# Supplementary material for: Putative causal inference for the relationship between obesity and sex hormones in males: a bidirectional Mendelian randomization study
Source: PeerJ. 2023 Jul 19;11:e15760. doi: 10.7717/peerj.15760 (PMC10362853; doi:10.7717/peerj.15760)
Supplement: Supplemental Information 3 [file peerj-11-15760-s003.zip]

Archive with 25 entries (25 files):
- Code_and_RData/BioT_and_Estradiol levels_to_SHBG/BioT_to_SHBG.RData
- Code_and_RData/BioT_and_Estradiol levels_to_SHBG/Estradiol_levels_to_SHBG.RData
- Code_and_RData/BioT_and_Estradiol levels_to_SHBG/Univariable-MR-analysis-code.R
- Code_and_RData/BMI_to_Hormones/BMI_to_BioT.RData
- Code_and_RData/BMI_to_Hormones/BMI_to_Estradiol_levels.RData
- Code_and_RData/BMI_to_Hormones/BMI_to_SHBG.RData
- Code_and_RData/BMI_to_Hormones/Univariable-MR-analysis-code.R
- Code_and_RData/Hormones_to_BMI/BioT_to_BMI.RData
- Code_and_RData/Hormones_to_BMI/Estradiol_levels_to_BMI.RData
- Code_and_RData/Hormones_to_BMI/SHBG_to_BMI.RData
- Code_and_RData/Hormones_to_BMI/Univariable-MR-analysis-code.R
- Code_and_RData/SHBG_to_BioT_and_Estradiol levels/SHBG_to_BioT.RData
- Code_and_RData/SHBG_to_BioT_and_Estradiol levels/SHBG_to_Estradiol_levels.RData
- Code_and_RData/SHBG_to_BioT_and_Estradiol levels/Univariable-MR-analysis-code.R
- RAW_data_csv_files/BioT_to_BMI.csv
- RAW_data_csv_files/BioT_to_SHBG.csv
- RAW_data_csv_files/BMI_to_BioT.csv
- RAW_data_csv_files/BMI_to_Estradiol_levels.csv
- RAW_data_csv_files/BMI_to_SHBG.csv
- RAW_data_csv_files/Estradiol_levels_to_BMI.csv
- RAW_data_csv_files/Estradiol_levels_to_SHBG.csv
- RAW_data_csv_files/SHBG_to_BioT.csv
- RAW_data_csv_files/SHBG_to_BMI.csv
- RAW_data_csv_files/SHBG_to_Estradiol_levels.csv
- STROBE-MR-checklist-fillable.docx
