# Supplementary material for: Putative causal inference for the relationship between obesity and sex hormones in males: a bidirectional Mendelian randomization study
Source: PeerJ. 2023 Jul 19;11:e15760. doi: 10.7717/peerj.15760 (PMC10362853; doi:10.7717/peerj.15760)
Supplement: Supplemental Information 3 [file peerj-11-15760-s003.zip › RAW_data_csv_files/BioT_to_BMI.csv]

	SNP	effect_allele.exposure	other_allele.exposure	effect_allele.outcome	other_allele.outcome	beta.exposure	beta.outcome	eaf.exposure	eaf.outcome	remove	palindromic	ambiguous	id.outcome	chr	pos	se.outcome	samplesize.outcome	pval.outcome	outcome	originalname.outcome	outcome.deprecated	mr_keep.outcome	data_source.outcome	proxy.outcome	target_snp.outcome	proxy_snp.outcome	target_a1.outcome	target_a2.outcome	proxy_a1.outcome	proxy_a2.outcome	chr.exposure	pos.exposure	se.exposure	pval.exposure	samplesize.exposure	id.exposure	exposure	mr_keep.exposure	pval_origin.exposure	data_source.exposure	action	mr_keep	ncase.exposure	ncontrol.exposure	ncase.outcome	ncontrol.outcome
1	rs10279715	G	A	G	A	-0.0217388	-0.00132296	0.462118	0.462861	FALSE	FALSE	FALSE	21001_males	7	40870935	0.001987	166413	0.51	Body mass index (BMI) || id:21001_males	Body mass index (BMI)	Body mass index (BMI) || ||	TRUE	igd	NA	NA	NA	NA	NA	NA	NA	7	40870935	0.00306173	3.10E-13	178782	ebi-a-GCST90012103	Bioavailable testosterone levels || id:ebi-a-GCST90012103	TRUE	reported	igd	2	TRUE	NA	NA	NA	NA
2	rs10738700	G	A	G	A	-0.0204816	-0.00180889	0.430636	0.430827	FALSE	FALSE	FALSE	21001_males	9	24973797	0.00200169	166413	0.37	Body mass index (BMI) || id:21001_males	Body mass index (BMI)	Body mass index (BMI) || ||	TRUE	igd	NA	NA	NA	NA	NA	NA	NA	9	24973797	0.0030877	5.60E-11	178782	ebi-a-GCST90012103	Bioavailable testosterone levels || id:ebi-a-GCST90012103	TRUE	reported	igd	2	TRUE	NA	NA	NA	NA
3	rs10867084	C	T	C	T	0.0226393	-0.000262773	0.489079	0.488055	FALSE	FALSE	FALSE	21001_males	9	140774721	0.0019794	166413	0.89	Body mass index (BMI) || id:21001_males	Body mass index (BMI)	Body mass index (BMI) || ||	TRUE	igd	NA	NA	NA	NA	NA	NA	NA	9	140774721	0.00304395	6.80E-14	178782	ebi-a-GCST90012103	Bioavailable testosterone levels || id:ebi-a-GCST90012103	TRUE	reported	igd	2	TRUE	NA	NA	NA	NA
5	rs10982156	A	T	A	T	0.0477036	0.00893119	0.069545	0.069799	FALSE	TRUE	FALSE	21001_males	9	117088064	0.00404784	166413	0.0269998	Body mass index (BMI) || id:21001_males	Body mass index (BMI)	Body mass index (BMI) || ||	TRUE	igd	NA	NA	NA	NA	NA	NA	NA	9	117088064	0.00622867	4.50E-14	178782	ebi-a-GCST90012103	Bioavailable testosterone levels || id:ebi-a-GCST90012103	TRUE	reported	igd	2	TRUE	NA	NA	NA	NA
6	rs1112195	G	A	G	A	0.0182475	-0.00594325	0.495419	0.492639	FALSE	FALSE	FALSE	21001_males	3	24085166	0.00198514	166413	0.00280001	Body mass index (BMI) || id:21001_males	Body mass index (BMI)	Body mass index (BMI) || ||	TRUE	igd	NA	NA	NA	NA	NA	NA	NA	3	24085166	0.00306001	4.70E-10	178782	ebi-a-GCST90012103	Bioavailable testosterone levels || id:ebi-a-GCST90012103	TRUE	reported	igd	2	TRUE	NA	NA	NA	NA
7	rs112217694	C	G	C	G	-0.0494985	-0.00385425	0.05773	0.057787	FALSE	TRUE	FALSE	21001_males	4	104641064	0.00425977	166413	0.37	Body mass index (BMI) || id:21001_males	Body mass index (BMI)	Body mass index (BMI) || ||	TRUE	igd	NA	NA	NA	NA	NA	NA	NA	4	104641064	0.00656267	1.20E-14	178782	ebi-a-GCST90012103	Bioavailable testosterone levels || id:ebi-a-GCST90012103	TRUE	reported	igd	2	TRUE	NA	NA	NA	NA
8	rs114492985	C	T	C	T	-0.0249099	-0.000567614	0.11256	0.113416	FALSE	FALSE	FALSE	21001_males	4	70572846	0.00311522	166413	0.86	Body mass index (BMI) || id:21001_males	Body mass index (BMI)	Body mass index (BMI) || ||	TRUE	igd	TRUE	rs114492985	rs17619632	C	T	C	T	4	70572301	0.00483022	3.70E-08	178782	ebi-a-GCST90012103	Bioavailable testosterone levels || id:ebi-a-GCST90012103	TRUE	reported	igd	2	TRUE	NA	NA	NA	NA
9	rs114548805	A	T	A	T	-0.0528064	-0.000540362	0.03578	0.035471	FALSE	TRUE	FALSE	21001_males	4	104705578	0.00540036	166413	0.92	Body mass index (BMI) || id:21001_males	Body mass index (BMI)	Body mass index (BMI) || ||	TRUE	igd	NA	NA	NA	NA	NA	NA	NA	4	104705578	0.00829446	8.60E-10	178782	ebi-a-GCST90012103	Bioavailable testosterone levels || id:ebi-a-GCST90012103	TRUE	reported	igd	2	TRUE	NA	NA	NA	NA
10	rs115260227	G	A	G	A	-0.227147	-0.0142534	0.011939	0.011848	FALSE	FALSE	FALSE	21001_males	4	104774698	0.00953499	166413	0.13	Body mass index (BMI) || id:21001_males	Body mass index (BMI)	Body mass index (BMI) || ||	TRUE	igd	NA	NA	NA	NA	NA	NA	NA	4	104774698	0.0146193	2.80E-56	178782	ebi-a-GCST90012103	Bioavailable testosterone levels || id:ebi-a-GCST90012103	TRUE	reported	igd	2	TRUE	NA	NA	NA	NA
13	rs11703376	T	C	T	C	0.0396526	-0.000336425	0.269662	0.269936	FALSE	FALSE	FALSE	21001_males	22	49678713	0.0022441	166413	0.88	Body mass index (BMI) || id:21001_males	Body mass index (BMI)	Body mass index (BMI) || ||	TRUE	igd	NA	NA	NA	NA	NA	NA	NA	22	49678713	0.00344869	5.90E-32	178782	ebi-a-GCST90012103	Bioavailable testosterone levels || id:ebi-a-GCST90012103	TRUE	reported	igd	2	TRUE	NA	NA	NA	NA
15	rs1264332	C	G	C	G	0.0379417	-0.00279392	0.352323	0.352879	FALSE	TRUE	FALSE	21001_males	6	30845563	0.00206781	166413	0.18	Body mass index (BMI) || id:21001_males	Body mass index (BMI)	Body mass index (BMI) || ||	TRUE	igd	NA	NA	NA	NA	NA	NA	NA	6	30845563	0.00318829	2.30E-25	178782	ebi-a-GCST90012103	Bioavailable testosterone levels || id:ebi-a-GCST90012103	TRUE	reported	igd	2	TRUE	NA	NA	NA	NA
16	rs1272131	C	T	C	T	0.0267642	0.00535361	0.386695	0.388592	FALSE	FALSE	FALSE	21001_males	14	60886150	0.00204493	166413	0.00879995	Body mass index (BMI) || id:21001_males	Body mass index (BMI)	Body mass index (BMI) || ||	TRUE	igd	NA	NA	NA	NA	NA	NA	NA	14	60886150	0.00315783	1.40E-17	178782	ebi-a-GCST90012103	Bioavailable testosterone levels || id:ebi-a-GCST90012103	TRUE	reported	igd	2	TRUE	NA	NA	NA	NA
17	rs12796488	A	C	A	C	-0.0560936	0.00380181	0.176883	0.175946	FALSE	FALSE	FALSE	21001_males	11	94131557	0.00259491	166413	0.14	Body mass index (BMI) || id:21001_males	Body mass index (BMI)	Body mass index (BMI) || ||	TRUE	igd	NA	NA	NA	NA	NA	NA	NA	11	94131557	0.00398259	6.90E-46	178782	ebi-a-GCST90012103	Bioavailable testosterone levels || id:ebi-a-GCST90012103	TRUE	reported	igd	2	TRUE	NA	NA	NA	NA
18	rs12944649	G	A	G	A	0.0408754	-0.00528575	0.198732	0.199069	FALSE	FALSE	FALSE	21001_males	17	7492228	0.00248277	166413	0.0329997	Body mass index (BMI) || id:21001_males	Body mass index (BMI)	Body mass index (BMI) || ||	TRUE	igd	NA	NA	NA	NA	NA	NA	NA	17	7492228	0.00382485	2.00E-27	178782	ebi-a-GCST90012103	Bioavailable testosterone levels || id:ebi-a-GCST90012103	TRUE	reported	igd	2	TRUE	NA	NA	NA	NA
19	rs13028479	T	G	T	G	-0.0308994	-0.00576866	0.55351	0.551157	FALSE	FALSE	FALSE	21001_males	2	11712075	0.00199026	166413	0.00379997	Body mass index (BMI) || id:21001_males	Body mass index (BMI)	Body mass index (BMI) || ||	TRUE	igd	NA	NA	NA	NA	NA	NA	NA	2	11712075	0.00307167	2.70E-24	178782	ebi-a-GCST90012103	Bioavailable testosterone levels || id:ebi-a-GCST90012103	TRUE	reported	igd	2	TRUE	NA	NA	NA	NA
20	rs13065463	A	G	A	G	-0.0320519	0.00433798	0.130852	0.129629	FALSE	FALSE	FALSE	21001_males	3	61662996	0.00294007	166413	0.14	Body mass index (BMI) || id:21001_males	Body mass index (BMI)	Body mass index (BMI) || ||	TRUE	igd	NA	NA	NA	NA	NA	NA	NA	3	61662996	0.0045199	8.80E-13	178782	ebi-a-GCST90012103	Bioavailable testosterone levels || id:ebi-a-GCST90012103	TRUE	reported	igd	2	TRUE	NA	NA	NA	NA
21	rs13835	A	C	A	C	0.0189802	0.000780024	0.424208	0.424543	FALSE	FALSE	FALSE	21001_males	15	89056040	0.00200513	166413	0.7	Body mass index (BMI) || id:21001_males	Body mass index (BMI)	Body mass index (BMI) || ||	TRUE	igd	NA	NA	NA	NA	NA	NA	NA	15	89056040	0.00308562	4.90E-10	178782	ebi-a-GCST90012103	Bioavailable testosterone levels || id:ebi-a-GCST90012103	TRUE	reported	igd	2	TRUE	NA	NA	NA	NA
22	rs145359938	C	G	C	G	-0.077646	0.00935143	0.024111	0.024228	FALSE	TRUE	FALSE	21001_males	7	78504431	0.00691653	166413	0.18	Body mass index (BMI) || id:21001_males	Body mass index (BMI)	Body mass index (BMI) || ||	TRUE	igd	NA	NA	NA	NA	NA	NA	NA	7	78504431	0.0106751	8.70E-15	178782	ebi-a-GCST90012103	Bioavailable testosterone levels || id:ebi-a-GCST90012103	TRUE	reported	igd	2	TRUE	NA	NA	NA	NA
23	rs146115416	T	C	T	C	-0.0878742	0.00812409	0.018566	0.018503	FALSE	FALSE	FALSE	21001_males	11	29378978	0.00734931	166413	0.27	Body mass index (BMI) || id:21001_males	Body mass index (BMI)	Body mass index (BMI) || ||	TRUE	igd	NA	NA	NA	NA	NA	NA	NA	11	29378978	0.0113221	1.00E-15	178782	ebi-a-GCST90012103	Bioavailable testosterone levels || id:ebi-a-GCST90012103	TRUE	reported	igd	2	TRUE	NA	NA	NA	NA
24	rs17703883	C	T	C	T	0.0442784	-0.0026616	0.255265	0.255271	FALSE	FALSE	FALSE	21001_males	15	51530097	0.00227704	166413	0.24	Body mass index (BMI) || id:21001_males	Body mass index (BMI)	Body mass index (BMI) || ||	TRUE	igd	NA	NA	NA	NA	NA	NA	NA	15	51530097	0.00350043	7.50E-40	178782	ebi-a-GCST90012103	Bioavailable testosterone levels || id:ebi-a-GCST90012103	TRUE	reported	igd	2	TRUE	NA	NA	NA	NA
26	rs2011425	G	T	G	T	-0.0502524	0.000208616	0.079615	0.080217	FALSE	FALSE	FALSE	21001_males	2	234627608	0.00365171	166413	0.95	Body mass index (BMI) || id:21001_males	Body mass index (BMI)	Body mass index (BMI) || ||	TRUE	igd	NA	NA	NA	NA	NA	NA	NA	2	234627608	0.00565644	6.40E-20	178782	ebi-a-GCST90012103	Bioavailable testosterone levels || id:ebi-a-GCST90012103	TRUE	reported	igd	2	TRUE	NA	NA	NA	NA
28	rs2038695	A	C	A	C	-0.0227854	-0.00560432	0.550327	0.549532	FALSE	FALSE	FALSE	21001_males	13	100559123	0.00200853	166413	0.00530005	Body mass index (BMI) || id:21001_males	Body mass index (BMI)	Body mass index (BMI) || ||	TRUE	igd	NA	NA	NA	NA	NA	NA	NA	13	100559123	0.00308986	2.60E-15	178782	ebi-a-GCST90012103	Bioavailable testosterone levels || id:ebi-a-GCST90012103	TRUE	reported	igd	2	TRUE	NA	NA	NA	NA
29	rs2090409	A	C	A	C	-0.0309321	0.00719431	0.315943	0.314941	FALSE	FALSE	FALSE	21001_males	9	108967088	0.00212979	166413	0.000729995	Body mass index (BMI) || id:21001_males	Body mass index (BMI)	Body mass index (BMI) || ||	TRUE	igd	NA	NA	NA	NA	NA	NA	NA	9	108967088	0.0032844	1.70E-21	178782	ebi-a-GCST90012103	Bioavailable testosterone levels || id:ebi-a-GCST90012103	TRUE	reported	igd	2	TRUE	NA	NA	NA	NA
30	rs2184968	C	T	C	T	0.0202431	-0.00664341	0.451	0.454652	FALSE	FALSE	FALSE	21001_males	6	126760994	0.00198365	166413	0.000809991	Body mass index (BMI) || id:21001_males	Body mass index (BMI)	Body mass index (BMI) || ||	TRUE	igd	NA	NA	NA	NA	NA	NA	NA	6	126760994	0.00305595	9.10E-11	178782	ebi-a-GCST90012103	Bioavailable testosterone levels || id:ebi-a-GCST90012103	TRUE	reported	igd	2	TRUE	NA	NA	NA	NA
32	rs2631864	G	A	G	A	0.0331054	-0.00357547	0.103625	0.10553	FALSE	FALSE	FALSE	21001_males	8	21112084	0.00323014	166413	0.27	Body mass index (BMI) || id:21001_males	Body mass index (BMI)	Body mass index (BMI) || ||	TRUE	igd	NA	NA	NA	NA	NA	NA	NA	8	21112084	0.00501603	8.30E-12	178782	ebi-a-GCST90012103	Bioavailable testosterone levels || id:ebi-a-GCST90012103	TRUE	reported	igd	2	TRUE	NA	NA	NA	NA
35	rs2764772	A	T	A	T	0.0370436	-0.0019522	0.33405	0.333647	FALSE	TRUE	FALSE	21001_males	16	20060653	0.00209715	166413	0.35	Body mass index (BMI) || id:21001_males	Body mass index (BMI)	Body mass index (BMI) || ||	TRUE	igd	NA	NA	NA	NA	NA	NA	NA	16	20060653	0.003233	5.40E-33	178782	ebi-a-GCST90012103	Bioavailable testosterone levels || id:ebi-a-GCST90012103	TRUE	reported	igd	2	TRUE	NA	NA	NA	NA
37	rs2961853	C	T	C	T	0.0191152	0.000763742	0.468671	0.466605	FALSE	FALSE	FALSE	21001_males	5	165932048	0.0019817	166413	0.7	Body mass index (BMI) || id:21001_males	Body mass index (BMI)	Body mass index (BMI) || ||	TRUE	igd	NA	NA	NA	NA	NA	NA	NA	5	165932048	0.00305362	3.20E-10	178782	ebi-a-GCST90012103	Bioavailable testosterone levels || id:ebi-a-GCST90012103	TRUE	reported	igd	2	TRUE	NA	NA	NA	NA
38	rs3020421	A	G	A	G	-0.0185099	-0.00108312	0.327194	0.331415	FALSE	FALSE	FALSE	21001_males	6	152350052	0.00209646	166413	0.61	Body mass index (BMI) || id:21001_males	Body mass index (BMI)	Body mass index (BMI) || ||	TRUE	igd	TRUE	rs3020421	rs2982707	A	G	C	T	6	152348122	0.0032529	1.00E-08	178782	ebi-a-GCST90012103	Bioavailable testosterone levels || id:ebi-a-GCST90012103	TRUE	reported	igd	2	TRUE	NA	NA	NA	NA
39	rs34040779	C	T	C	T	-0.0348252	-0.000206297	0.075671	0.075822	FALSE	FALSE	FALSE	21001_males	3	107235109	0.00383166	166413	0.96	Body mass index (BMI) || id:21001_males	Body mass index (BMI)	Body mass index (BMI) || ||	TRUE	igd	NA	NA	NA	NA	NA	NA	NA	3	107235109	0.00591069	2.20E-09	178782	ebi-a-GCST90012103	Bioavailable testosterone levels || id:ebi-a-GCST90012103	TRUE	reported	igd	2	TRUE	NA	NA	NA	NA
40	rs34192788	A	T	A	T	-0.0198155	7.12E-05	0.309674	0.328248	FALSE	TRUE	FALSE	21001_males	6	17417227	0.00211685	166413	0.97	Body mass index (BMI) || id:21001_males	Body mass index (BMI)	Body mass index (BMI) || ||	TRUE	igd	TRUE	rs34192788	rs7755120	A	T	C	A	6	17416258	0.00332811	4.20E-09	178782	ebi-a-GCST90012103	Bioavailable testosterone levels || id:ebi-a-GCST90012103	TRUE	reported	igd	2	TRUE	NA	NA	NA	NA
41	rs35737316	T	C	T	C	0.0402393	-0.000190632	0.24569	0.246508	FALSE	FALSE	FALSE	21001_males	1	204161591	0.00228684	166413	0.93	Body mass index (BMI) || id:21001_males	Body mass index (BMI)	Body mass index (BMI) || ||	TRUE	igd	TRUE	rs35737316	rs2510	T	C	C	T	1	204161534	0.00354903	4.70E-32	178782	ebi-a-GCST90012103	Bioavailable testosterone levels || id:ebi-a-GCST90012103	TRUE	reported	igd	2	TRUE	NA	NA	NA	NA
42	rs3742223	C	T	C	T	-0.0433217	-0.00243117	0.096604	0.096629	FALSE	FALSE	FALSE	21001_males	13	112725196	0.00338825	166413	0.47	Body mass index (BMI) || id:21001_males	Body mass index (BMI)	Body mass index (BMI) || ||	TRUE	igd	NA	NA	NA	NA	NA	NA	NA	13	112725196	0.00521873	1.00E-16	178782	ebi-a-GCST90012103	Bioavailable testosterone levels || id:ebi-a-GCST90012103	TRUE	reported	igd	2	TRUE	NA	NA	NA	NA
43	rs4562360	G	A	G	A	0.0323526	0.000823131	0.756947	0.758143	FALSE	FALSE	FALSE	21001_males	8	61704817	0.00230777	166413	0.719999	Body mass index (BMI) || id:21001_males	Body mass index (BMI)	Body mass index (BMI) || ||	TRUE	igd	NA	NA	NA	NA	NA	NA	NA	8	61704817	0.00355024	3.60E-20	178782	ebi-a-GCST90012103	Bioavailable testosterone levels || id:ebi-a-GCST90012103	TRUE	reported	igd	2	TRUE	NA	NA	NA	NA
47	rs4919686	C	A	C	A	-0.0234107	0.00400791	0.289688	0.290332	FALSE	FALSE	FALSE	21001_males	10	104592249	0.0021786	166413	0.0659994	Body mass index (BMI) || id:21001_males	Body mass index (BMI)	Body mass index (BMI) || ||	TRUE	igd	NA	NA	NA	NA	NA	NA	NA	10	104592249	0.00335461	3.90E-13	178782	ebi-a-GCST90012103	Bioavailable testosterone levels || id:ebi-a-GCST90012103	TRUE	reported	igd	2	TRUE	NA	NA	NA	NA
48	rs503542	G	A	G	A	0.0183001	0.00258154	0.450311	0.450106	FALSE	FALSE	FALSE	21001_males	11	118590743	0.0019989	166413	0.2	Body mass index (BMI) || id:21001_males	Body mass index (BMI)	Body mass index (BMI) || ||	TRUE	igd	NA	NA	NA	NA	NA	NA	NA	11	118590743	0.0030761	5.80E-10	178782	ebi-a-GCST90012103	Bioavailable testosterone levels || id:ebi-a-GCST90012103	TRUE	reported	igd	2	TRUE	NA	NA	NA	NA
50	rs55795858	C	T	C	T	0.0179944	-0.00217403	0.329414	0.303113	FALSE	FALSE	FALSE	21001_males	7	146126588	0.00215336	166413	0.31	Body mass index (BMI) || id:21001_males	Body mass index (BMI)	Body mass index (BMI) || ||	TRUE	igd	TRUE	rs55795858	rs34119163	C	T	T	C	7	146123500	0.003298	1.50E-08	178782	ebi-a-GCST90012103	Bioavailable testosterone levels || id:ebi-a-GCST90012103	TRUE	reported	igd	2	TRUE	NA	NA	NA	NA
52	rs57606486	A	G	A	G	0.0532939	-0.00785678	0.026698	0.027214	FALSE	FALSE	FALSE	21001_males	14	35796645	0.00612017	166413	0.2	Body mass index (BMI) || id:21001_males	Body mass index (BMI)	Body mass index (BMI) || ||	TRUE	igd	NA	NA	NA	NA	NA	NA	NA	14	35796645	0.00951357	2.10E-08	178782	ebi-a-GCST90012103	Bioavailable testosterone levels || id:ebi-a-GCST90012103	TRUE	reported	igd	2	TRUE	NA	NA	NA	NA
53	rs58879558	C	T	C	T	0.0225798	0.00305116	0.229892	0.230088	FALSE	FALSE	FALSE	21001_males	17	44095467	0.00235072	166413	0.19	Body mass index (BMI) || id:21001_males	Body mass index (BMI)	Body mass index (BMI) || ||	TRUE	igd	NA	NA	NA	NA	NA	NA	NA	17	44095467	0.00361103	2.40E-09	178782	ebi-a-GCST90012103	Bioavailable testosterone levels || id:ebi-a-GCST90012103	TRUE	reported	igd	2	TRUE	NA	NA	NA	NA
54	rs62041532	G	T	G	T	0.0233361	0.00360652	0.212619	0.213311	FALSE	FALSE	FALSE	21001_males	16	73922719	0.00241378	166413	0.14	Body mass index (BMI) || id:21001_males	Body mass index (BMI)	Body mass index (BMI) || ||	TRUE	igd	NA	NA	NA	NA	NA	NA	NA	16	73922719	0.00372844	1.60E-10	178782	ebi-a-GCST90012103	Bioavailable testosterone levels || id:ebi-a-GCST90012103	TRUE	reported	igd	2	TRUE	NA	NA	NA	NA
55	rs62465144	C	T	C	T	-0.0232167	0.0086471	0.197582	0.197184	FALSE	FALSE	FALSE	21001_males	7	72883106	0.0024858	166413	5.00E-04	Body mass index (BMI) || id:21001_males	Body mass index (BMI)	Body mass index (BMI) || ||	TRUE	igd	NA	NA	NA	NA	NA	NA	NA	7	72883106	0.00382645	1.60E-09	178782	ebi-a-GCST90012103	Bioavailable testosterone levels || id:ebi-a-GCST90012103	TRUE	reported	igd	2	TRUE	NA	NA	NA	NA
56	rs6486542	T	C	T	C	-0.0261149	-0.0020177	0.429429	0.429644	FALSE	FALSE	FALSE	21001_males	12	130952209	0.00201039	166413	0.32	Body mass index (BMI) || id:21001_males	Body mass index (BMI)	Body mass index (BMI) || ||	TRUE	igd	NA	NA	NA	NA	NA	NA	NA	12	130952209	0.00309397	2.90E-18	178782	ebi-a-GCST90012103	Bioavailable testosterone levels || id:ebi-a-GCST90012103	TRUE	reported	igd	2	TRUE	NA	NA	NA	NA
57	rs6600895	C	T	C	T	-0.0174488	0.000450677	0.457994	0.458518	FALSE	FALSE	FALSE	21001_males	4	69983412	0.00197693	166413	0.82	Body mass index (BMI) || id:21001_males	Body mass index (BMI)	Body mass index (BMI) || ||	TRUE	igd	NA	NA	NA	NA	NA	NA	NA	4	69983412	0.0030472	3.20E-09	178782	ebi-a-GCST90012103	Bioavailable testosterone levels || id:ebi-a-GCST90012103	TRUE	reported	igd	2	TRUE	NA	NA	NA	NA
58	rs6718154	T	C	T	C	0.0322455	0.00408603	0.274755	0.272786	FALSE	FALSE	FALSE	21001_males	2	180497923	0.00221728	166413	0.0649995	Body mass index (BMI) || id:21001_males	Body mass index (BMI)	Body mass index (BMI) || ||	TRUE	igd	NA	NA	NA	NA	NA	NA	NA	2	180497923	0.00340933	1.20E-22	178782	ebi-a-GCST90012103	Bioavailable testosterone levels || id:ebi-a-GCST90012103	TRUE	reported	igd	2	TRUE	NA	NA	NA	NA
60	rs7089031	G	T	G	T	-0.0174188	0.00245538	0.393477	0.391744	FALSE	FALSE	FALSE	21001_males	10	101693155	0.00202796	166413	0.23	Body mass index (BMI) || id:21001_males	Body mass index (BMI)	Body mass index (BMI) || ||	TRUE	igd	NA	NA	NA	NA	NA	NA	NA	10	101693155	0.0031234	3.20E-08	178782	ebi-a-GCST90012103	Bioavailable testosterone levels || id:ebi-a-GCST90012103	TRUE	reported	igd	2	TRUE	NA	NA	NA	NA
61	rs714786	A	G	A	G	-0.0213182	0.00264572	0.373237	0.371497	FALSE	FALSE	FALSE	21001_males	3	53789022	0.00203832	166413	0.19	Body mass index (BMI) || id:21001_males	Body mass index (BMI)	Body mass index (BMI) || ||	TRUE	igd	NA	NA	NA	NA	NA	NA	NA	3	53789022	0.00314574	3.70E-13	178782	ebi-a-GCST90012103	Bioavailable testosterone levels || id:ebi-a-GCST90012103	TRUE	reported	igd	2	TRUE	NA	NA	NA	NA
62	rs71519251	A	G	A	G	0.0240397	0.000403534	0.166865	0.179339	FALSE	FALSE	FALSE	21001_males	1	163253865	0.00256643	166413	0.88	Body mass index (BMI) || id:21001_males	Body mass index (BMI)	Body mass index (BMI) || ||	TRUE	igd	TRUE	rs71519251	rs12740128	A	G	C	T	1	163251833	0.00414069	1.50E-09	178782	ebi-a-GCST90012103	Bioavailable testosterone levels || id:ebi-a-GCST90012103	TRUE	reported	igd	2	TRUE	NA	NA	NA	NA
64	rs7265992	A	G	A	G	-0.0317217	-0.00627506	0.178841	0.17842	FALSE	FALSE	FALSE	21001_males	20	33525407	0.0026145	166413	0.016	Body mass index (BMI) || id:21001_males	Body mass index (BMI)	Body mass index (BMI) || ||	TRUE	igd	NA	NA	NA	NA	NA	NA	NA	20	33525407	0.00402147	4.00E-16	178782	ebi-a-GCST90012103	Bioavailable testosterone levels || id:ebi-a-GCST90012103	TRUE	reported	igd	2	TRUE	NA	NA	NA	NA
66	rs745486	T	C	T	C	-0.0213054	-0.0010881	0.281397	0.28044	FALSE	FALSE	FALSE	21001_males	9	11242155	0.0022068	166413	0.62	Body mass index (BMI) || id:21001_males	Body mass index (BMI)	Body mass index (BMI) || ||	TRUE	igd	NA	NA	NA	NA	NA	NA	NA	9	11242155	0.00338763	1.20E-10	178782	ebi-a-GCST90012103	Bioavailable testosterone levels || id:ebi-a-GCST90012103	TRUE	reported	igd	2	TRUE	NA	NA	NA	NA
67	rs7454964	C	T	C	T	-0.0171983	0.00109357	0.571586	0.572878	FALSE	FALSE	FALSE	21001_males	6	52735825	0.0020028	166413	0.59	Body mass index (BMI) || id:21001_males	Body mass index (BMI)	Body mass index (BMI) || ||	TRUE	igd	TRUE	rs7454964	rs6910581	T	C	C	T	6	52728059	0.00308619	1.80E-08	178782	ebi-a-GCST90012103	Bioavailable testosterone levels || id:ebi-a-GCST90012103	TRUE	reported	igd	2	TRUE	NA	NA	NA	NA
69	rs7679843	G	C	G	C	0.0501614	-0.00716151	0.094982	0.09552	FALSE	TRUE	FALSE	21001_males	4	22028079	0.00344623	166413	0.0379997	Body mass index (BMI) || id:21001_males	Body mass index (BMI)	Body mass index (BMI) || ||	TRUE	igd	NA	NA	NA	NA	NA	NA	NA	4	22028079	0.00533198	3.80E-22	178782	ebi-a-GCST90012103	Bioavailable testosterone levels || id:ebi-a-GCST90012103	TRUE	reported	igd	2	TRUE	NA	NA	NA	NA
72	rs7857865	A	G	A	G	0.017318	-0.00120251	0.475348	0.474064	FALSE	FALSE	FALSE	21001_males	9	1957974	0.00199232	166413	0.55	Body mass index (BMI) || id:21001_males	Body mass index (BMI)	Body mass index (BMI) || ||	TRUE	igd	NA	NA	NA	NA	NA	NA	NA	9	1957974	0.00306171	5.80E-09	178782	ebi-a-GCST90012103	Bioavailable testosterone levels || id:ebi-a-GCST90012103	TRUE	reported	igd	2	TRUE	NA	NA	NA	NA
73	rs7912521	C	T	C	T	0.061199	-0.000296825	0.415588	0.416523	FALSE	FALSE	FALSE	21001_males	10	67262089	0.00200441	166413	0.88	Body mass index (BMI) || id:21001_males	Body mass index (BMI)	Body mass index (BMI) || ||	TRUE	igd	NA	NA	NA	NA	NA	NA	NA	10	67262089	0.00308282	6.20E-94	178782	ebi-a-GCST90012103	Bioavailable testosterone levels || id:ebi-a-GCST90012103	TRUE	reported	igd	2	TRUE	NA	NA	NA	NA
75	rs7928369	T	C	T	C	-0.0240248	0.00301885	0.721798	0.723264	FALSE	FALSE	FALSE	21001_males	11	125095221	0.00220931	166413	0.17	Body mass index (BMI) || id:21001_males	Body mass index (BMI)	Body mass index (BMI) || ||	TRUE	igd	NA	NA	NA	NA	NA	NA	NA	11	125095221	0.00339392	1.10E-13	178782	ebi-a-GCST90012103	Bioavailable testosterone levels || id:ebi-a-GCST90012103	TRUE	reported	igd	2	TRUE	NA	NA	NA	NA
77	rs8076703	T	C	T	C	-0.0238709	0.00437829	0.704135	0.704206	FALSE	FALSE	FALSE	21001_males	17	75612643	0.00217286	166413	0.0439997	Body mass index (BMI) || id:21001_males	Body mass index (BMI)	Body mass index (BMI) || ||	TRUE	igd	NA	NA	NA	NA	NA	NA	NA	17	75612643	0.00333901	1.00E-12	178782	ebi-a-GCST90012103	Bioavailable testosterone levels || id:ebi-a-GCST90012103	TRUE	reported	igd	2	TRUE	NA	NA	NA	NA
78	rs912202	C	G	C	G	0.0401986	-0.000365009	0.343328	0.342734	FALSE	TRUE	FALSE	21001_males	9	77225603	0.0020849	166413	0.86	Body mass index (BMI) || id:21001_males	Body mass index (BMI)	Body mass index (BMI) || ||	TRUE	igd	NA	NA	NA	NA	NA	NA	NA	9	77225603	0.00320718	2.50E-38	178782	ebi-a-GCST90012103	Bioavailable testosterone levels || id:ebi-a-GCST90012103	TRUE	reported	igd	2	TRUE	NA	NA	NA	NA
79	rs9322822	T	C	T	C	-0.0487092	-0.00651464	0.3215	0.32023	FALSE	FALSE	FALSE	21001_males	6	105369598	0.00211685	166413	0.0021	Body mass index (BMI) || id:21001_males	Body mass index (BMI)	Body mass index (BMI) || ||	TRUE	igd	NA	NA	NA	NA	NA	NA	NA	6	105369598	0.00325272	2.10E-52	178782	ebi-a-GCST90012103	Bioavailable testosterone levels || id:ebi-a-GCST90012103	TRUE	reported	igd	2	TRUE	NA	NA	NA	NA
80	rs950716	G	A	G	A	-0.0336833	0.00117779	0.137381	0.137138	FALSE	FALSE	FALSE	21001_males	5	135680540	0.00287182	166413	0.68	Body mass index (BMI) || id:21001_males	Body mass index (BMI)	Body mass index (BMI) || ||	TRUE	igd	NA	NA	NA	NA	NA	NA	NA	5	135680540	0.00442472	3.10E-14	178782	ebi-a-GCST90012103	Bioavailable testosterone levels || id:ebi-a-GCST90012103	TRUE	reported	igd	2	TRUE	NA	NA	NA	NA
81	rs9824196	T	G	T	G	0.025986	0.00145575	0.720896	0.721509	FALSE	FALSE	FALSE	21001_males	3	28807441	0.00220409	166413	0.51	Body mass index (BMI) || id:21001_males	Body mass index (BMI)	Body mass index (BMI) || ||	TRUE	igd	NA	NA	NA	NA	NA	NA	NA	3	28807441	0.00339312	4.10E-16	178782	ebi-a-GCST90012103	Bioavailable testosterone levels || id:ebi-a-GCST90012103	TRUE	reported	igd	2	TRUE	NA	NA	NA	NA
82	rs9986829	A	G	A	G	0.0556073	0.000169918	0.506865	0.507444	FALSE	FALSE	FALSE	21001_males	7	15019259	0.00198491	166413	0.93	Body mass index (BMI) || id:21001_males	Body mass index (BMI)	Body mass index (BMI) || ||	TRUE	igd	NA	NA	NA	NA	NA	NA	NA	7	15019259	0.00305395	2.80E-76	178782	ebi-a-GCST90012103	Bioavailable testosterone levels || id:ebi-a-GCST90012103	TRUE	reported	igd	2	TRUE	NA	NA	NA	NA
