# Supplementary material for: Putative causal inference for the relationship between obesity and sex hormones in males: a bidirectional Mendelian randomization study
Source: PeerJ. 2023 Jul 19;11:e15760. doi: 10.7717/peerj.15760 (PMC10362853; doi:10.7717/peerj.15760)
Supplement: Supplemental Information 3 [file peerj-11-15760-s003.zip › RAW_data_csv_files/BioT_to_SHBG.csv]

	SNP	effect_allele.exposure	other_allele.exposure	effect_allele.outcome	other_allele.outcome	beta.exposure	beta.outcome	eaf.exposure	eaf.outcome	remove	palindromic	ambiguous	id.outcome	chr	pos	se.outcome	samplesize.outcome	pval.outcome	outcome	originalname.outcome	outcome.deprecated	mr_keep.outcome	data_source.outcome	chr.exposure	pos.exposure	se.exposure	pval.exposure	samplesize.exposure	id.exposure	exposure	mr_keep.exposure	pval_origin.exposure	data_source.exposure	action	mr_keep	ncase.exposure	ncontrol.exposure	ncase.outcome	ncontrol.outcome
1	rs10279715	G	A	G	A	-0.0217388	3.68E-06	0.462118	0.462025	FALSE	FALSE	FALSE	ebi-a-GCST90012109	7	40870935	0.00123732	180726	0.86	Sex hormone-binding globulin levels || id:ebi-a-GCST90012109	Sex hormone-binding globulin levels	Sex hormone-binding globulin levels || ||	TRUE	igd	7	40870935	0.00306173	3.10E-13	178782	ebi-a-GCST90012103	Bioavailable testosterone levels || id:ebi-a-GCST90012103	TRUE	reported	igd	2	TRUE	NA	NA	NA	NA
2	rs10738700	G	A	G	A	-0.0204816	0.00119979	0.430636	0.43101	FALSE	FALSE	FALSE	ebi-a-GCST90012109	9	24973797	0.00124902	180726	0.24	Sex hormone-binding globulin levels || id:ebi-a-GCST90012109	Sex hormone-binding globulin levels	Sex hormone-binding globulin levels || ||	TRUE	igd	9	24973797	0.0030877	5.60E-11	178782	ebi-a-GCST90012103	Bioavailable testosterone levels || id:ebi-a-GCST90012103	TRUE	reported	igd	2	TRUE	NA	NA	NA	NA
3	rs10867084	C	T	C	T	0.0226393	-0.000603628	0.489079	0.489138	FALSE	FALSE	FALSE	ebi-a-GCST90012109	9	140774721	0.00123156	180726	0.85	Sex hormone-binding globulin levels || id:ebi-a-GCST90012109	Sex hormone-binding globulin levels	Sex hormone-binding globulin levels || ||	TRUE	igd	9	140774721	0.00304395	6.80E-14	178782	ebi-a-GCST90012103	Bioavailable testosterone levels || id:ebi-a-GCST90012103	TRUE	reported	igd	2	TRUE	NA	NA	NA	NA
5	rs10982156	A	T	A	T	0.0477036	-0.00314911	0.069545	0.069552	FALSE	TRUE	FALSE	ebi-a-GCST90012109	9	117088064	0.00251857	180726	0.33	Sex hormone-binding globulin levels || id:ebi-a-GCST90012109	Sex hormone-binding globulin levels	Sex hormone-binding globulin levels || ||	TRUE	igd	9	117088064	0.00622867	4.50E-14	178782	ebi-a-GCST90012103	Bioavailable testosterone levels || id:ebi-a-GCST90012103	TRUE	reported	igd	2	TRUE	NA	NA	NA	NA
6	rs1112195	G	A	G	A	0.0182475	-0.00113286	0.495419	0.495359	FALSE	FALSE	FALSE	ebi-a-GCST90012109	3	24085166	0.00123638	180726	0.27	Sex hormone-binding globulin levels || id:ebi-a-GCST90012109	Sex hormone-binding globulin levels	Sex hormone-binding globulin levels || ||	TRUE	igd	3	24085166	0.00306001	4.70E-10	178782	ebi-a-GCST90012103	Bioavailable testosterone levels || id:ebi-a-GCST90012103	TRUE	reported	igd	2	TRUE	NA	NA	NA	NA
7	rs112217694	C	G	C	G	-0.0494985	0.000512552	0.05773	0.057757	FALSE	TRUE	FALSE	ebi-a-GCST90012109	4	104641064	0.00264502	180726	0.81	Sex hormone-binding globulin levels || id:ebi-a-GCST90012109	Sex hormone-binding globulin levels	Sex hormone-binding globulin levels || ||	TRUE	igd	4	104641064	0.00656267	1.20E-14	178782	ebi-a-GCST90012103	Bioavailable testosterone levels || id:ebi-a-GCST90012103	TRUE	reported	igd	2	TRUE	NA	NA	NA	NA
8	rs114492985	C	T	C	T	-0.0249099	0.00471158	0.11256	0.112406	FALSE	FALSE	FALSE	ebi-a-GCST90012109	4	70572301	0.00194774	180726	0.064	Sex hormone-binding globulin levels || id:ebi-a-GCST90012109	Sex hormone-binding globulin levels	Sex hormone-binding globulin levels || ||	TRUE	igd	4	70572301	0.00483022	3.70E-08	178782	ebi-a-GCST90012103	Bioavailable testosterone levels || id:ebi-a-GCST90012103	TRUE	reported	igd	2	TRUE	NA	NA	NA	NA
9	rs114548805	A	T	A	T	-0.0528064	0.00296466	0.03578	0.035767	FALSE	TRUE	FALSE	ebi-a-GCST90012109	4	104705578	0.00334306	180726	0.54	Sex hormone-binding globulin levels || id:ebi-a-GCST90012109	Sex hormone-binding globulin levels	Sex hormone-binding globulin levels || ||	TRUE	igd	4	104705578	0.00829446	8.60E-10	178782	ebi-a-GCST90012103	Bioavailable testosterone levels || id:ebi-a-GCST90012103	TRUE	reported	igd	2	TRUE	NA	NA	NA	NA
10	rs115260227	G	A	G	A	-0.227147	0.0202234	0.011939	0.01191	FALSE	FALSE	FALSE	ebi-a-GCST90012109	4	104774698	0.00590166	180726	0.000549997	Sex hormone-binding globulin levels || id:ebi-a-GCST90012109	Sex hormone-binding globulin levels	Sex hormone-binding globulin levels || ||	TRUE	igd	4	104774698	0.0146193	2.80E-56	178782	ebi-a-GCST90012103	Bioavailable testosterone levels || id:ebi-a-GCST90012103	TRUE	reported	igd	2	TRUE	NA	NA	NA	NA
16	rs1272131	C	T	C	T	0.0267642	-0.00467682	0.386695	0.386455	FALSE	FALSE	FALSE	ebi-a-GCST90012109	14	60886150	0.00127704	180726	0.000189998	Sex hormone-binding globulin levels || id:ebi-a-GCST90012109	Sex hormone-binding globulin levels	Sex hormone-binding globulin levels || ||	TRUE	igd	14	60886150	0.00315783	1.40E-17	178782	ebi-a-GCST90012103	Bioavailable testosterone levels || id:ebi-a-GCST90012103	TRUE	reported	igd	2	TRUE	NA	NA	NA	NA
20	rs13028479	T	G	T	G	-0.0308994	0.00506736	0.55351	0.553697	FALSE	FALSE	FALSE	ebi-a-GCST90012109	2	11712075	0.0012378	180726	3.90E-06	Sex hormone-binding globulin levels || id:ebi-a-GCST90012109	Sex hormone-binding globulin levels	Sex hormone-binding globulin levels || ||	TRUE	igd	2	11712075	0.00307167	2.70E-24	178782	ebi-a-GCST90012103	Bioavailable testosterone levels || id:ebi-a-GCST90012103	TRUE	reported	igd	2	TRUE	NA	NA	NA	NA
21	rs13065463	A	G	A	G	-0.0320519	0.000888742	0.130852	0.130894	FALSE	FALSE	FALSE	ebi-a-GCST90012109	3	61662996	0.00182589	180726	0.68	Sex hormone-binding globulin levels || id:ebi-a-GCST90012109	Sex hormone-binding globulin levels	Sex hormone-binding globulin levels || ||	TRUE	igd	3	61662996	0.0045199	8.80E-13	178782	ebi-a-GCST90012103	Bioavailable testosterone levels || id:ebi-a-GCST90012103	TRUE	reported	igd	2	TRUE	NA	NA	NA	NA
22	rs13835	A	C	A	C	0.0189802	-0.0016597	0.424208	0.4238	FALSE	FALSE	FALSE	ebi-a-GCST90012109	15	89056040	0.00124842	180726	0.14	Sex hormone-binding globulin levels || id:ebi-a-GCST90012109	Sex hormone-binding globulin levels	Sex hormone-binding globulin levels || ||	TRUE	igd	15	89056040	0.00308562	4.90E-10	178782	ebi-a-GCST90012103	Bioavailable testosterone levels || id:ebi-a-GCST90012103	TRUE	reported	igd	2	TRUE	NA	NA	NA	NA
23	rs145359938	C	G	C	G	-0.077646	0.00350654	0.024111	0.024002	FALSE	TRUE	FALSE	ebi-a-GCST90012109	7	78504431	0.00432238	180726	0.39	Sex hormone-binding globulin levels || id:ebi-a-GCST90012109	Sex hormone-binding globulin levels	Sex hormone-binding globulin levels || ||	TRUE	igd	7	78504431	0.0106751	8.70E-15	178782	ebi-a-GCST90012103	Bioavailable testosterone levels || id:ebi-a-GCST90012103	TRUE	reported	igd	2	TRUE	NA	NA	NA	NA
24	rs146115416	T	C	T	C	-0.0878742	0.000395235	0.018566	0.018598	FALSE	FALSE	FALSE	ebi-a-GCST90012109	11	29378978	0.00457535	180726	0.98	Sex hormone-binding globulin levels || id:ebi-a-GCST90012109	Sex hormone-binding globulin levels	Sex hormone-binding globulin levels || ||	TRUE	igd	11	29378978	0.0113221	1.00E-15	178782	ebi-a-GCST90012103	Bioavailable testosterone levels || id:ebi-a-GCST90012103	TRUE	reported	igd	2	TRUE	NA	NA	NA	NA
25	rs17703883	C	T	C	T	0.0442784	-0.00430531	0.255265	0.255305	FALSE	FALSE	FALSE	ebi-a-GCST90012109	15	51530097	0.00141578	180726	0.0032	Sex hormone-binding globulin levels || id:ebi-a-GCST90012109	Sex hormone-binding globulin levels	Sex hormone-binding globulin levels || ||	TRUE	igd	15	51530097	0.00350043	7.50E-40	178782	ebi-a-GCST90012103	Bioavailable testosterone levels || id:ebi-a-GCST90012103	TRUE	reported	igd	2	TRUE	NA	NA	NA	NA
26	rs1812755	C	T	C	T	-0.033863	0.000391099	0.199944	0.200074	FALSE	FALSE	FALSE	ebi-a-GCST90012109	14	90007637	0.00156013	180726	0.760001	Sex hormone-binding globulin levels || id:ebi-a-GCST90012109	Sex hormone-binding globulin levels	Sex hormone-binding globulin levels || ||	TRUE	igd	14	90007637	0.00385917	5.10E-19	178782	ebi-a-GCST90012103	Bioavailable testosterone levels || id:ebi-a-GCST90012103	TRUE	reported	igd	2	TRUE	NA	NA	NA	NA
27	rs2011425	G	T	G	T	-0.0502524	-0.00447255	0.079615	0.079588	FALSE	FALSE	FALSE	ebi-a-GCST90012109	2	234627608	0.00227942	180726	0.0479999	Sex hormone-binding globulin levels || id:ebi-a-GCST90012109	Sex hormone-binding globulin levels	Sex hormone-binding globulin levels || ||	TRUE	igd	2	234627608	0.00565644	6.40E-20	178782	ebi-a-GCST90012103	Bioavailable testosterone levels || id:ebi-a-GCST90012103	TRUE	reported	igd	2	TRUE	NA	NA	NA	NA
30	rs2090409	A	C	A	C	-0.0309321	4.01E-05	0.315943	0.315812	FALSE	FALSE	FALSE	ebi-a-GCST90012109	9	108967088	0.0013303	180726	0.55	Sex hormone-binding globulin levels || id:ebi-a-GCST90012109	Sex hormone-binding globulin levels	Sex hormone-binding globulin levels || ||	TRUE	igd	9	108967088	0.0032844	1.70E-21	178782	ebi-a-GCST90012103	Bioavailable testosterone levels || id:ebi-a-GCST90012103	TRUE	reported	igd	2	TRUE	NA	NA	NA	NA
32	rs2327121	C	G	C	G	0.0181409	-0.00100213	0.65709	0.656713	FALSE	TRUE	FALSE	ebi-a-GCST90012109	20	8878250	0.00130386	180726	0.47	Sex hormone-binding globulin levels || id:ebi-a-GCST90012109	Sex hormone-binding globulin levels	Sex hormone-binding globulin levels || ||	TRUE	igd	20	8878250	0.00322022	1.30E-08	178782	ebi-a-GCST90012103	Bioavailable testosterone levels || id:ebi-a-GCST90012103	TRUE	reported	igd	2	TRUE	NA	NA	NA	NA
33	rs2438086	G	A	G	A	0.0218279	-0.0024583	0.57583	0.575767	FALSE	FALSE	FALSE	ebi-a-GCST90012109	2	105871129	0.00123912	180726	0.0599998	Sex hormone-binding globulin levels || id:ebi-a-GCST90012109	Sex hormone-binding globulin levels	Sex hormone-binding globulin levels || ||	TRUE	igd	2	105871129	0.00307572	6.90E-13	178782	ebi-a-GCST90012103	Bioavailable testosterone levels || id:ebi-a-GCST90012103	TRUE	reported	igd	2	TRUE	NA	NA	NA	NA
34	rs2631864	G	A	G	A	0.0331054	0.0014097	0.103625	0.10356	FALSE	FALSE	FALSE	ebi-a-GCST90012109	8	21112084	0.00202925	180726	0.44	Sex hormone-binding globulin levels || id:ebi-a-GCST90012109	Sex hormone-binding globulin levels	Sex hormone-binding globulin levels || ||	TRUE	igd	8	21112084	0.00501603	8.30E-12	178782	ebi-a-GCST90012103	Bioavailable testosterone levels || id:ebi-a-GCST90012103	TRUE	reported	igd	2	TRUE	NA	NA	NA	NA
35	rs2668776	T	C	T	C	-0.0292238	0.000549799	0.530719	0.530668	FALSE	FALSE	FALSE	ebi-a-GCST90012109	18	44750365	0.00124058	180726	0.59	Sex hormone-binding globulin levels || id:ebi-a-GCST90012109	Sex hormone-binding globulin levels	Sex hormone-binding globulin levels || ||	TRUE	igd	18	44750365	0.00305978	1.70E-22	178782	ebi-a-GCST90012103	Bioavailable testosterone levels || id:ebi-a-GCST90012103	TRUE	reported	igd	2	TRUE	NA	NA	NA	NA
37	rs2764772	A	T	A	T	0.0370436	0.000756593	0.33405	0.33422	FALSE	TRUE	FALSE	ebi-a-GCST90012109	16	20060653	0.0013092	180726	0.53	Sex hormone-binding globulin levels || id:ebi-a-GCST90012109	Sex hormone-binding globulin levels	Sex hormone-binding globulin levels || ||	TRUE	igd	16	20060653	0.003233	5.40E-33	178782	ebi-a-GCST90012103	Bioavailable testosterone levels || id:ebi-a-GCST90012103	TRUE	reported	igd	2	TRUE	NA	NA	NA	NA
38	rs2959132	T	C	T	C	-0.0188414	-0.00110923	0.556869	0.556792	FALSE	FALSE	FALSE	ebi-a-GCST90012109	11	28844928	0.00123863	180726	0.25	Sex hormone-binding globulin levels || id:ebi-a-GCST90012109	Sex hormone-binding globulin levels	Sex hormone-binding globulin levels || ||	TRUE	igd	11	28844928	0.00306042	8.20E-11	178782	ebi-a-GCST90012103	Bioavailable testosterone levels || id:ebi-a-GCST90012103	TRUE	reported	igd	2	TRUE	NA	NA	NA	NA
39	rs2961853	C	T	C	T	0.0191152	-0.000214726	0.468671	0.468714	FALSE	FALSE	FALSE	ebi-a-GCST90012109	5	165932048	0.00123415	180726	0.95	Sex hormone-binding globulin levels || id:ebi-a-GCST90012109	Sex hormone-binding globulin levels	Sex hormone-binding globulin levels || ||	TRUE	igd	5	165932048	0.00305362	3.20E-10	178782	ebi-a-GCST90012103	Bioavailable testosterone levels || id:ebi-a-GCST90012103	TRUE	reported	igd	2	TRUE	NA	NA	NA	NA
40	rs3020421	A	G	A	G	-0.0185099	-0.00190506	0.327194	0.327618	FALSE	FALSE	FALSE	ebi-a-GCST90012109	6	152348122	0.00131817	180726	0.0850002	Sex hormone-binding globulin levels || id:ebi-a-GCST90012109	Sex hormone-binding globulin levels	Sex hormone-binding globulin levels || ||	TRUE	igd	6	152348122	0.0032529	1.00E-08	178782	ebi-a-GCST90012103	Bioavailable testosterone levels || id:ebi-a-GCST90012103	TRUE	reported	igd	2	TRUE	NA	NA	NA	NA
41	rs34040779	C	T	C	T	-0.0348252	-0.00178644	0.075671	0.075418	FALSE	FALSE	FALSE	ebi-a-GCST90012109	3	107235109	0.00239263	180726	0.56	Sex hormone-binding globulin levels || id:ebi-a-GCST90012109	Sex hormone-binding globulin levels	Sex hormone-binding globulin levels || ||	TRUE	igd	3	107235109	0.00591069	2.20E-09	178782	ebi-a-GCST90012103	Bioavailable testosterone levels || id:ebi-a-GCST90012103	TRUE	reported	igd	2	TRUE	NA	NA	NA	NA
42	rs34192788	A	T	A	T	-0.0198155	0.00170585	0.309674	0.309979	FALSE	TRUE	FALSE	ebi-a-GCST90012109	6	17416258	0.00134817	180726	0.22	Sex hormone-binding globulin levels || id:ebi-a-GCST90012109	Sex hormone-binding globulin levels	Sex hormone-binding globulin levels || ||	TRUE	igd	6	17416258	0.00332811	4.20E-09	178782	ebi-a-GCST90012103	Bioavailable testosterone levels || id:ebi-a-GCST90012103	TRUE	reported	igd	2	TRUE	NA	NA	NA	NA
44	rs3742223	C	T	C	T	-0.0433217	0.00274095	0.096604	0.096594	FALSE	FALSE	FALSE	ebi-a-GCST90012109	13	112725196	0.00211502	180726	0.58	Sex hormone-binding globulin levels || id:ebi-a-GCST90012109	Sex hormone-binding globulin levels	Sex hormone-binding globulin levels || ||	TRUE	igd	13	112725196	0.00521873	1.00E-16	178782	ebi-a-GCST90012103	Bioavailable testosterone levels || id:ebi-a-GCST90012103	TRUE	reported	igd	2	TRUE	NA	NA	NA	NA
45	rs4562360	G	A	G	A	0.0323526	-0.00469848	0.756947	0.757053	FALSE	FALSE	FALSE	ebi-a-GCST90012109	8	61704817	0.00143588	180726	0.00109999	Sex hormone-binding globulin levels || id:ebi-a-GCST90012109	Sex hormone-binding globulin levels	Sex hormone-binding globulin levels || ||	TRUE	igd	8	61704817	0.00355024	3.60E-20	178782	ebi-a-GCST90012103	Bioavailable testosterone levels || id:ebi-a-GCST90012103	TRUE	reported	igd	2	TRUE	NA	NA	NA	NA
48	rs4872310	A	G	A	G	-0.0231059	0.00391477	0.247256	0.247314	FALSE	FALSE	FALSE	ebi-a-GCST90012109	8	25247181	0.00142526	180726	0.017	Sex hormone-binding globulin levels || id:ebi-a-GCST90012109	Sex hormone-binding globulin levels	Sex hormone-binding globulin levels || ||	TRUE	igd	8	25247181	0.00352473	3.70E-12	178782	ebi-a-GCST90012103	Bioavailable testosterone levels || id:ebi-a-GCST90012103	TRUE	reported	igd	2	TRUE	NA	NA	NA	NA
50	rs503542	G	A	G	A	0.0183001	-0.00179203	0.450311	0.450433	FALSE	FALSE	FALSE	ebi-a-GCST90012109	11	118590743	0.00124553	180726	0.17	Sex hormone-binding globulin levels || id:ebi-a-GCST90012109	Sex hormone-binding globulin levels	Sex hormone-binding globulin levels || ||	TRUE	igd	11	118590743	0.0030761	5.80E-10	178782	ebi-a-GCST90012103	Bioavailable testosterone levels || id:ebi-a-GCST90012103	TRUE	reported	igd	2	TRUE	NA	NA	NA	NA
52	rs55795858	C	T	C	T	0.0179944	-0.000957535	0.329414	0.329337	FALSE	FALSE	FALSE	ebi-a-GCST90012109	7	146123500	0.00133321	180726	0.77	Sex hormone-binding globulin levels || id:ebi-a-GCST90012109	Sex hormone-binding globulin levels	Sex hormone-binding globulin levels || ||	TRUE	igd	7	146123500	0.003298	1.50E-08	178782	ebi-a-GCST90012103	Bioavailable testosterone levels || id:ebi-a-GCST90012103	TRUE	reported	igd	2	TRUE	NA	NA	NA	NA
54	rs57606486	A	G	A	G	0.0532939	-0.00251524	0.026698	0.026687	FALSE	FALSE	FALSE	ebi-a-GCST90012109	14	35796645	0.00384709	180726	0.53	Sex hormone-binding globulin levels || id:ebi-a-GCST90012109	Sex hormone-binding globulin levels	Sex hormone-binding globulin levels || ||	TRUE	igd	14	35796645	0.00951357	2.10E-08	178782	ebi-a-GCST90012103	Bioavailable testosterone levels || id:ebi-a-GCST90012103	TRUE	reported	igd	2	TRUE	NA	NA	NA	NA
56	rs62041532	G	T	G	T	0.0233361	-0.00243216	0.212619	0.212383	FALSE	FALSE	FALSE	ebi-a-GCST90012109	16	73922719	0.00151083	180726	0.15	Sex hormone-binding globulin levels || id:ebi-a-GCST90012109	Sex hormone-binding globulin levels	Sex hormone-binding globulin levels || ||	TRUE	igd	16	73922719	0.00372844	1.60E-10	178782	ebi-a-GCST90012103	Bioavailable testosterone levels || id:ebi-a-GCST90012103	TRUE	reported	igd	2	TRUE	NA	NA	NA	NA
58	rs6486542	T	C	T	C	-0.0261149	-0.000612174	0.429429	0.429317	FALSE	FALSE	FALSE	ebi-a-GCST90012109	12	130952209	0.0012507	180726	0.9	Sex hormone-binding globulin levels || id:ebi-a-GCST90012109	Sex hormone-binding globulin levels	Sex hormone-binding globulin levels || ||	TRUE	igd	12	130952209	0.00309397	2.90E-18	178782	ebi-a-GCST90012103	Bioavailable testosterone levels || id:ebi-a-GCST90012103	TRUE	reported	igd	2	TRUE	NA	NA	NA	NA
60	rs6718154	T	C	T	C	0.0322455	-0.00224136	0.274755	0.275034	FALSE	FALSE	FALSE	ebi-a-GCST90012109	2	180497923	0.00137316	180726	0.0530005	Sex hormone-binding globulin levels || id:ebi-a-GCST90012109	Sex hormone-binding globulin levels	Sex hormone-binding globulin levels || ||	TRUE	igd	2	180497923	0.00340933	1.20E-22	178782	ebi-a-GCST90012103	Bioavailable testosterone levels || id:ebi-a-GCST90012103	TRUE	reported	igd	2	TRUE	NA	NA	NA	NA
62	rs7089031	G	T	G	T	-0.0174188	0.00323867	0.393477	0.393697	FALSE	FALSE	FALSE	ebi-a-GCST90012109	10	101693155	0.00125335	180726	0.016	Sex hormone-binding globulin levels || id:ebi-a-GCST90012109	Sex hormone-binding globulin levels	Sex hormone-binding globulin levels || ||	TRUE	igd	10	101693155	0.0031234	3.20E-08	178782	ebi-a-GCST90012103	Bioavailable testosterone levels || id:ebi-a-GCST90012103	TRUE	reported	igd	2	TRUE	NA	NA	NA	NA
63	rs714786	A	G	A	G	-0.0213182	0.00226696	0.373237	0.373286	FALSE	FALSE	FALSE	ebi-a-GCST90012109	3	53789022	0.00127134	180726	0.11	Sex hormone-binding globulin levels || id:ebi-a-GCST90012109	Sex hormone-binding globulin levels	Sex hormone-binding globulin levels || ||	TRUE	igd	3	53789022	0.00314574	3.70E-13	178782	ebi-a-GCST90012103	Bioavailable testosterone levels || id:ebi-a-GCST90012103	TRUE	reported	igd	2	TRUE	NA	NA	NA	NA
65	rs71529289	T	C	T	C	-0.0359428	-0.00264495	0.251898	0.251691	FALSE	FALSE	FALSE	ebi-a-GCST90012109	8	77879487	0.00140671	180726	0.0430002	Sex hormone-binding globulin levels || id:ebi-a-GCST90012109	Sex hormone-binding globulin levels	Sex hormone-binding globulin levels || ||	TRUE	igd	8	77879487	0.00347805	2.00E-25	178782	ebi-a-GCST90012103	Bioavailable testosterone levels || id:ebi-a-GCST90012103	TRUE	reported	igd	2	TRUE	NA	NA	NA	NA
66	rs7265992	A	G	A	G	-0.0317217	0.00318015	0.178841	0.179093	FALSE	FALSE	FALSE	ebi-a-GCST90012109	20	33525407	0.00162968	180726	0.0870001	Sex hormone-binding globulin levels || id:ebi-a-GCST90012109	Sex hormone-binding globulin levels	Sex hormone-binding globulin levels || ||	TRUE	igd	20	33525407	0.00402147	4.00E-16	178782	ebi-a-GCST90012103	Bioavailable testosterone levels || id:ebi-a-GCST90012103	TRUE	reported	igd	2	TRUE	NA	NA	NA	NA
67	rs72664935	C	T	C	T	0.0186769	0.00098077	0.575433	0.575576	FALSE	FALSE	FALSE	ebi-a-GCST90012109	1	32274901	0.00124543	180726	0.42	Sex hormone-binding globulin levels || id:ebi-a-GCST90012109	Sex hormone-binding globulin levels	Sex hormone-binding globulin levels || ||	TRUE	igd	1	32274901	0.00309656	1.70E-09	178782	ebi-a-GCST90012103	Bioavailable testosterone levels || id:ebi-a-GCST90012103	TRUE	reported	igd	2	TRUE	NA	NA	NA	NA
68	rs745486	T	C	T	C	-0.0213054	0.00213414	0.281397	0.281525	FALSE	FALSE	FALSE	ebi-a-GCST90012109	9	11242155	0.00137042	180726	0.21	Sex hormone-binding globulin levels || id:ebi-a-GCST90012109	Sex hormone-binding globulin levels	Sex hormone-binding globulin levels || ||	TRUE	igd	9	11242155	0.00338763	1.20E-10	178782	ebi-a-GCST90012103	Bioavailable testosterone levels || id:ebi-a-GCST90012103	TRUE	reported	igd	2	TRUE	NA	NA	NA	NA
70	rs76592891	C	T	C	T	0.0429054	-0.000936216	0.048315	0.048202	FALSE	FALSE	FALSE	ebi-a-GCST90012109	6	27572715	0.00291546	180726	0.450001	Sex hormone-binding globulin levels || id:ebi-a-GCST90012109	Sex hormone-binding globulin levels	Sex hormone-binding globulin levels || ||	TRUE	igd	6	27572715	0.00718355	9.80E-10	178782	ebi-a-GCST90012103	Bioavailable testosterone levels || id:ebi-a-GCST90012103	TRUE	reported	igd	2	TRUE	NA	NA	NA	NA
71	rs7679843	G	C	G	C	0.0501614	0.000901997	0.094982	0.09476	FALSE	TRUE	FALSE	ebi-a-GCST90012109	4	22028079	0.00215128	180726	0.450001	Sex hormone-binding globulin levels || id:ebi-a-GCST90012109	Sex hormone-binding globulin levels	Sex hormone-binding globulin levels || ||	TRUE	igd	4	22028079	0.00533198	3.80E-22	178782	ebi-a-GCST90012103	Bioavailable testosterone levels || id:ebi-a-GCST90012103	TRUE	reported	igd	2	TRUE	NA	NA	NA	NA
72	rs7700874	C	T	C	T	0.0193016	-0.000712605	0.401356	0.401134	FALSE	FALSE	FALSE	ebi-a-GCST90012109	5	95808483	0.00125675	180726	0.62	Sex hormone-binding globulin levels || id:ebi-a-GCST90012109	Sex hormone-binding globulin levels	Sex hormone-binding globulin levels || ||	TRUE	igd	5	95808483	0.00310924	4.00E-10	178782	ebi-a-GCST90012103	Bioavailable testosterone levels || id:ebi-a-GCST90012103	TRUE	reported	igd	2	TRUE	NA	NA	NA	NA
73	rs7758796	A	G	A	G	0.029093	-0.00206034	0.451796	0.451834	FALSE	FALSE	FALSE	ebi-a-GCST90012109	6	100105028	0.00124652	180726	0.23	Sex hormone-binding globulin levels || id:ebi-a-GCST90012109	Sex hormone-binding globulin levels	Sex hormone-binding globulin levels || ||	TRUE	igd	6	100105028	0.00307465	5.10E-22	178782	ebi-a-GCST90012103	Bioavailable testosterone levels || id:ebi-a-GCST90012103	TRUE	reported	igd	2	TRUE	NA	NA	NA	NA
75	rs7857865	A	G	A	G	0.017318	-0.0042457	0.475348	0.475568	FALSE	FALSE	FALSE	ebi-a-GCST90012109	9	1957974	0.00123881	180726	0.00179999	Sex hormone-binding globulin levels || id:ebi-a-GCST90012109	Sex hormone-binding globulin levels	Sex hormone-binding globulin levels || ||	TRUE	igd	9	1957974	0.00306171	5.80E-09	178782	ebi-a-GCST90012103	Bioavailable testosterone levels || id:ebi-a-GCST90012103	TRUE	reported	igd	2	TRUE	NA	NA	NA	NA
76	rs7912521	C	T	C	T	0.061199	-0.0002372	0.415588	0.415275	FALSE	FALSE	FALSE	ebi-a-GCST90012109	10	67262089	0.00123725	180726	0.66	Sex hormone-binding globulin levels || id:ebi-a-GCST90012109	Sex hormone-binding globulin levels	Sex hormone-binding globulin levels || ||	TRUE	igd	10	67262089	0.00308282	6.20E-94	178782	ebi-a-GCST90012103	Bioavailable testosterone levels || id:ebi-a-GCST90012103	TRUE	reported	igd	2	TRUE	NA	NA	NA	NA
77	rs7915430	G	T	G	T	-0.020841	-0.00288549	0.202149	0.20187	FALSE	FALSE	FALSE	ebi-a-GCST90012109	10	121660465	0.00152461	180726	0.0819993	Sex hormone-binding globulin levels || id:ebi-a-GCST90012109	Sex hormone-binding globulin levels	Sex hormone-binding globulin levels || ||	TRUE	igd	10	121660465	0.00379473	9.70E-09	178782	ebi-a-GCST90012103	Bioavailable testosterone levels || id:ebi-a-GCST90012103	TRUE	reported	igd	2	TRUE	NA	NA	NA	NA
78	rs7928369	T	C	T	C	-0.0240248	0.0003576	0.721798	0.721745	FALSE	FALSE	FALSE	ebi-a-GCST90012109	11	125095221	0.00137325	180726	0.58	Sex hormone-binding globulin levels || id:ebi-a-GCST90012109	Sex hormone-binding globulin levels	Sex hormone-binding globulin levels || ||	TRUE	igd	11	125095221	0.00339392	1.10E-13	178782	ebi-a-GCST90012103	Bioavailable testosterone levels || id:ebi-a-GCST90012103	TRUE	reported	igd	2	TRUE	NA	NA	NA	NA
80	rs8076703	T	C	T	C	-0.0238709	0.001898	0.704135	0.704231	FALSE	FALSE	FALSE	ebi-a-GCST90012109	17	75612643	0.00130845	180726	0.2	Sex hormone-binding globulin levels || id:ebi-a-GCST90012109	Sex hormone-binding globulin levels	Sex hormone-binding globulin levels || ||	TRUE	igd	17	75612643	0.00333901	1.00E-12	178782	ebi-a-GCST90012103	Bioavailable testosterone levels || id:ebi-a-GCST90012103	TRUE	reported	igd	2	TRUE	NA	NA	NA	NA
81	rs912202	C	G	C	G	0.0401986	-0.00472348	0.343328	0.343085	FALSE	TRUE	FALSE	ebi-a-GCST90012109	9	77225603	0.00129763	180726	0.000299999	Sex hormone-binding globulin levels || id:ebi-a-GCST90012109	Sex hormone-binding globulin levels	Sex hormone-binding globulin levels || ||	TRUE	igd	9	77225603	0.00320718	2.50E-38	178782	ebi-a-GCST90012103	Bioavailable testosterone levels || id:ebi-a-GCST90012103	TRUE	reported	igd	2	TRUE	NA	NA	NA	NA
82	rs9322822	T	C	T	C	-0.0487092	0.00241492	0.3215	0.321616	FALSE	FALSE	FALSE	ebi-a-GCST90012109	6	105369598	0.00131853	180726	0.1	Sex hormone-binding globulin levels || id:ebi-a-GCST90012109	Sex hormone-binding globulin levels	Sex hormone-binding globulin levels || ||	TRUE	igd	6	105369598	0.00325272	2.10E-52	178782	ebi-a-GCST90012103	Bioavailable testosterone levels || id:ebi-a-GCST90012103	TRUE	reported	igd	2	TRUE	NA	NA	NA	NA
83	rs950716	G	A	G	A	-0.0336833	-0.00347433	0.137381	0.137494	FALSE	FALSE	FALSE	ebi-a-GCST90012109	5	135680540	0.0017878	180726	0.16	Sex hormone-binding globulin levels || id:ebi-a-GCST90012109	Sex hormone-binding globulin levels	Sex hormone-binding globulin levels || ||	TRUE	igd	5	135680540	0.00442472	3.10E-14	178782	ebi-a-GCST90012103	Bioavailable testosterone levels || id:ebi-a-GCST90012103	TRUE	reported	igd	2	TRUE	NA	NA	NA	NA
84	rs9824196	T	G	T	G	0.025986	-0.00115951	0.720896	0.72083	FALSE	FALSE	FALSE	ebi-a-GCST90012109	3	28807441	0.00137037	180726	0.54	Sex hormone-binding globulin levels || id:ebi-a-GCST90012109	Sex hormone-binding globulin levels	Sex hormone-binding globulin levels || ||	TRUE	igd	3	28807441	0.00339312	4.10E-16	178782	ebi-a-GCST90012103	Bioavailable testosterone levels || id:ebi-a-GCST90012103	TRUE	reported	igd	2	TRUE	NA	NA	NA	NA
85	rs9986829	A	G	A	G	0.0556073	-0.00193793	0.506865	0.506647	FALSE	FALSE	FALSE	ebi-a-GCST90012109	7	15019259	0.00123418	180726	0.2	Sex hormone-binding globulin levels || id:ebi-a-GCST90012109	Sex hormone-binding globulin levels	Sex hormone-binding globulin levels || ||	TRUE	igd	7	15019259	0.00305395	2.80E-76	178782	ebi-a-GCST90012103	Bioavailable testosterone levels || id:ebi-a-GCST90012103	TRUE	reported	igd	2	TRUE	NA	NA	NA	NA
