# Supplementary material for: Putative causal inference for the relationship between obesity and sex hormones in males: a bidirectional Mendelian randomization study
Source: PeerJ. 2023 Jul 19;11:e15760. doi: 10.7717/peerj.15760 (PMC10362853; doi:10.7717/peerj.15760)
Supplement: Supplemental Information 3 [file peerj-11-15760-s003.zip › RAW_data_csv_files/BMI_to_BioT.csv]

	SNP	effect_allele.exposure	other_allele.exposure	effect_allele.outcome	other_allele.outcome	beta.exposure	beta.outcome	eaf.exposure	eaf.outcome	remove	palindromic	ambiguous	id.outcome	chr	pos	se.outcome	samplesize.outcome	pval.outcome	outcome	originalname.outcome	outcome.deprecated	mr_keep.outcome	data_source.outcome	samplesize.exposure	se.exposure	pos.exposure	pval.exposure	chr.exposure	id.exposure	exposure	mr_keep.exposure	pval_origin.exposure	data_source.exposure	action	mr_keep	ncase.exposure	ncontrol.exposure	ncase.outcome	ncontrol.outcome
1	rs10063055	T	C	T	C	0.0136775	-0.00517503	0.253365	0.255175	FALSE	FALSE	FALSE	ebi-a-GCST90012103	5	140990108	0.00348936	178782	0.12	Bioavailable testosterone levels || id:ebi-a-GCST90012103	Bioavailable testosterone levels	Bioavailable testosterone levels || ||	TRUE	igd	166413	0.00226991	140990108	1.70E-09	5	21001_males	Body mass index (BMI) || id:21001_males	TRUE	reported	igd	2	TRUE	NA	NA	NA	NA
2	rs10099330	G	A	G	A	0.0124247	0.00192565	0.45285	0.453652	FALSE	FALSE	FALSE	ebi-a-GCST90012103	8	143383694	0.00306433	178782	0.709999	Bioavailable testosterone levels || id:ebi-a-GCST90012103	Bioavailable testosterone levels	Bioavailable testosterone levels || ||	TRUE	igd	166413	0.00198907	143383694	4.20E-10	8	21001_males	Body mass index (BMI) || id:21001_males	TRUE	reported	igd	2	TRUE	NA	NA	NA	NA
3	rs10160769	C	G	C	G	-0.0155862	-0.000480333	0.21751	0.214773	FALSE	TRUE	FALSE	ebi-a-GCST90012103	11	76474827	0.00375171	178782	0.84	Bioavailable testosterone levels || id:ebi-a-GCST90012103	Bioavailable testosterone levels	Bioavailable testosterone levels || ||	TRUE	igd	166413	0.00242199	76474827	1.20E-10	11	21001_males	Body mass index (BMI) || id:21001_males	TRUE	reported	igd	2	TRUE	NA	NA	NA	NA
4	rs10169594	C	T	C	T	0.0121875	-0.00306671	0.363139	0.365095	FALSE	FALSE	FALSE	ebi-a-GCST90012103	2	41637688	0.00316414	178782	0.36	Bioavailable testosterone levels || id:ebi-a-GCST90012103	Bioavailable testosterone levels	Bioavailable testosterone levels || ||	TRUE	igd	166413	0.00205506	41637688	3.00E-09	2	21001_males	Body mass index (BMI) || id:21001_males	TRUE	reported	igd	2	TRUE	NA	NA	NA	NA
5	rs10182416	G	A	G	A	0.0130378	0.00753991	0.512223	0.512391	FALSE	FALSE	FALSE	ebi-a-GCST90012103	2	104242992	0.00303825	178782	0.017	Bioavailable testosterone levels || id:ebi-a-GCST90012103	Bioavailable testosterone levels	Bioavailable testosterone levels || ||	TRUE	igd	166413	0.00197134	104242992	3.70E-11	2	21001_males	Body mass index (BMI) || id:21001_males	TRUE	reported	igd	2	TRUE	NA	NA	NA	NA
6	rs10423928	A	T	A	T	-0.0340136	-0.00134914	0.194358	0.19333	FALSE	TRUE	FALSE	ebi-a-GCST90012103	19	46182304	0.00385037	178782	0.57	Bioavailable testosterone levels || id:ebi-a-GCST90012103	Bioavailable testosterone levels	Bioavailable testosterone levels || ||	TRUE	igd	166413	0.00249869	46182304	3.40E-42	19	21001_males	Body mass index (BMI) || id:21001_males	TRUE	reported	igd	2	TRUE	NA	NA	NA	NA
7	rs10505836	C	A	C	A	0.0184851	0.00359718	0.860012	0.861882	FALSE	FALSE	FALSE	ebi-a-GCST90012103	12	19288508	0.00444173	178782	0.33	Bioavailable testosterone levels || id:ebi-a-GCST90012103	Bioavailable testosterone levels	Bioavailable testosterone levels || ||	TRUE	igd	166413	0.00287086	19288508	1.20E-10	12	21001_males	Body mass index (BMI) || id:21001_males	TRUE	reported	igd	2	TRUE	NA	NA	NA	NA
8	rs10510025	T	C	T	C	0.0175643	-0.00912124	0.247013	0.246459	FALSE	FALSE	FALSE	ebi-a-GCST90012103	10	118650996	0.00353894	178782	0.0140001	Bioavailable testosterone levels || id:ebi-a-GCST90012103	Bioavailable testosterone levels	Bioavailable testosterone levels || ||	TRUE	igd	166413	0.00229886	118650996	2.20E-14	10	21001_males	Body mass index (BMI) || id:21001_males	TRUE	reported	igd	2	TRUE	NA	NA	NA	NA
9	rs1064213	A	G	A	G	0.0149301	0.000987126	0.478377	0.476617	FALSE	FALSE	FALSE	ebi-a-GCST90012103	2	198950240	0.00303962	178782	0.9	Bioavailable testosterone levels || id:ebi-a-GCST90012103	Bioavailable testosterone levels	Bioavailable testosterone levels || ||	TRUE	igd	166413	0.00197196	198950240	3.70E-14	2	21001_males	Body mass index (BMI) || id:21001_males	TRUE	reported	igd	2	TRUE	NA	NA	NA	NA
10	rs10742752	C	T	C	T	0.0117979	-0.00344511	0.612239	0.611204	FALSE	FALSE	FALSE	ebi-a-GCST90012103	11	45438374	0.0031218	178782	0.21	Bioavailable testosterone levels || id:ebi-a-GCST90012103	Bioavailable testosterone levels	Bioavailable testosterone levels || ||	TRUE	igd	166413	0.00202961	45438374	6.10E-09	11	21001_males	Body mass index (BMI) || id:21001_males	TRUE	reported	igd	2	TRUE	NA	NA	NA	NA
11	rs10756714	G	A	G	A	-0.0207862	0.000598685	0.444196	0.444757	FALSE	FALSE	FALSE	ebi-a-GCST90012103	9	15885041	0.00307362	178782	0.79	Bioavailable testosterone levels || id:ebi-a-GCST90012103	Bioavailable testosterone levels	Bioavailable testosterone levels || ||	TRUE	igd	166413	0.00199408	15885041	1.90E-25	9	21001_males	Body mass index (BMI) || id:21001_males	TRUE	reported	igd	2	TRUE	NA	NA	NA	NA
12	rs10756792	T	C	T	C	-0.0190582	-0.00295147	0.742901	0.743694	FALSE	FALSE	FALSE	ebi-a-GCST90012103	9	16726119	0.00350356	178782	0.7	Bioavailable testosterone levels || id:ebi-a-GCST90012103	Bioavailable testosterone levels	Bioavailable testosterone levels || ||	TRUE	igd	166413	0.00227201	16726119	4.90E-17	9	21001_males	Body mass index (BMI) || id:21001_males	TRUE	reported	igd	2	TRUE	NA	NA	NA	NA
13	rs10760277	T	C	T	C	0.0138734	0.0015431	0.385049	0.385053	FALSE	FALSE	FALSE	ebi-a-GCST90012103	9	126093999	0.00313522	178782	0.67	Bioavailable testosterone levels || id:ebi-a-GCST90012103	Bioavailable testosterone levels	Bioavailable testosterone levels || ||	TRUE	igd	166413	0.00203825	126093999	1.00E-11	9	21001_males	Body mass index (BMI) || id:21001_males	TRUE	reported	igd	2	TRUE	NA	NA	NA	NA
14	rs10780248	A	G	A	G	-0.0121232	0.000548059	0.559454	0.560452	FALSE	FALSE	FALSE	ebi-a-GCST90012103	9	81370555	0.00306692	178782	0.73	Bioavailable testosterone levels || id:ebi-a-GCST90012103	Bioavailable testosterone levels	Bioavailable testosterone levels || ||	TRUE	igd	166413	0.00199415	81370555	1.20E-09	9	21001_males	Body mass index (BMI) || id:21001_males	TRUE	reported	igd	2	TRUE	NA	NA	NA	NA
15	rs1078141	T	C	T	C	0.0142239	-0.000285683	0.383867	0.387277	FALSE	FALSE	FALSE	ebi-a-GCST90012103	8	142619393	0.00316135	178782	0.99	Bioavailable testosterone levels || id:ebi-a-GCST90012103	Bioavailable testosterone levels	Bioavailable testosterone levels || ||	TRUE	igd	166413	0.00205862	142619393	4.90E-12	8	21001_males	Body mass index (BMI) || id:21001_males	TRUE	reported	igd	2	TRUE	NA	NA	NA	NA
16	rs10799778	G	T	G	T	-0.0182237	0.00670376	0.833718	0.834318	FALSE	FALSE	FALSE	ebi-a-GCST90012103	1	23313353	0.00408735	178782	0.14	Bioavailable testosterone levels || id:ebi-a-GCST90012103	Bioavailable testosterone levels	Bioavailable testosterone levels || ||	TRUE	igd	166413	0.00264876	23313353	6.00E-12	1	21001_males	Body mass index (BMI) || id:21001_males	TRUE	reported	igd	2	TRUE	NA	NA	NA	NA
17	rs10809621	G	C	G	C	-0.0125305	0.00153668	0.350143	0.349723	FALSE	TRUE	FALSE	ebi-a-GCST90012103	9	11859607	0.0031893	178782	0.82	Bioavailable testosterone levels || id:ebi-a-GCST90012103	Bioavailable testosterone levels	Bioavailable testosterone levels || ||	TRUE	igd	166413	0.00207043	11859607	1.40E-09	9	21001_males	Body mass index (BMI) || id:21001_males	TRUE	reported	igd	2	TRUE	NA	NA	NA	NA
18	rs10824211	T	C	T	C	0.0207688	-0.00247691	0.139491	0.139047	FALSE	FALSE	FALSE	ebi-a-GCST90012103	10	76363107	0.00441953	178782	0.58	Bioavailable testosterone levels || id:ebi-a-GCST90012103	Bioavailable testosterone levels	Bioavailable testosterone levels || ||	TRUE	igd	166413	0.00286631	76363107	4.30E-13	10	21001_males	Body mass index (BMI) || id:21001_males	TRUE	reported	igd	2	TRUE	NA	NA	NA	NA
19	rs10832778	G	C	G	C	0.0115628	0.00560507	0.623038	0.621397	FALSE	TRUE	FALSE	ebi-a-GCST90012103	11	17394073	0.00313778	178782	0.064	Bioavailable testosterone levels || id:ebi-a-GCST90012103	Bioavailable testosterone levels	Bioavailable testosterone levels || ||	TRUE	igd	166413	0.00203985	17394073	1.40E-08	11	21001_males	Body mass index (BMI) || id:21001_males	TRUE	reported	igd	2	TRUE	NA	NA	NA	NA
21	rs10927006	C	T	C	T	-0.0168156	-0.0103195	0.143704	0.144324	FALSE	FALSE	FALSE	ebi-a-GCST90012103	1	243557659	0.00433731	178782	0.032	Bioavailable testosterone levels || id:ebi-a-GCST90012103	Bioavailable testosterone levels	Bioavailable testosterone levels || ||	TRUE	igd	166413	0.00281467	243557659	2.30E-09	1	21001_males	Body mass index (BMI) || id:21001_males	TRUE	reported	igd	2	TRUE	NA	NA	NA	NA
22	rs10965698	T	C	T	C	-0.0112741	-0.00361106	0.369897	0.368498	FALSE	FALSE	FALSE	ebi-a-GCST90012103	9	23203619	0.00316371	178782	0.29	Bioavailable testosterone levels || id:ebi-a-GCST90012103	Bioavailable testosterone levels	Bioavailable testosterone levels || ||	TRUE	igd	166413	0.002052	23203619	3.90E-08	9	21001_males	Body mass index (BMI) || id:21001_males	TRUE	reported	igd	2	TRUE	NA	NA	NA	NA
23	rs10989067	A	G	A	G	0.0169514	0.000562206	0.31593	0.311581	FALSE	FALSE	FALSE	ebi-a-GCST90012103	9	103119634	0.00328422	178782	0.82	Bioavailable testosterone levels || id:ebi-a-GCST90012103	Bioavailable testosterone levels	Bioavailable testosterone levels || ||	TRUE	igd	166413	0.00212349	103119634	1.40E-15	9	21001_males	Body mass index (BMI) || id:21001_males	TRUE	reported	igd	2	TRUE	NA	NA	NA	NA
24	rs11001963	T	C	T	C	0.0116794	-0.00468146	0.581338	0.58155	FALSE	FALSE	FALSE	ebi-a-GCST90012103	10	78760959	0.00310718	178782	0.16	Bioavailable testosterone levels || id:ebi-a-GCST90012103	Bioavailable testosterone levels	Bioavailable testosterone levels || ||	TRUE	igd	166413	0.00201921	78760959	7.30E-09	10	21001_males	Body mass index (BMI) || id:21001_males	TRUE	reported	igd	2	TRUE	NA	NA	NA	NA
25	rs11009685	T	C	T	C	-0.0130834	-0.00056263	0.244096	0.243592	FALSE	FALSE	FALSE	ebi-a-GCST90012103	10	34511990	0.00355838	178782	0.79	Bioavailable testosterone levels || id:ebi-a-GCST90012103	Bioavailable testosterone levels	Bioavailable testosterone levels || ||	TRUE	igd	166413	0.00230766	34511990	1.40E-08	10	21001_males	Body mass index (BMI) || id:21001_males	TRUE	reported	igd	2	TRUE	NA	NA	NA	NA
26	rs11012732	G	A	G	A	0.0216425	-0.0116638	0.331683	0.330368	FALSE	FALSE	FALSE	ebi-a-GCST90012103	10	21830104	0.00324105	178782	0.000269998	Bioavailable testosterone levels || id:ebi-a-GCST90012103	Bioavailable testosterone levels	Bioavailable testosterone levels || ||	TRUE	igd	166413	0.00210126	21830104	7.10E-25	10	21001_males	Body mass index (BMI) || id:21001_males	TRUE	reported	igd	2	TRUE	NA	NA	NA	NA
27	rs11079849	T	C	T	C	-0.020093	-0.000533468	0.328531	0.327853	FALSE	FALSE	FALSE	ebi-a-GCST90012103	17	47090785	0.00325095	178782	0.66	Bioavailable testosterone levels || id:ebi-a-GCST90012103	Bioavailable testosterone levels	Bioavailable testosterone levels || ||	TRUE	igd	166413	0.00211163	47090785	1.80E-21	17	21001_males	Body mass index (BMI) || id:21001_males	TRUE	reported	igd	2	TRUE	NA	NA	NA	NA
28	rs11099020	T	C	T	C	-0.0142038	0.000998969	0.640609	0.642917	FALSE	FALSE	FALSE	ebi-a-GCST90012103	4	130724902	0.00318031	178782	0.68	Bioavailable testosterone levels || id:ebi-a-GCST90012103	Bioavailable testosterone levels	Bioavailable testosterone levels || ||	TRUE	igd	166413	0.00206202	130724902	5.60E-12	4	21001_males	Body mass index (BMI) || id:21001_males	TRUE	reported	igd	2	TRUE	NA	NA	NA	NA
29	rs11115160	A	G	A	G	-0.0130768	0.00389949	0.237797	0.237753	FALSE	FALSE	FALSE	ebi-a-GCST90012103	12	82424100	0.00359656	178782	0.3	Bioavailable testosterone levels || id:ebi-a-GCST90012103	Bioavailable testosterone levels	Bioavailable testosterone levels || ||	TRUE	igd	166413	0.00233641	82424100	2.20E-08	12	21001_males	Body mass index (BMI) || id:21001_males	TRUE	reported	igd	2	TRUE	NA	NA	NA	NA
30	rs11122450	G	T	G	T	-0.0116316	0.000347235	0.611739	0.611617	FALSE	FALSE	FALSE	ebi-a-GCST90012103	1	230301811	0.00312127	178782	0.77	Bioavailable testosterone levels || id:ebi-a-GCST90012103	Bioavailable testosterone levels	Bioavailable testosterone levels || ||	TRUE	igd	166413	0.00202425	230301811	9.10E-09	1	21001_males	Body mass index (BMI) || id:21001_males	TRUE	reported	igd	2	TRUE	NA	NA	NA	NA
31	rs11134679	G	A	G	A	0.0182459	-0.0020114	0.684753	0.683332	FALSE	FALSE	FALSE	ebi-a-GCST90012103	5	170623391	0.00328016	178782	0.67	Bioavailable testosterone levels || id:ebi-a-GCST90012103	Bioavailable testosterone levels	Bioavailable testosterone levels || ||	TRUE	igd	166413	0.00213286	170623391	1.20E-17	5	21001_males	Body mass index (BMI) || id:21001_males	TRUE	reported	igd	2	TRUE	NA	NA	NA	NA
32	rs11150745	G	A	G	A	-0.0211611	-0.00670805	0.317711	0.318095	FALSE	FALSE	FALSE	ebi-a-GCST90012103	17	78757626	0.00326988	178782	0.0329997	Bioavailable testosterone levels || id:ebi-a-GCST90012103	Bioavailable testosterone levels	Bioavailable testosterone levels || ||	TRUE	igd	166413	0.00212961	78757626	2.90E-23	17	21001_males	Body mass index (BMI) || id:21001_males	TRUE	reported	igd	2	TRUE	NA	NA	NA	NA
33	rs111598585	T	C	T	C	-0.0142245	-0.00386442	0.208671	0.207967	FALSE	FALSE	FALSE	ebi-a-GCST90012103	4	171635471	0.00376106	178782	0.36	Bioavailable testosterone levels || id:ebi-a-GCST90012103	Bioavailable testosterone levels	Bioavailable testosterone levels || ||	TRUE	igd	166413	0.00243798	171635471	5.40E-09	4	21001_males	Body mass index (BMI) || id:21001_males	TRUE	reported	igd	2	TRUE	NA	NA	NA	NA
34	rs11165643	T	C	T	C	0.0193319	-0.00222486	0.590103	0.591647	FALSE	FALSE	FALSE	ebi-a-GCST90012103	1	96924097	0.00309567	178782	0.48	Bioavailable testosterone levels || id:ebi-a-GCST90012103	Bioavailable testosterone levels	Bioavailable testosterone levels || ||	TRUE	igd	166413	0.00200337	96924097	4.90E-22	1	21001_males	Body mass index (BMI) || id:21001_males	TRUE	reported	igd	2	TRUE	NA	NA	NA	NA
35	rs111689389	C	G	C	G	-0.0136706	0.00692797	0.282614	0.282178	FALSE	TRUE	FALSE	ebi-a-GCST90012103	5	27175962	0.00338278	178782	0.0700003	Bioavailable testosterone levels || id:ebi-a-GCST90012103	Bioavailable testosterone levels	Bioavailable testosterone levels || ||	TRUE	igd	166413	0.00219522	27175962	4.70E-10	5	21001_males	Body mass index (BMI) || id:21001_males	TRUE	reported	igd	2	TRUE	NA	NA	NA	NA
36	rs11218510	A	G	A	G	-0.0144616	0.00709705	0.40047	0.401205	FALSE	FALSE	FALSE	ebi-a-GCST90012103	11	121922587	0.00310445	178782	0.051	Bioavailable testosterone levels || id:ebi-a-GCST90012103	Bioavailable testosterone levels	Bioavailable testosterone levels || ||	TRUE	igd	166413	0.00202121	121922587	8.40E-13	11	21001_males	Body mass index (BMI) || id:21001_males	TRUE	reported	igd	2	TRUE	NA	NA	NA	NA
38	rs1126930	C	G	C	G	0.0322695	-0.0107103	0.035271	0.035938	FALSE	TRUE	FALSE	ebi-a-GCST90012103	12	49399132	0.00816305	178782	0.24	Bioavailable testosterone levels || id:ebi-a-GCST90012103	Bioavailable testosterone levels	Bioavailable testosterone levels || ||	TRUE	igd	166413	0.00535892	49399132	1.70E-09	12	21001_males	Body mass index (BMI) || id:21001_males	TRUE	reported	igd	2	TRUE	NA	NA	NA	NA
39	rs113079574	T	C	T	C	-0.0155896	0.000238387	0.19279	0.19207	FALSE	FALSE	FALSE	ebi-a-GCST90012103	4	147354089	0.0038756	178782	0.709999	Bioavailable testosterone levels || id:ebi-a-GCST90012103	Bioavailable testosterone levels	Bioavailable testosterone levels || ||	TRUE	igd	166413	0.00251598	147354089	5.80E-10	4	21001_males	Body mass index (BMI) || id:21001_males	TRUE	reported	igd	2	TRUE	NA	NA	NA	NA
40	rs113603865	T	C	T	C	0.0186013	-0.00257128	0.21205	0.211881	FALSE	FALSE	FALSE	ebi-a-GCST90012103	1	39564930	0.00374842	178782	0.5	Bioavailable testosterone levels || id:ebi-a-GCST90012103	Bioavailable testosterone levels	Bioavailable testosterone levels || ||	TRUE	igd	166413	0.00242689	39564930	1.80E-14	1	21001_males	Body mass index (BMI) || id:21001_males	TRUE	reported	igd	2	TRUE	NA	NA	NA	NA
41	rs113624107	A	G	A	G	0.0150461	0.00110614	0.22586	0.22759	FALSE	FALSE	FALSE	ebi-a-GCST90012103	14	88326386	0.00364025	178782	0.74	Bioavailable testosterone levels || id:ebi-a-GCST90012103	Bioavailable testosterone levels	Bioavailable testosterone levels || ||	TRUE	igd	166413	0.00236876	88326386	2.10E-10	14	21001_males	Body mass index (BMI) || id:21001_males	TRUE	reported	igd	2	TRUE	NA	NA	NA	NA
42	rs11525873	C	T	C	T	-0.0239781	0.0035123	0.097701	0.098471	FALSE	FALSE	FALSE	ebi-a-GCST90012103	7	138817193	0.00510948	178782	0.38	Bioavailable testosterone levels || id:ebi-a-GCST90012103	Bioavailable testosterone levels	Bioavailable testosterone levels || ||	TRUE	igd	166413	0.00333603	138817193	6.60E-13	7	21001_males	Body mass index (BMI) || id:21001_males	TRUE	reported	igd	2	TRUE	NA	NA	NA	NA
43	rs11607476	C	A	C	A	0.015712	-0.00201915	0.486574	0.485605	FALSE	FALSE	FALSE	ebi-a-GCST90012103	11	115037061	0.00307052	178782	0.48	Bioavailable testosterone levels || id:ebi-a-GCST90012103	Bioavailable testosterone levels	Bioavailable testosterone levels || ||	TRUE	igd	166413	0.00199179	115037061	3.10E-15	11	21001_males	Body mass index (BMI) || id:21001_males	TRUE	reported	igd	2	TRUE	NA	NA	NA	NA
44	rs11610621	A	T	A	T	0.0164869	0.00486598	0.148174	0.147834	FALSE	TRUE	FALSE	ebi-a-GCST90012103	12	121671133	0.00428555	178782	0.23	Bioavailable testosterone levels || id:ebi-a-GCST90012103	Bioavailable testosterone levels	Bioavailable testosterone levels || ||	TRUE	igd	166413	0.00278318	121671133	3.10E-09	12	21001_males	Body mass index (BMI) || id:21001_males	TRUE	reported	igd	2	TRUE	NA	NA	NA	NA
45	rs11630647	A	G	A	G	-0.012674	0.00120418	0.251739	0.252386	FALSE	FALSE	FALSE	ebi-a-GCST90012103	15	99240947	0.00350737	178782	0.99	Bioavailable testosterone levels || id:ebi-a-GCST90012103	Bioavailable testosterone levels	Bioavailable testosterone levels || ||	TRUE	igd	166413	0.00228082	99240947	2.70E-08	15	21001_males	Body mass index (BMI) || id:21001_males	TRUE	reported	igd	2	TRUE	NA	NA	NA	NA
47	rs116374395	A	G	A	G	0.0318817	-0.0204798	0.035444	0.03536	FALSE	FALSE	FALSE	ebi-a-GCST90012103	5	50723410	0.00827415	178782	0.012	Bioavailable testosterone levels || id:ebi-a-GCST90012103	Bioavailable testosterone levels	Bioavailable testosterone levels || ||	TRUE	igd	166413	0.00536236	50723410	2.80E-09	5	21001_males	Body mass index (BMI) || id:21001_males	TRUE	reported	igd	2	TRUE	NA	NA	NA	NA
48	rs11642090	C	T	C	T	0.0114184	-0.00212063	0.373536	0.375188	FALSE	FALSE	FALSE	ebi-a-GCST90012103	16	81730582	0.0031699	178782	0.53	Bioavailable testosterone levels || id:ebi-a-GCST90012103	Bioavailable testosterone levels	Bioavailable testosterone levels || ||	TRUE	igd	166413	0.00205925	81730582	2.90E-08	16	21001_males	Body mass index (BMI) || id:21001_males	TRUE	reported	igd	2	TRUE	NA	NA	NA	NA
49	rs11656076	A	G	A	G	-0.0154285	0.00243091	0.224774	0.223891	FALSE	FALSE	FALSE	ebi-a-GCST90012103	17	31464270	0.00365357	178782	0.44	Bioavailable testosterone levels || id:ebi-a-GCST90012103	Bioavailable testosterone levels	Bioavailable testosterone levels || ||	TRUE	igd	166413	0.00237054	31464270	7.60E-11	17	21001_males	Body mass index (BMI) || id:21001_males	TRUE	reported	igd	2	TRUE	NA	NA	NA	NA
50	rs1167311	A	G	A	G	-0.0192649	0.00291217	0.681309	0.680369	FALSE	FALSE	FALSE	ebi-a-GCST90012103	1	49996959	0.00328898	178782	0.32	Bioavailable testosterone levels || id:ebi-a-GCST90012103	Bioavailable testosterone levels	Bioavailable testosterone levels || ||	TRUE	igd	166413	0.00213109	49996959	1.60E-19	1	21001_males	Body mass index (BMI) || id:21001_males	TRUE	reported	igd	2	TRUE	NA	NA	NA	NA
51	rs11675464	G	A	G	A	0.0119751	0.00253498	0.562988	0.561612	FALSE	FALSE	FALSE	ebi-a-GCST90012103	2	204053742	0.00305984	178782	0.630001	Bioavailable testosterone levels || id:ebi-a-GCST90012103	Bioavailable testosterone levels	Bioavailable testosterone levels || ||	TRUE	igd	166413	0.00198558	204053742	1.60E-09	2	21001_males	Body mass index (BMI) || id:21001_males	TRUE	reported	igd	2	TRUE	NA	NA	NA	NA
52	rs11691869	A	C	A	C	-0.0193158	0.0115973	0.362038	0.362329	FALSE	FALSE	FALSE	ebi-a-GCST90012103	2	100805996	0.00316959	178782	0.000129999	Bioavailable testosterone levels || id:ebi-a-GCST90012103	Bioavailable testosterone levels	Bioavailable testosterone levels || ||	TRUE	igd	166413	0.00205562	100805996	5.60E-21	2	21001_males	Body mass index (BMI) || id:21001_males	TRUE	reported	igd	2	TRUE	NA	NA	NA	NA
53	rs11699828	A	G	A	G	-0.0335418	-0.0002009	0.035832	0.036484	FALSE	FALSE	FALSE	ebi-a-GCST90012103	20	62157198	0.0089014	178782	0.98	Bioavailable testosterone levels || id:ebi-a-GCST90012103	Bioavailable testosterone levels	Bioavailable testosterone levels || ||	TRUE	igd	166413	0.00582677	62157198	8.60E-09	20	21001_males	Body mass index (BMI) || id:21001_males	TRUE	reported	igd	2	TRUE	NA	NA	NA	NA
54	rs11709402	G	A	G	A	0.0228192	-0.00376847	0.278732	0.279581	FALSE	FALSE	FALSE	ebi-a-GCST90012103	3	131551027	0.00341009	178782	0.23	Bioavailable testosterone levels || id:ebi-a-GCST90012103	Bioavailable testosterone levels	Bioavailable testosterone levels || ||	TRUE	igd	166413	0.00220796	131551027	4.90E-25	3	21001_males	Body mass index (BMI) || id:21001_males	TRUE	reported	igd	2	TRUE	NA	NA	NA	NA
55	rs117118217	C	G	C	G	0.0448186	-0.0214255	0.017711	0.017809	FALSE	TRUE	FALSE	ebi-a-GCST90012103	10	131783328	0.0120791	178782	0.0599998	Bioavailable testosterone levels || id:ebi-a-GCST90012103	Bioavailable testosterone levels	Bioavailable testosterone levels || ||	TRUE	igd	166413	0.00788004	131783328	1.30E-08	10	21001_males	Body mass index (BMI) || id:21001_males	TRUE	reported	igd	2	TRUE	NA	NA	NA	NA
56	rs117342986	T	C	T	C	0.0365794	-0.0121002	0.026415	0.026543	FALSE	FALSE	FALSE	ebi-a-GCST90012103	16	54267868	0.00994067	178782	0.2	Bioavailable testosterone levels || id:ebi-a-GCST90012103	Bioavailable testosterone levels	Bioavailable testosterone levels || ||	TRUE	igd	166413	0.00646781	54267868	1.60E-08	16	21001_males	Body mass index (BMI) || id:21001_males	TRUE	reported	igd	2	TRUE	NA	NA	NA	NA
57	rs11757278	C	T	C	T	-0.0146269	-0.00401956	0.303879	0.304473	FALSE	FALSE	FALSE	ebi-a-GCST90012103	6	13180454	0.00330972	178782	0.22	Bioavailable testosterone levels || id:ebi-a-GCST90012103	Bioavailable testosterone levels	Bioavailable testosterone levels || ||	TRUE	igd	166413	0.00214834	13180454	9.90E-12	6	21001_males	Body mass index (BMI) || id:21001_males	TRUE	reported	igd	2	TRUE	NA	NA	NA	NA
58	rs11778219	G	A	G	A	0.015796	-0.00698021	0.163123	0.164209	FALSE	FALSE	FALSE	ebi-a-GCST90012103	8	87762607	0.00412668	178782	0.11	Bioavailable testosterone levels || id:ebi-a-GCST90012103	Bioavailable testosterone levels	Bioavailable testosterone levels || ||	TRUE	igd	166413	0.0026874	87762607	4.20E-09	8	21001_males	Body mass index (BMI) || id:21001_males	TRUE	reported	igd	2	TRUE	NA	NA	NA	NA
59	rs118136827	T	G	T	G	-0.0132582	0.010774	0.281086	0.281244	FALSE	FALSE	FALSE	ebi-a-GCST90012103	17	2168104	0.00338389	178782	0.000809991	Bioavailable testosterone levels || id:ebi-a-GCST90012103	Bioavailable testosterone levels	Bioavailable testosterone levels || ||	TRUE	igd	166413	0.0022019	2168104	1.70E-09	17	21001_males	Body mass index (BMI) || id:21001_males	TRUE	reported	igd	2	TRUE	NA	NA	NA	NA
60	rs11919665	T	A	T	A	-0.0127854	-0.00178524	0.679775	0.68058	FALSE	TRUE	FALSE	ebi-a-GCST90012103	3	48085349	0.00325593	178782	0.62	Bioavailable testosterone levels || id:ebi-a-GCST90012103	Bioavailable testosterone levels	Bioavailable testosterone levels || ||	TRUE	igd	166413	0.00211292	48085349	1.40E-09	3	21001_males	Body mass index (BMI) || id:21001_males	TRUE	reported	igd	2	TRUE	NA	NA	NA	NA
62	rs12072739	G	A	G	A	0.0157008	0.00102318	0.224478	0.225244	FALSE	FALSE	FALSE	ebi-a-GCST90012103	1	98315893	0.00364685	178782	0.67	Bioavailable testosterone levels || id:ebi-a-GCST90012103	Bioavailable testosterone levels	Bioavailable testosterone levels || ||	TRUE	igd	166413	0.00236691	98315893	3.30E-11	1	21001_males	Body mass index (BMI) || id:21001_males	TRUE	reported	igd	2	TRUE	NA	NA	NA	NA
63	rs12088284	T	C	T	C	0.0139317	-0.00248819	0.300838	0.302146	FALSE	FALSE	FALSE	ebi-a-GCST90012103	1	80798635	0.00330879	178782	0.41	Bioavailable testosterone levels || id:ebi-a-GCST90012103	Bioavailable testosterone levels	Bioavailable testosterone levels || ||	TRUE	igd	166413	0.00214854	80798635	8.90E-11	1	21001_males	Body mass index (BMI) || id:21001_males	TRUE	reported	igd	2	TRUE	NA	NA	NA	NA
65	rs12140153	T	G	T	G	-0.033075	0.00581442	0.094252	0.095816	FALSE	FALSE	FALSE	ebi-a-GCST90012103	1	62579891	0.00528939	178782	0.3	Bioavailable testosterone levels || id:ebi-a-GCST90012103	Bioavailable testosterone levels	Bioavailable testosterone levels || ||	TRUE	igd	166413	0.0034589	62579891	1.20E-21	1	21001_males	Body mass index (BMI) || id:21001_males	TRUE	reported	igd	2	TRUE	NA	NA	NA	NA
66	rs12149660	A	G	A	G	-0.0227338	0.00552656	0.114956	0.11541	FALSE	FALSE	FALSE	ebi-a-GCST90012103	16	70309237	0.00479157	178782	0.28	Bioavailable testosterone levels || id:ebi-a-GCST90012103	Bioavailable testosterone levels	Bioavailable testosterone levels || ||	TRUE	igd	166413	0.00311586	70309237	3.00E-13	16	21001_males	Body mass index (BMI) || id:21001_males	TRUE	reported	igd	2	TRUE	NA	NA	NA	NA
67	rs12259464	A	G	A	G	0.0130895	-0.00424947	0.48447	0.487087	FALSE	FALSE	FALSE	ebi-a-GCST90012103	10	53680099	0.00306554	178782	0.17	Bioavailable testosterone levels || id:ebi-a-GCST90012103	Bioavailable testosterone levels	Bioavailable testosterone levels || ||	TRUE	igd	166413	0.00198686	53680099	4.50E-11	10	21001_males	Body mass index (BMI) || id:21001_males	TRUE	reported	igd	2	TRUE	NA	NA	NA	NA
68	rs12273545	T	C	T	C	0.0248393	-0.00320609	0.056505	0.055679	FALSE	FALSE	FALSE	ebi-a-GCST90012103	11	116911012	0.00664387	178782	0.62	Bioavailable testosterone levels || id:ebi-a-GCST90012103	Bioavailable testosterone levels	Bioavailable testosterone levels || ||	TRUE	igd	166413	0.00428551	116911012	6.80E-09	11	21001_males	Body mass index (BMI) || id:21001_males	TRUE	reported	igd	2	TRUE	NA	NA	NA	NA
69	rs1229984	C	T	C	T	0.037357	-0.000134434	0.972775	0.975364	FALSE	FALSE	FALSE	ebi-a-GCST90012103	4	100239319	0.00980124	178782	0.91	Bioavailable testosterone levels || id:ebi-a-GCST90012103	Bioavailable testosterone levels	Bioavailable testosterone levels || ||	TRUE	igd	166413	0.00599385	100239319	4.60E-10	4	21001_males	Body mass index (BMI) || id:21001_males	TRUE	reported	igd	2	TRUE	NA	NA	NA	NA
70	rs12364470	G	T	G	T	0.0192705	0.00189904	0.164556	0.165596	FALSE	FALSE	FALSE	ebi-a-GCST90012103	11	134601012	0.00409475	178782	0.56	Bioavailable testosterone levels || id:ebi-a-GCST90012103	Bioavailable testosterone levels	Bioavailable testosterone levels || ||	TRUE	igd	166413	0.0026658	134601012	4.90E-13	11	21001_males	Body mass index (BMI) || id:21001_males	TRUE	reported	igd	2	TRUE	NA	NA	NA	NA
72	rs12459368	G	A	G	A	-0.0170141	0.000287482	0.268203	0.266973	FALSE	FALSE	FALSE	ebi-a-GCST90012103	19	18459377	0.00343729	178782	0.91	Bioavailable testosterone levels || id:ebi-a-GCST90012103	Bioavailable testosterone levels	Bioavailable testosterone levels || ||	TRUE	igd	166413	0.00223235	18459377	2.50E-14	19	21001_males	Body mass index (BMI) || id:21001_males	TRUE	reported	igd	2	TRUE	NA	NA	NA	NA
73	rs12462975	A	G	A	G	0.0195822	-0.00250243	0.329692	0.329979	FALSE	FALSE	FALSE	ebi-a-GCST90012103	19	30272202	0.00326192	178782	0.49	Bioavailable testosterone levels || id:ebi-a-GCST90012103	Bioavailable testosterone levels	Bioavailable testosterone levels || ||	TRUE	igd	166413	0.00212071	30272202	2.60E-20	19	21001_males	Body mass index (BMI) || id:21001_males	TRUE	reported	igd	2	TRUE	NA	NA	NA	NA
75	rs12541408	C	T	C	T	-0.0143261	-0.00982743	0.31742	0.317113	FALSE	FALSE	FALSE	ebi-a-GCST90012103	8	95585807	0.0032809	178782	0.00129999	Bioavailable testosterone levels || id:ebi-a-GCST90012103	Bioavailable testosterone levels	Bioavailable testosterone levels || ||	TRUE	igd	166413	0.00212723	95585807	1.60E-11	8	21001_males	Body mass index (BMI) || id:21001_males	TRUE	reported	igd	2	TRUE	NA	NA	NA	NA
76	rs1266874	G	A	G	A	0.0140966	-0.00108698	0.349619	0.349876	FALSE	FALSE	FALSE	ebi-a-GCST90012103	6	51779638	0.00319179	178782	0.6	Bioavailable testosterone levels || id:ebi-a-GCST90012103	Bioavailable testosterone levels	Bioavailable testosterone levels || ||	TRUE	igd	166413	0.0020712	51779638	1.00E-11	6	21001_males	Body mass index (BMI) || id:21001_males	TRUE	reported	igd	2	TRUE	NA	NA	NA	NA
77	rs12681792	A	C	A	C	0.0148693	-0.00282791	0.1926	0.19355	FALSE	FALSE	FALSE	ebi-a-GCST90012103	8	62054463	0.00386662	178782	0.35	Bioavailable testosterone levels || id:ebi-a-GCST90012103	Bioavailable testosterone levels	Bioavailable testosterone levels || ||	TRUE	igd	166413	0.00251693	62054463	3.50E-09	8	21001_males	Body mass index (BMI) || id:21001_males	TRUE	reported	igd	2	TRUE	NA	NA	NA	NA
78	rs12692596	T	C	T	C	0.0130872	0.000540385	0.37185	0.372955	FALSE	FALSE	FALSE	ebi-a-GCST90012103	2	161265910	0.00314376	178782	0.81	Bioavailable testosterone levels || id:ebi-a-GCST90012103	Bioavailable testosterone levels	Bioavailable testosterone levels || ||	TRUE	igd	166413	0.00203738	161265910	1.30E-10	2	21001_males	Body mass index (BMI) || id:21001_males	TRUE	reported	igd	2	TRUE	NA	NA	NA	NA
79	rs12696039	G	A	G	A	-0.0152802	0.0149963	0.149405	0.150221	FALSE	FALSE	FALSE	ebi-a-GCST90012103	3	156304750	0.00426677	178782	0.00012	Bioavailable testosterone levels || id:ebi-a-GCST90012103	Bioavailable testosterone levels	Bioavailable testosterone levels || ||	TRUE	igd	166413	0.0027705	156304750	3.50E-08	3	21001_males	Body mass index (BMI) || id:21001_males	TRUE	reported	igd	2	TRUE	NA	NA	NA	NA
80	rs1286058	A	T	A	T	0.0149126	-0.0011632	0.703747	0.704055	FALSE	TRUE	FALSE	ebi-a-GCST90012103	14	91458523	0.0033384	178782	0.94	Bioavailable testosterone levels || id:ebi-a-GCST90012103	Bioavailable testosterone levels	Bioavailable testosterone levels || ||	TRUE	igd	166413	0.00216922	91458523	6.20E-12	14	21001_males	Body mass index (BMI) || id:21001_males	TRUE	reported	igd	2	TRUE	NA	NA	NA	NA
81	rs12881629	G	A	G	A	0.0220748	0.0100588	0.08265	0.081857	FALSE	FALSE	FALSE	ebi-a-GCST90012103	14	101146413	0.00554816	178782	0.11	Bioavailable testosterone levels || id:ebi-a-GCST90012103	Bioavailable testosterone levels	Bioavailable testosterone levels || ||	TRUE	igd	166413	0.00358929	101146413	7.70E-10	14	21001_males	Body mass index (BMI) || id:21001_males	TRUE	reported	igd	2	TRUE	NA	NA	NA	NA
82	rs12921986	G	A	G	A	0.0203327	-0.00789939	0.077984	0.078621	FALSE	FALSE	FALSE	ebi-a-GCST90012103	16	72312727	0.00568363	178782	0.22	Bioavailable testosterone levels || id:ebi-a-GCST90012103	Bioavailable testosterone levels	Bioavailable testosterone levels || ||	TRUE	igd	166413	0.0036983	72312727	3.80E-08	16	21001_males	Body mass index (BMI) || id:21001_males	TRUE	reported	igd	2	TRUE	NA	NA	NA	NA
83	rs12937411	T	C	T	C	-0.017187	-0.00709925	0.408167	0.406849	FALSE	FALSE	FALSE	ebi-a-GCST90012103	17	34950239	0.00310055	178782	0.0549997	Bioavailable testosterone levels || id:ebi-a-GCST90012103	Bioavailable testosterone levels	Bioavailable testosterone levels || ||	TRUE	igd	166413	0.00201383	34950239	1.40E-17	17	21001_males	Body mass index (BMI) || id:21001_males	TRUE	reported	igd	2	TRUE	NA	NA	NA	NA
84	rs1296328	C	A	C	A	-0.018862	0.00636503	0.559032	0.560439	FALSE	FALSE	FALSE	ebi-a-GCST90012103	4	137083193	0.00308012	178782	0.0710003	Bioavailable testosterone levels || id:ebi-a-GCST90012103	Bioavailable testosterone levels	Bioavailable testosterone levels || ||	TRUE	igd	166413	0.001999	137083193	3.90E-21	4	21001_males	Body mass index (BMI) || id:21001_males	TRUE	reported	igd	2	TRUE	NA	NA	NA	NA
85	rs12974458	T	C	T	C	0.0152466	-0.00594622	0.543175	0.544223	FALSE	FALSE	FALSE	ebi-a-GCST90012103	19	1866115	0.00307736	178782	0.0470002	Bioavailable testosterone levels || id:ebi-a-GCST90012103	Bioavailable testosterone levels	Bioavailable testosterone levels || ||	TRUE	igd	166413	0.00199717	1866115	2.30E-14	19	21001_males	Body mass index (BMI) || id:21001_males	TRUE	reported	igd	2	TRUE	NA	NA	NA	NA
86	rs13012070	A	G	A	G	-0.0136501	0.00178548	0.228388	0.228624	FALSE	FALSE	FALSE	ebi-a-GCST90012103	2	35447243	0.00362313	178782	0.7	Bioavailable testosterone levels || id:ebi-a-GCST90012103	Bioavailable testosterone levels	Bioavailable testosterone levels || ||	TRUE	igd	166413	0.00234795	35447243	6.10E-09	2	21001_males	Body mass index (BMI) || id:21001_males	TRUE	reported	igd	2	TRUE	NA	NA	NA	NA
87	rs13033310	A	G	A	G	0.012611	0.000592158	0.25276	0.253196	FALSE	FALSE	FALSE	ebi-a-GCST90012103	2	133523605	0.00351681	178782	0.8	Bioavailable testosterone levels || id:ebi-a-GCST90012103	Bioavailable testosterone levels	Bioavailable testosterone levels || ||	TRUE	igd	166413	0.0022826	133523605	3.30E-08	2	21001_males	Body mass index (BMI) || id:21001_males	TRUE	reported	igd	2	TRUE	NA	NA	NA	NA
88	rs13097918	A	T	A	T	0.0145561	-0.00548625	0.212315	0.21305	FALSE	TRUE	FALSE	ebi-a-GCST90012103	3	35676330	0.00372543	178782	0.23	Bioavailable testosterone levels || id:ebi-a-GCST90012103	Bioavailable testosterone levels	Bioavailable testosterone levels || ||	TRUE	igd	166413	0.0024161	35676330	1.70E-09	3	21001_males	Body mass index (BMI) || id:21001_males	TRUE	reported	igd	2	TRUE	NA	NA	NA	NA
89	rs13107325	T	C	T	C	0.0475799	-0.0269476	0.07492	0.075908	FALSE	FALSE	FALSE	ebi-a-GCST90012103	4	103188709	0.00575615	178782	1.50E-06	Bioavailable testosterone levels || id:ebi-a-GCST90012103	Bioavailable testosterone levels	Bioavailable testosterone levels || ||	TRUE	igd	166413	0.00375479	103188709	8.50E-37	4	21001_males	Body mass index (BMI) || id:21001_males	TRUE	reported	igd	2	TRUE	NA	NA	NA	NA
90	rs13176429	C	T	C	T	0.0141555	-0.00757963	0.687609	0.685939	FALSE	FALSE	FALSE	ebi-a-GCST90012103	5	43152216	0.00328446	178782	0.0239999	Bioavailable testosterone levels || id:ebi-a-GCST90012103	Bioavailable testosterone levels	Bioavailable testosterone levels || ||	TRUE	igd	166413	0.00213122	43152216	3.10E-11	5	21001_males	Body mass index (BMI) || id:21001_males	TRUE	reported	igd	2	TRUE	NA	NA	NA	NA
91	rs1320251	T	C	T	C	-0.0180321	-0.000407299	0.454791	0.454123	FALSE	FALSE	FALSE	ebi-a-GCST90012103	17	21264396	0.00306628	178782	0.94	Bioavailable testosterone levels || id:ebi-a-GCST90012103	Bioavailable testosterone levels	Bioavailable testosterone levels || ||	TRUE	igd	166413	0.00199407	21264396	1.50E-19	17	21001_males	Body mass index (BMI) || id:21001_males	TRUE	reported	igd	2	TRUE	NA	NA	NA	NA
92	rs13218383	G	C	G	C	-0.0144025	0.00869903	0.335132	0.335192	FALSE	TRUE	FALSE	ebi-a-GCST90012103	6	120173501	0.00322232	178782	0.00940005	Bioavailable testosterone levels || id:ebi-a-GCST90012103	Bioavailable testosterone levels	Bioavailable testosterone levels || ||	TRUE	igd	166413	0.00209236	120173501	5.80E-12	6	21001_males	Body mass index (BMI) || id:21001_males	TRUE	reported	igd	2	TRUE	NA	NA	NA	NA
93	rs1322842	G	A	G	A	-0.0131292	0.00877216	0.609274	0.604601	FALSE	FALSE	FALSE	ebi-a-GCST90012103	6	20488897	0.00313154	178782	0.00830004	Bioavailable testosterone levels || id:ebi-a-GCST90012103	Bioavailable testosterone levels	Bioavailable testosterone levels || ||	TRUE	igd	166413	0.00203539	20488897	1.10E-10	6	21001_males	Body mass index (BMI) || id:21001_males	TRUE	reported	igd	2	TRUE	NA	NA	NA	NA
94	rs13248187	C	T	C	T	0.015764	-0.00598437	0.268557	0.267856	FALSE	FALSE	FALSE	ebi-a-GCST90012103	8	14336834	0.00345144	178782	0.1	Bioavailable testosterone levels || id:ebi-a-GCST90012103	Bioavailable testosterone levels	Bioavailable testosterone levels || ||	TRUE	igd	166413	0.00224155	14336834	2.00E-12	8	21001_males	Body mass index (BMI) || id:21001_males	TRUE	reported	igd	2	TRUE	NA	NA	NA	NA
95	rs1327259	G	A	G	A	-0.0148532	0.00424963	0.387722	0.385881	FALSE	FALSE	FALSE	ebi-a-GCST90012103	6	51177811	0.00314105	178782	0.35	Bioavailable testosterone levels || id:ebi-a-GCST90012103	Bioavailable testosterone levels	Bioavailable testosterone levels || ||	TRUE	igd	166413	0.00203363	51177811	2.80E-13	6	21001_males	Body mass index (BMI) || id:21001_males	TRUE	reported	igd	2	TRUE	NA	NA	NA	NA
96	rs13291723	A	G	A	G	0.0110318	-0.000396266	0.570683	0.572286	FALSE	FALSE	FALSE	ebi-a-GCST90012103	9	80510077	0.00308267	178782	0.84	Bioavailable testosterone levels || id:ebi-a-GCST90012103	Bioavailable testosterone levels	Bioavailable testosterone levels || ||	TRUE	igd	166413	0.00199876	80510077	3.40E-08	9	21001_males	Body mass index (BMI) || id:21001_males	TRUE	reported	igd	2	TRUE	NA	NA	NA	NA
97	rs1330199	T	G	T	G	-0.0117509	0.00307348	0.483137	0.481543	FALSE	FALSE	FALSE	ebi-a-GCST90012103	9	27760946	0.00305249	178782	0.22	Bioavailable testosterone levels || id:ebi-a-GCST90012103	Bioavailable testosterone levels	Bioavailable testosterone levels || ||	TRUE	igd	166413	0.00198642	27760946	3.30E-09	9	21001_males	Body mass index (BMI) || id:21001_males	TRUE	reported	igd	2	TRUE	NA	NA	NA	NA
98	rs13420048	A	C	A	C	-0.0154817	-0.000883764	0.365037	0.363026	FALSE	FALSE	FALSE	ebi-a-GCST90012103	2	50751414	0.00317056	178782	0.61	Bioavailable testosterone levels || id:ebi-a-GCST90012103	Bioavailable testosterone levels	Bioavailable testosterone levels || ||	TRUE	igd	166413	0.00205272	50751414	4.60E-14	2	21001_males	Body mass index (BMI) || id:21001_males	TRUE	reported	igd	2	TRUE	NA	NA	NA	NA
99	rs13427822	G	A	G	A	-0.0181515	-0.0034469	0.271198	0.272011	FALSE	FALSE	FALSE	ebi-a-GCST90012103	2	213414265	0.00345431	178782	0.24	Bioavailable testosterone levels || id:ebi-a-GCST90012103	Bioavailable testosterone levels	Bioavailable testosterone levels || ||	TRUE	igd	166413	0.00224142	213414265	5.60E-16	2	21001_males	Body mass index (BMI) || id:21001_males	TRUE	reported	igd	2	TRUE	NA	NA	NA	NA
100	rs1346841	A	G	A	G	-0.013056	-0.000263627	0.405041	0.403437	FALSE	FALSE	FALSE	ebi-a-GCST90012103	4	65651730	0.0031172	178782	0.99	Bioavailable testosterone levels || id:ebi-a-GCST90012103	Bioavailable testosterone levels	Bioavailable testosterone levels || ||	TRUE	igd	166413	0.0020172	65651730	9.70E-11	4	21001_males	Body mass index (BMI) || id:21001_males	TRUE	reported	igd	2	TRUE	NA	NA	NA	NA
101	rs1360201	T	C	T	C	0.0130075	-0.00010769	0.481546	0.482807	FALSE	FALSE	FALSE	ebi-a-GCST90012103	9	73796450	0.00303857	178782	0.82	Bioavailable testosterone levels || id:ebi-a-GCST90012103	Bioavailable testosterone levels	Bioavailable testosterone levels || ||	TRUE	igd	166413	0.00197747	73796450	4.80E-11	9	21001_males	Body mass index (BMI) || id:21001_males	TRUE	reported	igd	2	TRUE	NA	NA	NA	NA
102	rs13642	T	A	T	A	-0.0161363	-0.0022293	0.360654	0.360892	FALSE	TRUE	FALSE	ebi-a-GCST90012103	11	30432220	0.00316931	178782	0.55	Bioavailable testosterone levels || id:ebi-a-GCST90012103	Bioavailable testosterone levels	Bioavailable testosterone levels || ||	TRUE	igd	166413	0.00205695	30432220	4.30E-15	11	21001_males	Body mass index (BMI) || id:21001_males	TRUE	reported	igd	2	TRUE	NA	NA	NA	NA
103	rs140159717	T	C	T	C	-0.0246882	0.00955735	0.082292	0.082846	FALSE	FALSE	FALSE	ebi-a-GCST90012103	15	73765586	0.00569147	178782	0.0819993	Bioavailable testosterone levels || id:ebi-a-GCST90012103	Bioavailable testosterone levels	Bioavailable testosterone levels || ||	TRUE	igd	166413	0.00370967	73765586	2.80E-11	15	21001_males	Body mass index (BMI) || id:21001_males	TRUE	reported	igd	2	TRUE	NA	NA	NA	NA
104	rs1438945	A	T	A	T	-0.0133824	-0.00786111	0.715119	0.714063	FALSE	TRUE	FALSE	ebi-a-GCST90012103	5	152510937	0.00338821	178782	0.0109999	Bioavailable testosterone levels || id:ebi-a-GCST90012103	Bioavailable testosterone levels	Bioavailable testosterone levels || ||	TRUE	igd	166413	0.00219791	152510937	1.10E-09	5	21001_males	Body mass index (BMI) || id:21001_males	TRUE	reported	igd	2	TRUE	NA	NA	NA	NA
105	rs1441264	A	G	A	G	0.0179033	-0.00478184	0.593681	0.593	FALSE	FALSE	FALSE	ebi-a-GCST90012103	13	79580919	0.00316851	178782	0.14	Bioavailable testosterone levels || id:ebi-a-GCST90012103	Bioavailable testosterone levels	Bioavailable testosterone levels || ||	TRUE	igd	166413	0.00205854	79580919	3.40E-18	13	21001_males	Body mass index (BMI) || id:21001_males	TRUE	reported	igd	2	TRUE	NA	NA	NA	NA
106	rs1451963	T	G	T	G	0.022201	0.00255099	0.082266	0.08214	FALSE	FALSE	FALSE	ebi-a-GCST90012103	14	41350367	0.00554801	178782	0.66	Bioavailable testosterone levels || id:ebi-a-GCST90012103	Bioavailable testosterone levels	Bioavailable testosterone levels || ||	TRUE	igd	166413	0.00360585	41350367	7.40E-10	14	21001_males	Body mass index (BMI) || id:21001_males	TRUE	reported	igd	2	TRUE	NA	NA	NA	NA
108	rs1458156	T	C	T	C	0.014075	-0.00272674	0.488431	0.488787	FALSE	FALSE	FALSE	ebi-a-GCST90012103	12	41887940	0.00304582	178782	0.32	Bioavailable testosterone levels || id:ebi-a-GCST90012103	Bioavailable testosterone levels	Bioavailable testosterone levels || ||	TRUE	igd	166413	0.00197951	41887940	1.20E-12	12	21001_males	Body mass index (BMI) || id:21001_males	TRUE	reported	igd	2	TRUE	NA	NA	NA	NA
109	rs145981104	G	A	G	A	0.022711	0.00576753	0.063711	0.06337	FALSE	FALSE	FALSE	ebi-a-GCST90012103	8	74714869	0.00625048	178782	0.450001	Bioavailable testosterone levels || id:ebi-a-GCST90012103	Bioavailable testosterone levels	Bioavailable testosterone levels || ||	TRUE	igd	166413	0.00404552	74714869	2.00E-08	8	21001_males	Body mass index (BMI) || id:21001_males	TRUE	reported	igd	2	TRUE	NA	NA	NA	NA
110	rs146569428	A	G	A	G	0.0139533	-0.0040038	0.200749	0.201897	FALSE	FALSE	FALSE	ebi-a-GCST90012103	11	2199686	0.00381815	178782	0.22	Bioavailable testosterone levels || id:ebi-a-GCST90012103	Bioavailable testosterone levels	Bioavailable testosterone levels || ||	TRUE	igd	166413	0.00248571	2199686	2.00E-08	11	21001_males	Body mass index (BMI) || id:21001_males	TRUE	reported	igd	2	TRUE	NA	NA	NA	NA
111	rs1471093	A	G	A	G	0.0134619	-0.0109807	0.616663	0.617182	FALSE	FALSE	FALSE	ebi-a-GCST90012103	3	108031094	0.00314608	178782	0.000710003	Bioavailable testosterone levels || id:ebi-a-GCST90012103	Bioavailable testosterone levels	Bioavailable testosterone levels || ||	TRUE	igd	166413	0.00203996	108031094	4.10E-11	3	21001_males	Body mass index (BMI) || id:21001_males	TRUE	reported	igd	2	TRUE	NA	NA	NA	NA
112	rs1471740	C	T	C	T	0.0193576	0.0053392	0.7405	0.740171	FALSE	FALSE	FALSE	ebi-a-GCST90012103	3	136328270	0.00347711	178782	0.1	Bioavailable testosterone levels || id:ebi-a-GCST90012103	Bioavailable testosterone levels	Bioavailable testosterone levels || ||	TRUE	igd	166413	0.00225404	136328270	8.90E-18	3	21001_males	Body mass index (BMI) || id:21001_males	TRUE	reported	igd	2	TRUE	NA	NA	NA	NA
113	rs147568678	C	T	C	T	-0.0133327	-0.00118364	0.23807	0.2389	FALSE	FALSE	FALSE	ebi-a-GCST90012103	10	93061851	0.00358576	178782	0.84	Bioavailable testosterone levels || id:ebi-a-GCST90012103	Bioavailable testosterone levels	Bioavailable testosterone levels || ||	TRUE	igd	166413	0.00233034	93061851	1.10E-08	10	21001_males	Body mass index (BMI) || id:21001_males	TRUE	reported	igd	2	TRUE	NA	NA	NA	NA
114	rs1477290	C	T	C	T	0.0337772	0.00380507	0.136947	0.136659	FALSE	FALSE	FALSE	ebi-a-GCST90012103	5	87988934	0.00446704	178782	0.5	Bioavailable testosterone levels || id:ebi-a-GCST90012103	Bioavailable testosterone levels	Bioavailable testosterone levels || ||	TRUE	igd	166413	0.00289815	87988934	2.20E-31	5	21001_males	Body mass index (BMI) || id:21001_males	TRUE	reported	igd	2	TRUE	NA	NA	NA	NA
115	rs147730268	T	G	T	G	-0.0350799	0.0121138	0.087243	0.087794	FALSE	FALSE	FALSE	ebi-a-GCST90012103	12	123024476	0.00549923	178782	0.0140001	Bioavailable testosterone levels || id:ebi-a-GCST90012103	Bioavailable testosterone levels	Bioavailable testosterone levels || ||	TRUE	igd	166413	0.00358357	123024476	1.30E-22	12	21001_males	Body mass index (BMI) || id:21001_males	TRUE	reported	igd	2	TRUE	NA	NA	NA	NA
116	rs1503526	C	T	C	T	0.0154308	-0.00044193	0.480077	0.479412	FALSE	FALSE	FALSE	ebi-a-GCST90012103	5	63020706	0.00304807	178782	0.89	Bioavailable testosterone levels || id:ebi-a-GCST90012103	Bioavailable testosterone levels	Bioavailable testosterone levels || ||	TRUE	igd	166413	0.00197681	63020706	5.90E-15	5	21001_males	Body mass index (BMI) || id:21001_males	TRUE	reported	igd	2	TRUE	NA	NA	NA	NA
117	rs156201	C	G	C	G	0.0131899	-0.00619655	0.753455	0.754259	FALSE	TRUE	FALSE	ebi-a-GCST90012103	6	104847441	0.0035323	178782	0.089	Bioavailable testosterone levels || id:ebi-a-GCST90012103	Bioavailable testosterone levels	Bioavailable testosterone levels || ||	TRUE	igd	166413	0.00228932	104847441	8.30E-09	6	21001_males	Body mass index (BMI) || id:21001_males	TRUE	reported	igd	2	TRUE	NA	NA	NA	NA
118	rs156914	A	G	A	G	0.0111552	0.00367119	0.491786	0.490552	FALSE	FALSE	FALSE	ebi-a-GCST90012103	1	16848652	0.00303855	178782	0.2	Bioavailable testosterone levels || id:ebi-a-GCST90012103	Bioavailable testosterone levels	Bioavailable testosterone levels || ||	TRUE	igd	166413	0.00197308	16848652	1.60E-08	1	21001_males	Body mass index (BMI) || id:21001_males	TRUE	reported	igd	2	TRUE	NA	NA	NA	NA
119	rs1582931	A	G	A	G	-0.0133419	0.00365369	0.473242	0.472993	FALSE	FALSE	FALSE	ebi-a-GCST90012103	5	122657199	0.00307211	178782	0.23	Bioavailable testosterone levels || id:ebi-a-GCST90012103	Bioavailable testosterone levels	Bioavailable testosterone levels || ||	TRUE	igd	166413	0.0019956	122657199	2.30E-11	5	21001_males	Body mass index (BMI) || id:21001_males	TRUE	reported	igd	2	TRUE	NA	NA	NA	NA
120	rs1608113	T	A	T	A	-0.0117766	0.00431538	0.364998	0.363864	FALSE	TRUE	FALSE	ebi-a-GCST90012103	3	157815217	0.00316471	178782	0.17	Bioavailable testosterone levels || id:ebi-a-GCST90012103	Bioavailable testosterone levels	Bioavailable testosterone levels || ||	TRUE	igd	166413	0.00205086	157815217	9.30E-09	3	21001_males	Body mass index (BMI) || id:21001_males	TRUE	reported	igd	2	TRUE	NA	NA	NA	NA
121	rs1609010	G	A	G	A	0.0209773	-0.0076667	0.565728	0.566915	FALSE	FALSE	FALSE	ebi-a-GCST90012103	8	77227464	0.0030715	178782	0.01	Bioavailable testosterone levels || id:ebi-a-GCST90012103	Bioavailable testosterone levels	Bioavailable testosterone levels || ||	TRUE	igd	166413	0.0019963	77227464	7.90E-26	8	21001_males	Body mass index (BMI) || id:21001_males	TRUE	reported	igd	2	TRUE	NA	NA	NA	NA
122	rs16916303	G	A	G	A	-0.0192369	-0.00406128	0.119736	0.119497	FALSE	FALSE	FALSE	ebi-a-GCST90012103	9	30823761	0.00474256	178782	0.4	Bioavailable testosterone levels || id:ebi-a-GCST90012103	Bioavailable testosterone levels	Bioavailable testosterone levels || ||	TRUE	igd	166413	0.00307931	30823761	4.20E-10	9	21001_males	Body mass index (BMI) || id:21001_males	TRUE	reported	igd	2	TRUE	NA	NA	NA	NA
123	rs17056301	C	T	C	T	0.0135831	-0.000413571	0.256425	0.256375	FALSE	FALSE	FALSE	ebi-a-GCST90012103	5	158271680	0.0034982	178782	0.97	Bioavailable testosterone levels || id:ebi-a-GCST90012103	Bioavailable testosterone levels	Bioavailable testosterone levels || ||	TRUE	igd	166413	0.0022697	158271680	2.20E-09	5	21001_males	Body mass index (BMI) || id:21001_males	TRUE	reported	igd	2	TRUE	NA	NA	NA	NA
124	rs17132130	C	G	C	G	-0.0178418	-0.000609356	0.221467	0.220392	FALSE	TRUE	FALSE	ebi-a-GCST90012103	7	2108036	0.00367728	178782	0.89	Bioavailable testosterone levels || id:ebi-a-GCST90012103	Bioavailable testosterone levels	Bioavailable testosterone levels || ||	TRUE	igd	166413	0.00238564	2108036	7.50E-14	7	21001_males	Body mass index (BMI) || id:21001_males	TRUE	reported	igd	2	TRUE	NA	NA	NA	NA
125	rs17149254	C	T	C	T	-0.0213507	0.0111129	0.804854	0.807348	FALSE	FALSE	FALSE	ebi-a-GCST90012103	7	76634463	0.00395509	178782	0.00379997	Bioavailable testosterone levels || id:ebi-a-GCST90012103	Bioavailable testosterone levels	Bioavailable testosterone levels || ||	TRUE	igd	166413	0.00255804	76634463	7.00E-17	7	21001_males	Body mass index (BMI) || id:21001_males	TRUE	reported	igd	2	TRUE	NA	NA	NA	NA
126	rs17289010	G	A	G	A	-0.0134661	0.000432036	0.32787	0.329094	FALSE	FALSE	FALSE	ebi-a-GCST90012103	4	140774684	0.00323837	178782	0.68	Bioavailable testosterone levels || id:ebi-a-GCST90012103	Bioavailable testosterone levels	Bioavailable testosterone levels || ||	TRUE	igd	166413	0.00210438	140774684	1.60E-10	4	21001_males	Body mass index (BMI) || id:21001_males	TRUE	reported	igd	2	TRUE	NA	NA	NA	NA
127	rs17399739	G	A	G	A	0.0270713	-0.00458632	0.068893	0.069014	FALSE	FALSE	FALSE	ebi-a-GCST90012103	10	87490850	0.00601162	178782	0.49	Bioavailable testosterone levels || id:ebi-a-GCST90012103	Bioavailable testosterone levels	Bioavailable testosterone levels || ||	TRUE	igd	166413	0.00391006	87490850	4.40E-12	10	21001_males	Body mass index (BMI) || id:21001_males	TRUE	reported	igd	2	TRUE	NA	NA	NA	NA
128	rs17446299	G	C	G	C	0.0153235	-0.00677217	0.165544	0.166509	FALSE	TRUE	FALSE	ebi-a-GCST90012103	13	40762556	0.00409745	178782	0.11	Bioavailable testosterone levels || id:ebi-a-GCST90012103	Bioavailable testosterone levels	Bioavailable testosterone levels || ||	TRUE	igd	166413	0.00266515	40762556	8.90E-09	13	21001_males	Body mass index (BMI) || id:21001_males	TRUE	reported	igd	2	TRUE	NA	NA	NA	NA
129	rs17544384	C	T	C	T	0.0140931	-0.00551051	0.210864	0.210793	FALSE	FALSE	FALSE	ebi-a-GCST90012103	1	115295160	0.00372164	178782	0.061	Bioavailable testosterone levels || id:ebi-a-GCST90012103	Bioavailable testosterone levels	Bioavailable testosterone levels || ||	TRUE	igd	166413	0.00241434	115295160	5.30E-09	1	21001_males	Body mass index (BMI) || id:21001_males	TRUE	reported	igd	2	TRUE	NA	NA	NA	NA
130	rs17668356	G	C	G	C	-0.0230543	-0.00701626	0.146029	0.14643	FALSE	TRUE	FALSE	ebi-a-GCST90012103	3	61208619	0.00431114	178782	0.1	Bioavailable testosterone levels || id:ebi-a-GCST90012103	Bioavailable testosterone levels	Bioavailable testosterone levels || ||	TRUE	igd	166413	0.00279318	61208619	1.50E-16	3	21001_males	Body mass index (BMI) || id:21001_males	TRUE	reported	igd	2	TRUE	NA	NA	NA	NA
131	rs17770336	T	C	T	C	0.0242931	-0.00368463	0.322437	0.322796	FALSE	FALSE	FALSE	ebi-a-GCST90012103	9	28414625	0.00324303	178782	0.23	Bioavailable testosterone levels || id:ebi-a-GCST90012103	Bioavailable testosterone levels	Bioavailable testosterone levels || ||	TRUE	igd	166413	0.00211161	28414625	1.30E-30	9	21001_males	Body mass index (BMI) || id:21001_males	TRUE	reported	igd	2	TRUE	NA	NA	NA	NA
132	rs1778830	A	G	A	G	0.0140775	-0.00193044	0.362165	0.362288	FALSE	FALSE	FALSE	ebi-a-GCST90012103	1	156489974	0.00317104	178782	0.54	Bioavailable testosterone levels || id:ebi-a-GCST90012103	Bioavailable testosterone levels	Bioavailable testosterone levels || ||	TRUE	igd	166413	0.00205596	156489974	7.50E-12	1	21001_males	Body mass index (BMI) || id:21001_males	TRUE	reported	igd	2	TRUE	NA	NA	NA	NA
133	rs1788808	G	A	G	A	-0.020404	0.00865595	0.49478	0.495449	FALSE	FALSE	FALSE	ebi-a-GCST90012103	18	21090023	0.0030583	178782	0.00369999	Bioavailable testosterone levels || id:ebi-a-GCST90012103	Bioavailable testosterone levels	Bioavailable testosterone levels || ||	TRUE	igd	166413	0.00198255	21090023	7.70E-25	18	21001_males	Body mass index (BMI) || id:21001_males	TRUE	reported	igd	2	TRUE	NA	NA	NA	NA
134	rs1793636	C	G	C	G	-0.0133343	-0.000192834	0.309144	0.308629	FALSE	TRUE	FALSE	ebi-a-GCST90012103	11	131934926	0.00329824	178782	0.86	Bioavailable testosterone levels || id:ebi-a-GCST90012103	Bioavailable testosterone levels	Bioavailable testosterone levels || ||	TRUE	igd	166413	0.0021408	131934926	4.70E-10	11	21001_males	Body mass index (BMI) || id:21001_males	TRUE	reported	igd	2	TRUE	NA	NA	NA	NA
135	rs1805123	G	T	G	T	-0.0167569	-0.000297492	0.245301	0.245587	FALSE	FALSE	FALSE	ebi-a-GCST90012103	7	150645534	0.00353446	178782	0.97	Bioavailable testosterone levels || id:ebi-a-GCST90012103	Bioavailable testosterone levels	Bioavailable testosterone levels || ||	TRUE	igd	166413	0.00229711	150645534	3.00E-13	7	21001_males	Body mass index (BMI) || id:21001_males	TRUE	reported	igd	2	TRUE	NA	NA	NA	NA
136	rs1834144	A	C	A	C	-0.0140112	0.00641806	0.373192	0.373401	FALSE	FALSE	FALSE	ebi-a-GCST90012103	18	40744790	0.00315719	178782	0.0739997	Bioavailable testosterone levels || id:ebi-a-GCST90012103	Bioavailable testosterone levels	Bioavailable testosterone levels || ||	TRUE	igd	166413	0.00205213	40744790	8.60E-12	18	21001_males	Body mass index (BMI) || id:21001_males	TRUE	reported	igd	2	TRUE	NA	NA	NA	NA
138	rs1861410	T	C	T	C	-0.0212558	0.000858976	0.555423	0.554546	FALSE	FALSE	FALSE	ebi-a-GCST90012103	2	58933591	0.00307233	178782	0.99	Bioavailable testosterone levels || id:ebi-a-GCST90012103	Bioavailable testosterone levels	Bioavailable testosterone levels || ||	TRUE	igd	166413	0.00198918	58933591	1.20E-26	2	21001_males	Body mass index (BMI) || id:21001_males	TRUE	reported	igd	2	TRUE	NA	NA	NA	NA
139	rs1884897	G	A	G	A	0.020001	-0.000902249	0.627378	0.629121	FALSE	FALSE	FALSE	ebi-a-GCST90012103	20	6612832	0.00317126	178782	0.73	Bioavailable testosterone levels || id:ebi-a-GCST90012103	Bioavailable testosterone levels	Bioavailable testosterone levels || ||	TRUE	igd	166413	0.00205634	6612832	2.30E-22	20	21001_males	Body mass index (BMI) || id:21001_males	TRUE	reported	igd	2	TRUE	NA	NA	NA	NA
140	rs1919243	C	T	C	T	0.0116759	-0.00239926	0.487406	0.485666	FALSE	FALSE	FALSE	ebi-a-GCST90012103	5	88778861	0.00308783	178782	0.33	Bioavailable testosterone levels || id:ebi-a-GCST90012103	Bioavailable testosterone levels	Bioavailable testosterone levels || ||	TRUE	igd	166413	0.00200175	88778861	5.50E-09	5	21001_males	Body mass index (BMI) || id:21001_males	TRUE	reported	igd	2	TRUE	NA	NA	NA	NA
141	rs1967772	A	G	A	G	-0.0170434	0.00189954	0.285117	0.286425	FALSE	FALSE	FALSE	ebi-a-GCST90012103	13	28036062	0.00339075	178782	0.69	Bioavailable testosterone levels || id:ebi-a-GCST90012103	Bioavailable testosterone levels	Bioavailable testosterone levels || ||	TRUE	igd	166413	0.00220377	28036062	1.00E-14	13	21001_males	Body mass index (BMI) || id:21001_males	TRUE	reported	igd	2	TRUE	NA	NA	NA	NA
142	rs2035936	T	G	T	G	0.0370863	-0.00391948	0.055892	0.055544	FALSE	FALSE	FALSE	ebi-a-GCST90012103	3	141298124	0.00674159	178782	0.47	Bioavailable testosterone levels || id:ebi-a-GCST90012103	Bioavailable testosterone levels	Bioavailable testosterone levels || ||	TRUE	igd	166413	0.00435778	141298124	1.70E-17	3	21001_males	Body mass index (BMI) || id:21001_males	TRUE	reported	igd	2	TRUE	NA	NA	NA	NA
143	rs2051559	C	T	C	T	0.0204078	-0.00152331	0.13254	0.132922	FALSE	FALSE	FALSE	ebi-a-GCST90012103	4	3298800	0.00449283	178782	0.94	Bioavailable testosterone levels || id:ebi-a-GCST90012103	Bioavailable testosterone levels	Bioavailable testosterone levels || ||	TRUE	igd	166413	0.00291963	3298800	2.80E-12	4	21001_males	Body mass index (BMI) || id:21001_males	TRUE	reported	igd	2	TRUE	NA	NA	NA	NA
144	rs2075466	C	G	C	G	0.0132903	-0.00142666	0.267182	0.265333	FALSE	TRUE	FALSE	ebi-a-GCST90012103	16	4872970	0.00345539	178782	0.57	Bioavailable testosterone levels || id:ebi-a-GCST90012103	Bioavailable testosterone levels	Bioavailable testosterone levels || ||	TRUE	igd	166413	0.00223627	4872970	2.80E-09	16	21001_males	Body mass index (BMI) || id:21001_males	TRUE	reported	igd	2	TRUE	NA	NA	NA	NA
145	rs2102278	G	A	G	A	0.0118583	0.000440066	0.322486	0.322517	FALSE	FALSE	FALSE	ebi-a-GCST90012103	4	52818664	0.00326198	178782	0.94	Bioavailable testosterone levels || id:ebi-a-GCST90012103	Bioavailable testosterone levels	Bioavailable testosterone levels || ||	TRUE	igd	166413	0.0021139	52818664	2.00E-08	4	21001_males	Body mass index (BMI) || id:21001_males	TRUE	reported	igd	2	TRUE	NA	NA	NA	NA
146	rs2133561	T	A	T	A	-0.014097	0.00280737	0.611084	0.611754	FALSE	TRUE	FALSE	ebi-a-GCST90012103	5	139086651	0.00316184	178782	0.48	Bioavailable testosterone levels || id:ebi-a-GCST90012103	Bioavailable testosterone levels	Bioavailable testosterone levels || ||	TRUE	igd	166413	0.00204744	139086651	5.80E-12	5	21001_males	Body mass index (BMI) || id:21001_males	TRUE	reported	igd	2	TRUE	NA	NA	NA	NA
147	rs213518	C	T	C	T	0.0157894	-3.27E-05	0.145608	0.146317	FALSE	FALSE	FALSE	ebi-a-GCST90012103	7	26941065	0.00429918	178782	0.85	Bioavailable testosterone levels || id:ebi-a-GCST90012103	Bioavailable testosterone levels	Bioavailable testosterone levels || ||	TRUE	igd	166413	0.00280491	26941065	1.80E-08	7	21001_males	Body mass index (BMI) || id:21001_males	TRUE	reported	igd	2	TRUE	NA	NA	NA	NA
148	rs2153740	G	A	G	A	-0.0112551	0.000255875	0.479914	0.478831	FALSE	FALSE	FALSE	ebi-a-GCST90012103	20	2126089	0.0030654	178782	0.95	Bioavailable testosterone levels || id:ebi-a-GCST90012103	Bioavailable testosterone levels	Bioavailable testosterone levels || ||	TRUE	igd	166413	0.00199313	2126089	1.60E-08	20	21001_males	Body mass index (BMI) || id:21001_males	TRUE	reported	igd	2	TRUE	NA	NA	NA	NA
150	rs2172131	C	T	C	T	-0.0149382	0.00386772	0.578723	0.580735	FALSE	FALSE	FALSE	ebi-a-GCST90012103	10	133978962	0.00308558	178782	0.2	Bioavailable testosterone levels || id:ebi-a-GCST90012103	Bioavailable testosterone levels	Bioavailable testosterone levels || ||	TRUE	igd	166413	0.00200386	133978962	9.00E-14	10	21001_males	Body mass index (BMI) || id:21001_males	TRUE	reported	igd	2	TRUE	NA	NA	NA	NA
151	rs217672	C	A	C	A	0.0170155	-0.00173085	0.271741	0.272354	FALSE	FALSE	FALSE	ebi-a-GCST90012103	14	62361021	0.0034339	178782	0.56	Bioavailable testosterone levels || id:ebi-a-GCST90012103	Bioavailable testosterone levels	Bioavailable testosterone levels || ||	TRUE	igd	166413	0.00223046	62361021	2.40E-14	14	21001_males	Body mass index (BMI) || id:21001_males	TRUE	reported	igd	2	TRUE	NA	NA	NA	NA
152	rs2192158	G	A	G	A	-0.015012	0.00158923	0.553308	0.55434	FALSE	FALSE	FALSE	ebi-a-GCST90012103	4	55505360	0.00306085	178782	0.7	Bioavailable testosterone levels || id:ebi-a-GCST90012103	Bioavailable testosterone levels	Bioavailable testosterone levels || ||	TRUE	igd	166413	0.00198302	55505360	3.70E-14	4	21001_males	Body mass index (BMI) || id:21001_males	TRUE	reported	igd	2	TRUE	NA	NA	NA	NA
153	rs2216931	A	C	A	C	0.0169109	-0.00814514	0.661966	0.661445	FALSE	FALSE	FALSE	ebi-a-GCST90012103	2	181599070	0.00321454	178782	0.0129999	Bioavailable testosterone levels || id:ebi-a-GCST90012103	Bioavailable testosterone levels	Bioavailable testosterone levels || ||	TRUE	igd	166413	0.00208587	181599070	5.20E-16	2	21001_males	Body mass index (BMI) || id:21001_males	TRUE	reported	igd	2	TRUE	NA	NA	NA	NA
154	rs2234458	T	C	T	C	-0.0203841	0.0026537	0.639519	0.637592	FALSE	FALSE	FALSE	ebi-a-GCST90012103	11	65639374	0.00315933	178782	0.28	Bioavailable testosterone levels || id:ebi-a-GCST90012103	Bioavailable testosterone levels	Bioavailable testosterone levels || ||	TRUE	igd	166413	0.00205579	65639374	3.60E-23	11	21001_males	Body mass index (BMI) || id:21001_males	TRUE	reported	igd	2	TRUE	NA	NA	NA	NA
156	rs2253310	G	C	G	C	0.0173213	0.00165495	0.626099	0.627168	FALSE	TRUE	FALSE	ebi-a-GCST90012103	6	108888593	0.00314811	178782	0.64	Bioavailable testosterone levels || id:ebi-a-GCST90012103	Bioavailable testosterone levels	Bioavailable testosterone levels || ||	TRUE	igd	166413	0.00204115	108888593	2.10E-17	6	21001_males	Body mass index (BMI) || id:21001_males	TRUE	reported	igd	2	TRUE	NA	NA	NA	NA
157	rs2271189	A	G	A	G	-0.0163086	0.00923685	0.40272	0.404622	FALSE	FALSE	FALSE	ebi-a-GCST90012103	12	56494991	0.00310328	178782	0.0021	Bioavailable testosterone levels || id:ebi-a-GCST90012103	Bioavailable testosterone levels	Bioavailable testosterone levels || ||	TRUE	igd	166413	0.00201869	56494991	6.50E-16	12	21001_males	Body mass index (BMI) || id:21001_males	TRUE	reported	igd	2	TRUE	NA	NA	NA	NA
158	rs2289379	T	C	T	C	-0.0152765	0.00115723	0.395648	0.39576	FALSE	FALSE	FALSE	ebi-a-GCST90012103	7	44804225	0.00312118	178782	0.58	Bioavailable testosterone levels || id:ebi-a-GCST90012103	Bioavailable testosterone levels	Bioavailable testosterone levels || ||	TRUE	igd	166413	0.00202952	44804225	5.20E-14	7	21001_males	Body mass index (BMI) || id:21001_males	TRUE	reported	igd	2	TRUE	NA	NA	NA	NA
159	rs2307111	C	T	C	T	-0.0280042	0.0124465	0.395025	0.393255	FALSE	FALSE	FALSE	ebi-a-GCST90012103	5	75003678	0.00312107	178782	2.70E-05	Bioavailable testosterone levels || id:ebi-a-GCST90012103	Bioavailable testosterone levels	Bioavailable testosterone levels || ||	TRUE	igd	166413	0.00202203	75003678	1.30E-43	5	21001_males	Body mass index (BMI) || id:21001_males	TRUE	reported	igd	2	TRUE	NA	NA	NA	NA
160	rs2342892	G	T	G	T	-0.0126972	0.00799562	0.516212	0.514667	FALSE	FALSE	FALSE	ebi-a-GCST90012103	16	24540806	0.00304667	178782	0.00549997	Bioavailable testosterone levels || id:ebi-a-GCST90012103	Bioavailable testosterone levels	Bioavailable testosterone levels || ||	TRUE	igd	166413	0.00197715	24540806	1.30E-10	16	21001_males	Body mass index (BMI) || id:21001_males	TRUE	reported	igd	2	TRUE	NA	NA	NA	NA
161	rs2381404	C	T	C	T	0.0139664	0.0016791	0.243837	0.242531	FALSE	FALSE	FALSE	ebi-a-GCST90012103	2	144035442	0.00355432	178782	0.51	Bioavailable testosterone levels || id:ebi-a-GCST90012103	Bioavailable testosterone levels	Bioavailable testosterone levels || ||	TRUE	igd	166413	0.00229974	144035442	1.30E-09	2	21001_males	Body mass index (BMI) || id:21001_males	TRUE	reported	igd	2	TRUE	NA	NA	NA	NA
162	rs2383377	A	G	A	G	0.0161287	0.000530913	0.130687	0.12961	FALSE	FALSE	FALSE	ebi-a-GCST90012103	14	33257914	0.00453609	178782	0.94	Bioavailable testosterone levels || id:ebi-a-GCST90012103	Bioavailable testosterone levels	Bioavailable testosterone levels || ||	TRUE	igd	166413	0.00293564	33257914	3.90E-08	14	21001_males	Body mass index (BMI) || id:21001_males	TRUE	reported	igd	2	TRUE	NA	NA	NA	NA
164	rs2398861	G	A	G	A	0.0179932	-0.0053749	0.259169	0.258402	FALSE	FALSE	FALSE	ebi-a-GCST90012103	9	96430747	0.00349539	178782	0.0530005	Bioavailable testosterone levels || id:ebi-a-GCST90012103	Bioavailable testosterone levels	Bioavailable testosterone levels || ||	TRUE	igd	166413	0.00226733	96430747	2.10E-15	9	21001_males	Body mass index (BMI) || id:21001_males	TRUE	reported	igd	2	TRUE	NA	NA	NA	NA
165	rs2425816	A	G	A	G	0.0122284	0.00152806	0.415111	0.414117	FALSE	FALSE	FALSE	ebi-a-GCST90012103	20	44895075	0.00309913	178782	0.53	Bioavailable testosterone levels || id:ebi-a-GCST90012103	Bioavailable testosterone levels	Bioavailable testosterone levels || ||	TRUE	igd	166413	0.00201106	44895075	1.20E-09	20	21001_males	Body mass index (BMI) || id:21001_males	TRUE	reported	igd	2	TRUE	NA	NA	NA	NA
166	rs2433733	A	G	A	G	-0.0171805	0.00322827	0.677659	0.678572	FALSE	FALSE	FALSE	ebi-a-GCST90012103	2	230816703	0.0032582	178782	0.16	Bioavailable testosterone levels || id:ebi-a-GCST90012103	Bioavailable testosterone levels	Bioavailable testosterone levels || ||	TRUE	igd	166413	0.00210907	230816703	3.80E-16	2	21001_males	Body mass index (BMI) || id:21001_males	TRUE	reported	igd	2	TRUE	NA	NA	NA	NA
167	rs2439823	G	A	G	A	0.0191998	-0.00160498	0.545612	0.546251	FALSE	FALSE	FALSE	ebi-a-GCST90012103	10	99778226	0.00306706	178782	0.96	Bioavailable testosterone levels || id:ebi-a-GCST90012103	Bioavailable testosterone levels	Bioavailable testosterone levels || ||	TRUE	igd	166413	0.00199108	99778226	5.30E-22	10	21001_males	Body mass index (BMI) || id:21001_males	TRUE	reported	igd	2	TRUE	NA	NA	NA	NA
168	rs2482356	C	T	C	T	-0.0113511	0.00354417	0.429018	0.426851	FALSE	FALSE	FALSE	ebi-a-GCST90012103	9	94178371	0.00307279	178782	0.16	Bioavailable testosterone levels || id:ebi-a-GCST90012103	Bioavailable testosterone levels	Bioavailable testosterone levels || ||	TRUE	igd	166413	0.00199506	94178371	1.30E-08	9	21001_males	Body mass index (BMI) || id:21001_males	TRUE	reported	igd	2	TRUE	NA	NA	NA	NA
169	rs2512892	C	T	C	T	0.0129468	-0.00457007	0.566085	0.566824	FALSE	FALSE	FALSE	ebi-a-GCST90012103	11	131451862	0.00307452	178782	0.19	Bioavailable testosterone levels || id:ebi-a-GCST90012103	Bioavailable testosterone levels	Bioavailable testosterone levels || ||	TRUE	igd	166413	0.00199819	131451862	9.20E-11	11	21001_males	Body mass index (BMI) || id:21001_males	TRUE	reported	igd	2	TRUE	NA	NA	NA	NA
170	rs252761	T	G	T	G	-0.0115046	0.00529365	0.587966	0.588148	FALSE	FALSE	FALSE	ebi-a-GCST90012103	5	77380723	0.00311033	178782	0.0549997	Bioavailable testosterone levels || id:ebi-a-GCST90012103	Bioavailable testosterone levels	Bioavailable testosterone levels || ||	TRUE	igd	166413	0.00201769	77380723	1.20E-08	5	21001_males	Body mass index (BMI) || id:21001_males	TRUE	reported	igd	2	TRUE	NA	NA	NA	NA
171	rs2568958	A	G	A	G	0.0222928	0.0010669	0.603656	0.601238	FALSE	FALSE	FALSE	ebi-a-GCST90012103	1	72765116	0.0030996	178782	0.69	Bioavailable testosterone levels || id:ebi-a-GCST90012103	Bioavailable testosterone levels	Bioavailable testosterone levels || ||	TRUE	igd	166413	0.00201204	72765116	1.60E-28	1	21001_males	Body mass index (BMI) || id:21001_males	TRUE	reported	igd	2	TRUE	NA	NA	NA	NA
172	rs2569993	C	T	C	T	0.01267	-0.00514243	0.320327	0.320051	FALSE	FALSE	FALSE	ebi-a-GCST90012103	3	12926096	0.00327055	178782	0.12	Bioavailable testosterone levels || id:ebi-a-GCST90012103	Bioavailable testosterone levels	Bioavailable testosterone levels || ||	TRUE	igd	166413	0.00212202	12926096	2.40E-09	3	21001_males	Body mass index (BMI) || id:21001_males	TRUE	reported	igd	2	TRUE	NA	NA	NA	NA
173	rs2606228	C	A	C	A	-0.0138791	0.00496976	0.646368	0.643577	FALSE	FALSE	FALSE	ebi-a-GCST90012103	3	183537759	0.00321442	178782	0.12	Bioavailable testosterone levels || id:ebi-a-GCST90012103	Bioavailable testosterone levels	Bioavailable testosterone levels || ||	TRUE	igd	166413	0.00208379	183537759	2.70E-11	3	21001_males	Body mass index (BMI) || id:21001_males	TRUE	reported	igd	2	TRUE	NA	NA	NA	NA
174	rs2616143	A	G	A	G	-0.0138738	0.000473001	0.319862	0.322517	FALSE	FALSE	FALSE	ebi-a-GCST90012103	8	20632022	0.0032631	178782	0.99	Bioavailable testosterone levels || id:ebi-a-GCST90012103	Bioavailable testosterone levels	Bioavailable testosterone levels || ||	TRUE	igd	166413	0.00212547	20632022	6.70E-11	8	21001_males	Body mass index (BMI) || id:21001_males	TRUE	reported	igd	2	TRUE	NA	NA	NA	NA
175	rs2618039	T	A	T	A	0.0143963	-0.00301184	0.381481	0.38082	FALSE	TRUE	FALSE	ebi-a-GCST90012103	1	112324111	0.00313558	178782	0.3	Bioavailable testosterone levels || id:ebi-a-GCST90012103	Bioavailable testosterone levels	Bioavailable testosterone levels || ||	TRUE	igd	166413	0.0020317	112324111	1.40E-12	1	21001_males	Body mass index (BMI) || id:21001_males	TRUE	reported	igd	2	TRUE	NA	NA	NA	NA
176	rs2678204	G	T	G	T	0.024161	-0.00637951	0.340162	0.341509	FALSE	FALSE	FALSE	ebi-a-GCST90012103	1	201800511	0.00320863	178782	0.032	Bioavailable testosterone levels || id:ebi-a-GCST90012103	Bioavailable testosterone levels	Bioavailable testosterone levels || ||	TRUE	igd	166413	0.00208158	201800511	3.80E-31	1	21001_males	Body mass index (BMI) || id:21001_males	TRUE	reported	igd	2	TRUE	NA	NA	NA	NA
177	rs2725371	G	A	G	A	-0.0160301	0.00185252	0.696115	0.695159	FALSE	FALSE	FALSE	ebi-a-GCST90012103	8	30854033	0.00332139	178782	0.55	Bioavailable testosterone levels || id:ebi-a-GCST90012103	Bioavailable testosterone levels	Bioavailable testosterone levels || ||	TRUE	igd	166413	0.00215845	30854033	1.10E-13	8	21001_males	Body mass index (BMI) || id:21001_males	TRUE	reported	igd	2	TRUE	NA	NA	NA	NA
178	rs2791643	T	C	T	C	-0.0133837	0.00241928	0.761794	0.762764	FALSE	FALSE	FALSE	ebi-a-GCST90012103	1	11207269	0.00357556	178782	0.5	Bioavailable testosterone levels || id:ebi-a-GCST90012103	Bioavailable testosterone levels	Bioavailable testosterone levels || ||	TRUE	igd	166413	0.00231332	11207269	7.20E-09	1	21001_males	Body mass index (BMI) || id:21001_males	TRUE	reported	igd	2	TRUE	NA	NA	NA	NA
179	rs28350	G	A	G	A	-0.0180335	0.00444041	0.820684	0.821113	FALSE	FALSE	FALSE	ebi-a-GCST90012103	3	42418446	0.00398413	178782	0.24	Bioavailable testosterone levels || id:ebi-a-GCST90012103	Bioavailable testosterone levels	Bioavailable testosterone levels || ||	TRUE	igd	166413	0.00258234	42418446	2.90E-12	3	21001_males	Body mass index (BMI) || id:21001_males	TRUE	reported	igd	2	TRUE	NA	NA	NA	NA
180	rs28366156	C	T	C	T	-0.0264826	0.000478081	0.130595	0.131594	FALSE	FALSE	FALSE	ebi-a-GCST90012103	6	31671498	0.00449984	178782	0.64	Bioavailable testosterone levels || id:ebi-a-GCST90012103	Bioavailable testosterone levels	Bioavailable testosterone levels || ||	TRUE	igd	166413	0.00292978	31671498	1.60E-19	6	21001_males	Body mass index (BMI) || id:21001_males	TRUE	reported	igd	2	TRUE	NA	NA	NA	NA
181	rs2837996	C	T	C	T	0.0126647	7.78E-05	0.651408	0.649324	FALSE	FALSE	FALSE	ebi-a-GCST90012103	21	42626706	0.00319386	178782	0.94	Bioavailable testosterone levels || id:ebi-a-GCST90012103	Bioavailable testosterone levels	Bioavailable testosterone levels || ||	TRUE	igd	166413	0.00207859	42626706	1.10E-09	21	21001_males	Body mass index (BMI) || id:21001_males	TRUE	reported	igd	2	TRUE	NA	NA	NA	NA
182	rs28404639	T	C	T	C	-0.0117129	0.000885099	0.366041	0.366421	FALSE	FALSE	FALSE	ebi-a-GCST90012103	5	80874229	0.00316762	178782	0.83	Bioavailable testosterone levels || id:ebi-a-GCST90012103	Bioavailable testosterone levels	Bioavailable testosterone levels || ||	TRUE	igd	166413	0.00205533	80874229	1.20E-08	5	21001_males	Body mass index (BMI) || id:21001_males	TRUE	reported	igd	2	TRUE	NA	NA	NA	NA
183	rs28489620	A	G	A	G	-0.0153737	0.00929372	0.290349	0.290073	FALSE	FALSE	FALSE	ebi-a-GCST90012103	22	41804716	0.00338261	178782	0.00350002	Bioavailable testosterone levels || id:ebi-a-GCST90012103	Bioavailable testosterone levels	Bioavailable testosterone levels || ||	TRUE	igd	166413	0.00220025	41804716	2.80E-12	22	21001_males	Body mass index (BMI) || id:21001_males	TRUE	reported	igd	2	TRUE	NA	NA	NA	NA
184	rs28568418	A	G	A	G	-0.0182825	0.00162576	0.107636	0.107571	FALSE	FALSE	FALSE	ebi-a-GCST90012103	15	53462969	0.00494401	178782	1	Bioavailable testosterone levels || id:ebi-a-GCST90012103	Bioavailable testosterone levels	Bioavailable testosterone levels || ||	TRUE	igd	166413	0.00320812	53462969	1.20E-08	15	21001_males	Body mass index (BMI) || id:21001_males	TRUE	reported	igd	2	TRUE	NA	NA	NA	NA
185	rs2861685	C	T	C	T	-0.0171274	0.00439138	0.411984	0.412316	FALSE	FALSE	FALSE	ebi-a-GCST90012103	2	67837553	0.00307845	178782	0.13	Bioavailable testosterone levels || id:ebi-a-GCST90012103	Bioavailable testosterone levels	Bioavailable testosterone levels || ||	TRUE	igd	166413	0.00199763	67837553	1.00E-17	2	21001_males	Body mass index (BMI) || id:21001_males	TRUE	reported	igd	2	TRUE	NA	NA	NA	NA
186	rs28670671	C	T	C	T	-0.0124638	-0.00168853	0.286024	0.284435	FALSE	FALSE	FALSE	ebi-a-GCST90012103	9	140363045	0.0034908	178782	0.52	Bioavailable testosterone levels || id:ebi-a-GCST90012103	Bioavailable testosterone levels	Bioavailable testosterone levels || ||	TRUE	igd	166413	0.00226426	140363045	3.70E-08	9	21001_males	Body mass index (BMI) || id:21001_males	TRUE	reported	igd	2	TRUE	NA	NA	NA	NA
187	rs2870111	T	C	T	C	-0.0157151	0.00737614	0.412066	0.412274	FALSE	FALSE	FALSE	ebi-a-GCST90012103	15	79403585	0.00311217	178782	0.0669993	Bioavailable testosterone levels || id:ebi-a-GCST90012103	Bioavailable testosterone levels	Bioavailable testosterone levels || ||	TRUE	igd	166413	0.00201912	79403585	7.10E-15	15	21001_males	Body mass index (BMI) || id:21001_males	TRUE	reported	igd	2	TRUE	NA	NA	NA	NA
188	rs2875762	C	G	C	G	0.015339	-0.00181767	0.242953	0.240844	FALSE	TRUE	FALSE	ebi-a-GCST90012103	6	124925032	0.00357329	178782	0.57	Bioavailable testosterone levels || id:ebi-a-GCST90012103	Bioavailable testosterone levels	Bioavailable testosterone levels || ||	TRUE	igd	166413	0.0023121	124925032	3.30E-11	6	21001_males	Body mass index (BMI) || id:21001_males	TRUE	reported	igd	2	TRUE	NA	NA	NA	NA
189	rs2899644	T	C	T	C	0.0149659	-0.00110072	0.229995	0.230447	FALSE	FALSE	FALSE	ebi-a-GCST90012103	15	59470366	0.00363009	178782	0.74	Bioavailable testosterone levels || id:ebi-a-GCST90012103	Bioavailable testosterone levels	Bioavailable testosterone levels || ||	TRUE	igd	166413	0.0023609	59470366	2.30E-10	15	21001_males	Body mass index (BMI) || id:21001_males	TRUE	reported	igd	2	TRUE	NA	NA	NA	NA
190	rs2920503	T	C	T	C	-0.0140307	0.00501218	0.285413	0.286029	FALSE	FALSE	FALSE	ebi-a-GCST90012103	3	12324230	0.00338845	178782	0.13	Bioavailable testosterone levels || id:ebi-a-GCST90012103	Bioavailable testosterone levels	Bioavailable testosterone levels || ||	TRUE	igd	166413	0.00219666	12324230	1.70E-10	3	21001_males	Body mass index (BMI) || id:21001_males	TRUE	reported	igd	2	TRUE	NA	NA	NA	NA
191	rs2962334	T	G	T	G	0.0432552	-0.00368252	0.020065	0.019887	FALSE	FALSE	FALSE	ebi-a-GCST90012103	5	86879056	0.0108962	178782	0.6	Bioavailable testosterone levels || id:ebi-a-GCST90012103	Bioavailable testosterone levels	Bioavailable testosterone levels || ||	TRUE	igd	166413	0.00703547	86879056	7.80E-10	5	21001_males	Body mass index (BMI) || id:21001_males	TRUE	reported	igd	2	TRUE	NA	NA	NA	NA
192	rs317656	A	T	A	T	-0.0144763	0.00193453	0.724452	0.723992	FALSE	TRUE	FALSE	ebi-a-GCST90012103	12	69681101	0.00340162	178782	0.39	Bioavailable testosterone levels || id:ebi-a-GCST90012103	Bioavailable testosterone levels	Bioavailable testosterone levels || ||	TRUE	igd	166413	0.00221303	69681101	6.10E-11	12	21001_males	Body mass index (BMI) || id:21001_males	TRUE	reported	igd	2	TRUE	NA	NA	NA	NA
193	rs3213943	A	C	A	C	-0.0179406	0.0110055	0.131525	0.126277	FALSE	FALSE	FALSE	ebi-a-GCST90012103	2	136389840	0.00456063	178782	0.017	Bioavailable testosterone levels || id:ebi-a-GCST90012103	Bioavailable testosterone levels	Bioavailable testosterone levels || ||	TRUE	igd	166413	0.00288163	136389840	4.80E-10	2	21001_males	Body mass index (BMI) || id:21001_males	TRUE	reported	igd	2	TRUE	NA	NA	NA	NA
194	rs32421	T	A	T	A	0.0132315	-0.00315842	0.224315	0.224084	FALSE	TRUE	FALSE	ebi-a-GCST90012103	5	167362416	0.00366723	178782	0.450001	Bioavailable testosterone levels || id:ebi-a-GCST90012103	Bioavailable testosterone levels	Bioavailable testosterone levels || ||	TRUE	igd	166413	0.00237757	167362416	2.60E-08	5	21001_males	Body mass index (BMI) || id:21001_males	TRUE	reported	igd	2	TRUE	NA	NA	NA	NA
195	rs329118	T	C	T	C	-0.0165734	-0.00849603	0.419409	0.418552	FALSE	FALSE	FALSE	ebi-a-GCST90012103	5	133861663	0.00309127	178782	0.00479999	Bioavailable testosterone levels || id:ebi-a-GCST90012103	Bioavailable testosterone levels	Bioavailable testosterone levels || ||	TRUE	igd	166413	0.0020038	133861663	1.30E-16	5	21001_males	Body mass index (BMI) || id:21001_males	TRUE	reported	igd	2	TRUE	NA	NA	NA	NA
196	rs329651	T	G	T	G	0.0157218	-0.013094	0.803977	0.804446	FALSE	FALSE	FALSE	ebi-a-GCST90012103	11	133767622	0.0038501	178782	0.00015	Bioavailable testosterone levels || id:ebi-a-GCST90012103	Bioavailable testosterone levels	Bioavailable testosterone levels || ||	TRUE	igd	166413	0.00250202	133767622	3.30E-10	11	21001_males	Body mass index (BMI) || id:21001_males	TRUE	reported	igd	2	TRUE	NA	NA	NA	NA
197	rs34045288	T	C	T	C	0.0234784	-0.000322134	0.334435	0.335466	FALSE	FALSE	FALSE	ebi-a-GCST90012103	6	40369081	0.00322819	178782	0.97	Bioavailable testosterone levels || id:ebi-a-GCST90012103	Bioavailable testosterone levels	Bioavailable testosterone levels || ||	TRUE	igd	166413	0.00209371	40369081	3.50E-29	6	21001_males	Body mass index (BMI) || id:21001_males	TRUE	reported	igd	2	TRUE	NA	NA	NA	NA
198	rs34153025	C	T	C	T	-0.0389151	-0.0174933	0.022158	0.022417	FALSE	FALSE	FALSE	ebi-a-GCST90012103	15	41339697	0.0103812	178782	0.17	Bioavailable testosterone levels || id:ebi-a-GCST90012103	Bioavailable testosterone levels	Bioavailable testosterone levels || ||	TRUE	igd	166413	0.00678155	41339697	9.60E-09	15	21001_males	Body mass index (BMI) || id:21001_males	TRUE	reported	igd	2	TRUE	NA	NA	NA	NA
199	rs34234296	A	G	A	G	-0.014947	-0.00147387	0.392437	0.392366	FALSE	FALSE	FALSE	ebi-a-GCST90012103	2	175166636	0.00314683	178782	0.79	Bioavailable testosterone levels || id:ebi-a-GCST90012103	Bioavailable testosterone levels	Bioavailable testosterone levels || ||	TRUE	igd	166413	0.00204032	175166636	2.40E-13	2	21001_males	Body mass index (BMI) || id:21001_males	TRUE	reported	igd	2	TRUE	NA	NA	NA	NA
200	rs34481751	A	C	A	C	-0.0185029	-0.00185236	0.165329	0.167591	FALSE	FALSE	FALSE	ebi-a-GCST90012103	20	47501038	0.00414181	178782	0.649999	Bioavailable testosterone levels || id:ebi-a-GCST90012103	Bioavailable testosterone levels	Bioavailable testosterone levels || ||	TRUE	igd	166413	0.00270404	47501038	7.80E-12	20	21001_males	Body mass index (BMI) || id:21001_males	TRUE	reported	igd	2	TRUE	NA	NA	NA	NA
201	rs34517439	A	C	A	C	0.038848	-0.00777912	0.121787	0.12307	FALSE	FALSE	FALSE	ebi-a-GCST90012103	1	78450517	0.00468947	178782	0.16	Bioavailable testosterone levels || id:ebi-a-GCST90012103	Bioavailable testosterone levels	Bioavailable testosterone levels || ||	TRUE	igd	166413	0.00304983	78450517	3.60E-37	1	21001_males	Body mass index (BMI) || id:21001_males	TRUE	reported	igd	2	TRUE	NA	NA	NA	NA
202	rs34696181	C	T	C	T	0.0114345	-0.000933809	0.476084	0.47575	FALSE	FALSE	FALSE	ebi-a-GCST90012103	7	93096635	0.00305072	178782	0.64	Bioavailable testosterone levels || id:ebi-a-GCST90012103	Bioavailable testosterone levels	Bioavailable testosterone levels || ||	TRUE	igd	166413	0.00198283	93096635	8.10E-09	7	21001_males	Body mass index (BMI) || id:21001_males	TRUE	reported	igd	2	TRUE	NA	NA	NA	NA
204	rs34811474	A	G	A	G	-0.0285293	0.00796137	0.230756	0.232202	FALSE	FALSE	FALSE	ebi-a-GCST90012103	4	25408838	0.0036063	178782	0.0340001	Bioavailable testosterone levels || id:ebi-a-GCST90012103	Bioavailable testosterone levels	Bioavailable testosterone levels || ||	TRUE	igd	166413	0.00234269	25408838	4.10E-34	4	21001_males	Body mass index (BMI) || id:21001_males	TRUE	reported	igd	2	TRUE	NA	NA	NA	NA
205	rs349071	A	G	A	G	-0.0133062	-0.000986648	0.500388	0.498984	FALSE	FALSE	FALSE	ebi-a-GCST90012103	11	84776849	0.0030507	178782	0.75	Bioavailable testosterone levels || id:ebi-a-GCST90012103	Bioavailable testosterone levels	Bioavailable testosterone levels || ||	TRUE	igd	166413	0.00198231	84776849	1.90E-11	11	21001_males	Body mass index (BMI) || id:21001_males	TRUE	reported	igd	2	TRUE	NA	NA	NA	NA
206	rs35154326	G	A	G	A	-0.0130427	0.0039307	0.274044	0.272568	FALSE	FALSE	FALSE	ebi-a-GCST90012103	16	24862414	0.00344324	178782	0.29	Bioavailable testosterone levels || id:ebi-a-GCST90012103	Bioavailable testosterone levels	Bioavailable testosterone levels || ||	TRUE	igd	166413	0.00223442	24862414	5.30E-09	16	21001_males	Body mass index (BMI) || id:21001_males	TRUE	reported	igd	2	TRUE	NA	NA	NA	NA
207	rs35364449	T	C	T	C	0.0217069	0.00313049	0.109739	0.110717	FALSE	FALSE	FALSE	ebi-a-GCST90012103	15	74278126	0.00487555	178782	0.68	Bioavailable testosterone levels || id:ebi-a-GCST90012103	Bioavailable testosterone levels	Bioavailable testosterone levels || ||	TRUE	igd	166413	0.00318335	74278126	9.20E-12	15	21001_males	Body mass index (BMI) || id:21001_males	TRUE	reported	igd	2	TRUE	NA	NA	NA	NA
208	rs355777	C	G	C	G	0.0152715	-0.00165914	0.407537	0.406807	FALSE	TRUE	FALSE	ebi-a-GCST90012103	3	154034950	0.00310616	178782	0.32	Bioavailable testosterone levels || id:ebi-a-GCST90012103	Bioavailable testosterone levels	Bioavailable testosterone levels || ||	TRUE	igd	166413	0.00201314	154034950	3.30E-14	3	21001_males	Body mass index (BMI) || id:21001_males	TRUE	reported	igd	2	TRUE	NA	NA	NA	NA
209	rs35697587	A	G	A	G	-0.0164677	0.00272214	0.508121	0.50907	FALSE	FALSE	FALSE	ebi-a-GCST90012103	14	47298505	0.00304695	178782	0.3	Bioavailable testosterone levels || id:ebi-a-GCST90012103	Bioavailable testosterone levels	Bioavailable testosterone levels || ||	TRUE	igd	166413	0.00198067	47298505	9.20E-17	14	21001_males	Body mass index (BMI) || id:21001_males	TRUE	reported	igd	2	TRUE	NA	NA	NA	NA
210	rs35697691	G	C	G	C	0.0230305	-0.0199623	0.089346	0.089231	FALSE	TRUE	FALSE	ebi-a-GCST90012103	15	52353498	0.0054234	178782	4.00E-04	Bioavailable testosterone levels || id:ebi-a-GCST90012103	Bioavailable testosterone levels	Bioavailable testosterone levels || ||	TRUE	igd	166413	0.00352223	52353498	6.20E-11	15	21001_males	Body mass index (BMI) || id:21001_males	TRUE	reported	igd	2	TRUE	NA	NA	NA	NA
211	rs35809007	A	G	A	G	-0.0171009	-0.00331242	0.363205	0.363014	FALSE	FALSE	FALSE	ebi-a-GCST90012103	2	47019521	0.00316579	178782	0.41	Bioavailable testosterone levels || id:ebi-a-GCST90012103	Bioavailable testosterone levels	Bioavailable testosterone levels || ||	TRUE	igd	166413	0.00205627	47019521	9.10E-17	2	21001_males	Body mass index (BMI) || id:21001_males	TRUE	reported	igd	2	TRUE	NA	NA	NA	NA
212	rs35957544	T	G	T	G	-0.0196429	-0.00146149	0.574316	0.575121	FALSE	FALSE	FALSE	ebi-a-GCST90012103	8	73440371	0.00308899	178782	0.7	Bioavailable testosterone levels || id:ebi-a-GCST90012103	Bioavailable testosterone levels	Bioavailable testosterone levels || ||	TRUE	igd	166413	0.00200438	73440371	1.10E-22	8	21001_males	Body mass index (BMI) || id:21001_males	TRUE	reported	igd	2	TRUE	NA	NA	NA	NA
213	rs36007635	A	G	A	G	-0.021045	-0.00458668	0.137698	0.137439	FALSE	FALSE	FALSE	ebi-a-GCST90012103	6	163009335	0.00441657	178782	0.31	Bioavailable testosterone levels || id:ebi-a-GCST90012103	Bioavailable testosterone levels	Bioavailable testosterone levels || ||	TRUE	igd	166413	0.00286788	163009335	2.20E-13	6	21001_males	Body mass index (BMI) || id:21001_males	TRUE	reported	igd	2	TRUE	NA	NA	NA	NA
214	rs36061954	T	C	T	C	0.0128445	-0.0125097	0.398747	0.39814	FALSE	FALSE	FALSE	ebi-a-GCST90012103	8	38329650	0.0031078	178782	1.50E-05	Bioavailable testosterone levels || id:ebi-a-GCST90012103	Bioavailable testosterone levels	Bioavailable testosterone levels || ||	TRUE	igd	166413	0.00201928	38329650	2.00E-10	8	21001_males	Body mass index (BMI) || id:21001_males	TRUE	reported	igd	2	TRUE	NA	NA	NA	NA
215	rs3764625	G	T	G	T	-0.0117714	-0.00195171	0.587594	0.587334	FALSE	FALSE	FALSE	ebi-a-GCST90012103	19	49649051	0.0031029	178782	0.52	Bioavailable testosterone levels || id:ebi-a-GCST90012103	Bioavailable testosterone levels	Bioavailable testosterone levels || ||	TRUE	igd	166413	0.00201523	49649051	5.20E-09	19	21001_males	Body mass index (BMI) || id:21001_males	TRUE	reported	igd	2	TRUE	NA	NA	NA	NA
216	rs3784710	C	T	C	T	-0.0297067	0.00707579	0.226602	0.223834	FALSE	FALSE	FALSE	ebi-a-GCST90012103	15	68072458	0.00364747	178782	0.0759994	Bioavailable testosterone levels || id:ebi-a-GCST90012103	Bioavailable testosterone levels	Bioavailable testosterone levels || ||	TRUE	igd	166413	0.00236042	68072458	2.50E-36	15	21001_males	Body mass index (BMI) || id:21001_males	TRUE	reported	igd	2	TRUE	NA	NA	NA	NA
217	rs3803286	G	A	G	A	-0.0186417	0.00427548	0.666815	0.666279	FALSE	FALSE	FALSE	ebi-a-GCST90012103	14	103246470	0.00322436	178782	0.15	Bioavailable testosterone levels || id:ebi-a-GCST90012103	Bioavailable testosterone levels	Bioavailable testosterone levels || ||	TRUE	igd	166413	0.00209828	103246470	6.40E-19	14	21001_males	Body mass index (BMI) || id:21001_males	TRUE	reported	igd	2	TRUE	NA	NA	NA	NA
218	rs3807566	T	G	T	G	-0.0120727	0.000353557	0.43832	0.43819	FALSE	FALSE	FALSE	ebi-a-GCST90012103	7	50564204	0.00307259	178782	0.82	Bioavailable testosterone levels || id:ebi-a-GCST90012103	Bioavailable testosterone levels	Bioavailable testosterone levels || ||	TRUE	igd	166413	0.00199583	50564204	1.50E-09	7	21001_males	Body mass index (BMI) || id:21001_males	TRUE	reported	igd	2	TRUE	NA	NA	NA	NA
219	rs3814883	T	C	T	C	0.0240107	-0.0072658	0.482402	0.483438	FALSE	FALSE	FALSE	ebi-a-GCST90012103	16	29994922	0.0030555	178782	0.032	Bioavailable testosterone levels || id:ebi-a-GCST90012103	Bioavailable testosterone levels	Bioavailable testosterone levels || ||	TRUE	igd	166413	0.00198424	29994922	1.00E-33	16	21001_males	Body mass index (BMI) || id:21001_males	TRUE	reported	igd	2	TRUE	NA	NA	NA	NA
221	rs3851998	G	C	G	C	-0.0136071	-0.00205674	0.743064	0.743478	FALSE	TRUE	FALSE	ebi-a-GCST90012103	3	131876605	0.00349739	178782	0.61	Bioavailable testosterone levels || id:ebi-a-GCST90012103	Bioavailable testosterone levels	Bioavailable testosterone levels || ||	TRUE	igd	166413	0.00226874	131876605	2.00E-09	3	21001_males	Body mass index (BMI) || id:21001_males	TRUE	reported	igd	2	TRUE	NA	NA	NA	NA
222	rs3866805	A	C	A	C	0.0117835	0.00140347	0.355683	0.355917	FALSE	FALSE	FALSE	ebi-a-GCST90012103	1	6657424	0.00318699	178782	0.52	Bioavailable testosterone levels || id:ebi-a-GCST90012103	Bioavailable testosterone levels	Bioavailable testosterone levels || ||	TRUE	igd	166413	0.00206546	6657424	1.20E-08	1	21001_males	Body mass index (BMI) || id:21001_males	TRUE	reported	igd	2	TRUE	NA	NA	NA	NA
223	rs3897102	T	C	T	C	0.0120838	-0.00553023	0.411157	0.412129	FALSE	FALSE	FALSE	ebi-a-GCST90012103	12	123492112	0.00311935	178782	0.0359998	Bioavailable testosterone levels || id:ebi-a-GCST90012103	Bioavailable testosterone levels	Bioavailable testosterone levels || ||	TRUE	igd	166413	0.00202716	123492112	2.50E-09	12	21001_males	Body mass index (BMI) || id:21001_males	TRUE	reported	igd	2	TRUE	NA	NA	NA	NA
224	rs3901286	A	C	A	C	-0.0225553	0.0167953	0.15244	0.152142	FALSE	FALSE	FALSE	ebi-a-GCST90012103	7	99107727	0.00424788	178782	4.80E-05	Bioavailable testosterone levels || id:ebi-a-GCST90012103	Bioavailable testosterone levels	Bioavailable testosterone levels || ||	TRUE	igd	166413	0.00275602	99107727	2.70E-16	7	21001_males	Body mass index (BMI) || id:21001_males	TRUE	reported	igd	2	TRUE	NA	NA	NA	NA
225	rs3902951	G	T	G	T	0.0141019	0.00381867	0.237151	0.238839	FALSE	FALSE	FALSE	ebi-a-GCST90012103	14	69789755	0.00361502	178782	0.26	Bioavailable testosterone levels || id:ebi-a-GCST90012103	Bioavailable testosterone levels	Bioavailable testosterone levels || ||	TRUE	igd	166413	0.00235267	69789755	2.00E-09	14	21001_males	Body mass index (BMI) || id:21001_males	TRUE	reported	igd	2	TRUE	NA	NA	NA	NA
226	rs3935190	A	G	A	G	-0.0144864	0.00555302	0.536784	0.536194	FALSE	FALSE	FALSE	ebi-a-GCST90012103	17	79084367	0.00307159	178782	0.0909997	Bioavailable testosterone levels || id:ebi-a-GCST90012103	Bioavailable testosterone levels	Bioavailable testosterone levels || ||	TRUE	igd	166413	0.00199701	79084367	4.00E-13	17	21001_males	Body mass index (BMI) || id:21001_males	TRUE	reported	igd	2	TRUE	NA	NA	NA	NA
227	rs394608	C	T	C	T	0.0186353	0.00116985	0.537697	0.537847	FALSE	FALSE	FALSE	ebi-a-GCST90012103	21	46581798	0.0030667	178782	0.66	Bioavailable testosterone levels || id:ebi-a-GCST90012103	Bioavailable testosterone levels	Bioavailable testosterone levels || ||	TRUE	igd	166413	0.00199484	46581798	9.50E-21	21	21001_males	Body mass index (BMI) || id:21001_males	TRUE	reported	igd	2	TRUE	NA	NA	NA	NA
229	rs40071	C	T	C	T	-0.0261666	-0.0106949	0.179536	0.179185	FALSE	FALSE	FALSE	ebi-a-GCST90012103	5	107496102	0.00398445	178782	0.005	Bioavailable testosterone levels || id:ebi-a-GCST90012103	Bioavailable testosterone levels	Bioavailable testosterone levels || ||	TRUE	igd	166413	0.00258163	107496102	3.80E-24	5	21001_males	Body mass index (BMI) || id:21001_males	TRUE	reported	igd	2	TRUE	NA	NA	NA	NA
230	rs4017425	T	C	T	C	-0.0125817	0.0105757	0.470208	0.470705	FALSE	FALSE	FALSE	ebi-a-GCST90012103	3	44028764	0.00305291	178782	0.00051	Bioavailable testosterone levels || id:ebi-a-GCST90012103	Bioavailable testosterone levels	Bioavailable testosterone levels || ||	TRUE	igd	166413	0.00198035	44028764	2.10E-10	3	21001_males	Body mass index (BMI) || id:21001_males	TRUE	reported	igd	2	TRUE	NA	NA	NA	NA
231	rs4055791	T	C	T	C	-0.0178082	0.000532624	0.416804	0.418222	FALSE	FALSE	FALSE	ebi-a-GCST90012103	13	59266053	0.00308482	178782	0.77	Bioavailable testosterone levels || id:ebi-a-GCST90012103	Bioavailable testosterone levels	Bioavailable testosterone levels || ||	TRUE	igd	166413	0.00200801	59266053	7.40E-19	13	21001_males	Body mass index (BMI) || id:21001_males	TRUE	reported	igd	2	TRUE	NA	NA	NA	NA
232	rs406388	G	C	G	C	0.015973	-0.000571156	0.177266	0.178411	FALSE	TRUE	FALSE	ebi-a-GCST90012103	22	18226997	0.00398945	178782	0.96	Bioavailable testosterone levels || id:ebi-a-GCST90012103	Bioavailable testosterone levels	Bioavailable testosterone levels || ||	TRUE	igd	166413	0.00260181	18226997	8.30E-10	22	21001_males	Body mass index (BMI) || id:21001_males	TRUE	reported	igd	2	TRUE	NA	NA	NA	NA
233	rs41279738	G	T	G	T	0.0684263	-0.0337431	0.025988	0.026135	FALSE	FALSE	FALSE	ebi-a-GCST90012103	1	110082551	0.00956198	178782	0.000769999	Bioavailable testosterone levels || id:ebi-a-GCST90012103	Bioavailable testosterone levels	Bioavailable testosterone levels || ||	TRUE	igd	166413	0.0062225	110082551	4.00E-28	1	21001_males	Body mass index (BMI) || id:21001_males	TRUE	reported	igd	2	TRUE	NA	NA	NA	NA
234	rs4148155	G	A	G	A	-0.0229681	0.000602585	0.113268	0.114602	FALSE	FALSE	FALSE	ebi-a-GCST90012103	4	89054667	0.00476256	178782	0.94	Bioavailable testosterone levels || id:ebi-a-GCST90012103	Bioavailable testosterone levels	Bioavailable testosterone levels || ||	TRUE	igd	166413	0.00310659	89054667	1.40E-13	4	21001_males	Body mass index (BMI) || id:21001_males	TRUE	reported	igd	2	TRUE	NA	NA	NA	NA
235	rs4261944	G	T	G	T	0.0138553	0.00038403	0.364935	0.363097	FALSE	FALSE	FALSE	ebi-a-GCST90012103	4	31003636	0.00317928	178782	0.96	Bioavailable testosterone levels || id:ebi-a-GCST90012103	Bioavailable testosterone levels	Bioavailable testosterone levels || ||	TRUE	igd	166413	0.00205652	31003636	1.60E-11	4	21001_males	Body mass index (BMI) || id:21001_males	TRUE	reported	igd	2	TRUE	NA	NA	NA	NA
236	rs4267103	C	T	C	T	0.0153916	-0.00250468	0.186347	0.185546	FALSE	FALSE	FALSE	ebi-a-GCST90012103	12	60966740	0.00391411	178782	0.58	Bioavailable testosterone levels || id:ebi-a-GCST90012103	Bioavailable testosterone levels	Bioavailable testosterone levels || ||	TRUE	igd	166413	0.00254312	60966740	1.40E-09	12	21001_males	Body mass index (BMI) || id:21001_males	TRUE	reported	igd	2	TRUE	NA	NA	NA	NA
237	rs4284600	C	T	C	T	0.0119673	-0.00351857	0.467122	0.465689	FALSE	FALSE	FALSE	ebi-a-GCST90012103	15	31843528	0.00306317	178782	0.23	Bioavailable testosterone levels || id:ebi-a-GCST90012103	Bioavailable testosterone levels	Bioavailable testosterone levels || ||	TRUE	igd	166413	0.00199506	31843528	2.00E-09	15	21001_males	Body mass index (BMI) || id:21001_males	TRUE	reported	igd	2	TRUE	NA	NA	NA	NA
238	rs429343	G	A	G	A	-0.0173795	0.00608568	0.576573	0.578635	FALSE	FALSE	FALSE	ebi-a-GCST90012103	2	147903382	0.00307883	178782	0.0669993	Bioavailable testosterone levels || id:ebi-a-GCST90012103	Bioavailable testosterone levels	Bioavailable testosterone levels || ||	TRUE	igd	166413	0.00199729	147903382	3.30E-18	2	21001_males	Body mass index (BMI) || id:21001_males	TRUE	reported	igd	2	TRUE	NA	NA	NA	NA
239	rs429358	C	T	C	T	-0.0266723	-0.0106676	0.154166	0.155211	FALSE	FALSE	FALSE	ebi-a-GCST90012103	19	45411941	0.00420918	178782	0.00969996	Bioavailable testosterone levels || id:ebi-a-GCST90012103	Bioavailable testosterone levels	Bioavailable testosterone levels || ||	TRUE	igd	166413	0.00274373	45411941	2.40E-22	19	21001_males	Body mass index (BMI) || id:21001_males	TRUE	reported	igd	2	TRUE	NA	NA	NA	NA
240	rs4307239	G	A	G	A	0.0121413	-0.00898599	0.458941	0.457421	FALSE	FALSE	FALSE	ebi-a-GCST90012103	7	24354300	0.0030626	178782	0.00629999	Bioavailable testosterone levels || id:ebi-a-GCST90012103	Bioavailable testosterone levels	Bioavailable testosterone levels || ||	TRUE	igd	166413	0.00198816	24354300	1.00E-09	7	21001_males	Body mass index (BMI) || id:21001_males	TRUE	reported	igd	2	TRUE	NA	NA	NA	NA
241	rs4419475	T	A	T	A	0.011487	-0.00191876	0.407327	0.407389	FALSE	TRUE	FALSE	ebi-a-GCST90012103	4	96150044	0.00310267	178782	0.51	Bioavailable testosterone levels || id:ebi-a-GCST90012103	Bioavailable testosterone levels	Bioavailable testosterone levels || ||	TRUE	igd	166413	0.0020106	96150044	1.10E-08	4	21001_males	Body mass index (BMI) || id:21001_males	TRUE	reported	igd	2	TRUE	NA	NA	NA	NA
242	rs4444317	G	A	G	A	-0.0161604	-0.00181345	0.216141	0.215989	FALSE	FALSE	FALSE	ebi-a-GCST90012103	15	92573234	0.00372696	178782	0.61	Bioavailable testosterone levels || id:ebi-a-GCST90012103	Bioavailable testosterone levels	Bioavailable testosterone levels || ||	TRUE	igd	166413	0.00242104	92573234	2.50E-11	15	21001_males	Body mass index (BMI) || id:21001_males	TRUE	reported	igd	2	TRUE	NA	NA	NA	NA
243	rs4456769	T	C	T	C	0.0146111	-0.00641842	0.333444	0.33397	FALSE	FALSE	FALSE	ebi-a-GCST90012103	20	25190777	0.00323195	178782	0.0309999	Bioavailable testosterone levels || id:ebi-a-GCST90012103	Bioavailable testosterone levels	Bioavailable testosterone levels || ||	TRUE	igd	166413	0.00210138	25190777	3.60E-12	20	21001_males	Body mass index (BMI) || id:21001_males	TRUE	reported	igd	2	TRUE	NA	NA	NA	NA
244	rs4477562	T	C	T	C	0.0296118	0.00169088	0.128644	0.12933	FALSE	FALSE	FALSE	ebi-a-GCST90012103	13	54104968	0.00458004	178782	0.62	Bioavailable testosterone levels || id:ebi-a-GCST90012103	Bioavailable testosterone levels	Bioavailable testosterone levels || ||	TRUE	igd	166413	0.00298011	54104968	2.90E-23	13	21001_males	Body mass index (BMI) || id:21001_males	TRUE	reported	igd	2	TRUE	NA	NA	NA	NA
245	rs4482463	A	C	A	C	-0.0313175	-2.58E-05	0.923002	0.923614	FALSE	FALSE	FALSE	ebi-a-GCST90012103	2	205375909	0.00574187	178782	1	Bioavailable testosterone levels || id:ebi-a-GCST90012103	Bioavailable testosterone levels	Bioavailable testosterone levels || ||	TRUE	igd	166413	0.00370692	205375909	3.00E-17	2	21001_males	Body mass index (BMI) || id:21001_males	TRUE	reported	igd	2	TRUE	NA	NA	NA	NA
246	rs45486197	A	G	A	G	0.025766	-0.017508	0.065685	0.065755	FALSE	FALSE	FALSE	ebi-a-GCST90012103	19	2244849	0.00620855	178782	0.00140001	Bioavailable testosterone levels || id:ebi-a-GCST90012103	Bioavailable testosterone levels	Bioavailable testosterone levels || ||	TRUE	igd	166413	0.00403737	2244849	1.70E-10	19	21001_males	Body mass index (BMI) || id:21001_males	TRUE	reported	igd	2	TRUE	NA	NA	NA	NA
248	rs4648450	A	C	A	C	-0.014837	0.00427561	0.466824	0.465581	FALSE	FALSE	FALSE	ebi-a-GCST90012103	1	2723214	0.00307415	178782	0.18	Bioavailable testosterone levels || id:ebi-a-GCST90012103	Bioavailable testosterone levels	Bioavailable testosterone levels || ||	TRUE	igd	166413	0.00198775	2723214	8.40E-14	1	21001_males	Body mass index (BMI) || id:21001_males	TRUE	reported	igd	2	TRUE	NA	NA	NA	NA
250	rs4672338	T	C	T	C	0.0135646	-0.00019667	0.336228	0.336755	FALSE	FALSE	FALSE	ebi-a-GCST90012103	2	60217457	0.00322423	178782	0.9	Bioavailable testosterone levels || id:ebi-a-GCST90012103	Bioavailable testosterone levels	Bioavailable testosterone levels || ||	TRUE	igd	166413	0.00208669	60217457	8.00E-11	2	21001_males	Body mass index (BMI) || id:21001_males	TRUE	reported	igd	2	TRUE	NA	NA	NA	NA
251	rs4722398	T	C	T	C	0.0186993	-0.000821012	0.136137	0.136096	FALSE	FALSE	FALSE	ebi-a-GCST90012103	7	3125220	0.00442819	178782	0.62	Bioavailable testosterone levels || id:ebi-a-GCST90012103	Bioavailable testosterone levels	Bioavailable testosterone levels || ||	TRUE	igd	166413	0.00287545	3125220	7.90E-11	7	21001_males	Body mass index (BMI) || id:21001_males	TRUE	reported	igd	2	TRUE	NA	NA	NA	NA
253	rs4764949	G	A	G	A	-0.0183924	0.00487126	0.325892	0.322827	FALSE	FALSE	FALSE	ebi-a-GCST90012103	12	103658096	0.00325447	178782	0.0879995	Bioavailable testosterone levels || id:ebi-a-GCST90012103	Bioavailable testosterone levels	Bioavailable testosterone levels || ||	TRUE	igd	166413	0.00211197	103658096	3.10E-18	12	21001_males	Body mass index (BMI) || id:21001_males	TRUE	reported	igd	2	TRUE	NA	NA	NA	NA
254	rs4790292	A	C	A	C	-0.0254509	0.0116625	0.153693	0.153262	FALSE	FALSE	FALSE	ebi-a-GCST90012103	17	1824305	0.00424431	178782	0.00700003	Bioavailable testosterone levels || id:ebi-a-GCST90012103	Bioavailable testosterone levels	Bioavailable testosterone levels || ||	TRUE	igd	166413	0.00275603	1824305	2.60E-20	17	21001_males	Body mass index (BMI) || id:21001_males	TRUE	reported	igd	2	TRUE	NA	NA	NA	NA
255	rs4820410	G	A	G	A	-0.0177457	0.0083382	0.345317	0.345791	FALSE	FALSE	FALSE	ebi-a-GCST90012103	22	40690385	0.00320309	178782	0.00779992	Bioavailable testosterone levels || id:ebi-a-GCST90012103	Bioavailable testosterone levels	Bioavailable testosterone levels || ||	TRUE	igd	166413	0.00208527	40690385	1.70E-17	22	21001_males	Body mass index (BMI) || id:21001_males	TRUE	reported	igd	2	TRUE	NA	NA	NA	NA
256	rs4832298	T	C	T	C	-0.015965	0.00259928	0.686142	0.685961	FALSE	FALSE	FALSE	ebi-a-GCST90012103	2	86764004	0.00327342	178782	0.5	Bioavailable testosterone levels || id:ebi-a-GCST90012103	Bioavailable testosterone levels	Bioavailable testosterone levels || ||	TRUE	igd	166413	0.00212268	86764004	5.40E-14	2	21001_males	Body mass index (BMI) || id:21001_males	TRUE	reported	igd	2	TRUE	NA	NA	NA	NA
258	rs4876611	G	A	G	A	0.0197549	-0.0045893	0.720243	0.718116	FALSE	FALSE	FALSE	ebi-a-GCST90012103	8	116671848	0.00339064	178782	0.0909997	Bioavailable testosterone levels || id:ebi-a-GCST90012103	Bioavailable testosterone levels	Bioavailable testosterone levels || ||	TRUE	igd	166413	0.00220502	116671848	3.30E-19	8	21001_males	Body mass index (BMI) || id:21001_males	TRUE	reported	igd	2	TRUE	NA	NA	NA	NA
260	rs5011579	G	C	G	C	0.0140268	-0.00164936	0.715152	0.715792	FALSE	TRUE	FALSE	ebi-a-GCST90012103	16	69187318	0.00338192	178782	0.649999	Bioavailable testosterone levels || id:ebi-a-GCST90012103	Bioavailable testosterone levels	Bioavailable testosterone levels || ||	TRUE	igd	166413	0.00219322	69187318	1.60E-10	16	21001_males	Body mass index (BMI) || id:21001_males	TRUE	reported	igd	2	TRUE	NA	NA	NA	NA
261	rs512121	C	T	C	T	-0.0159359	0.000103988	0.192054	0.189759	FALSE	FALSE	FALSE	ebi-a-GCST90012103	18	7548501	0.0039028	178782	0.77	Bioavailable testosterone levels || id:ebi-a-GCST90012103	Bioavailable testosterone levels	Bioavailable testosterone levels || ||	TRUE	igd	166413	0.00252176	7548501	2.60E-10	18	21001_males	Body mass index (BMI) || id:21001_males	TRUE	reported	igd	2	TRUE	NA	NA	NA	NA
262	rs529200	G	A	G	A	0.0168965	-0.00493261	0.527829	0.528601	FALSE	FALSE	FALSE	ebi-a-GCST90012103	3	173114305	0.00305006	178782	0.0819993	Bioavailable testosterone levels || id:ebi-a-GCST90012103	Bioavailable testosterone levels	Bioavailable testosterone levels || ||	TRUE	igd	166413	0.0019785	173114305	1.30E-17	3	21001_males	Body mass index (BMI) || id:21001_males	TRUE	reported	igd	2	TRUE	NA	NA	NA	NA
263	rs539515	C	A	C	A	0.0495291	-0.00881393	0.204942	0.206612	FALSE	FALSE	FALSE	ebi-a-GCST90012103	1	177889025	0.00375796	178782	0.0389996	Bioavailable testosterone levels || id:ebi-a-GCST90012103	Bioavailable testosterone levels	Bioavailable testosterone levels || ||	TRUE	igd	166413	0.0024426	177889025	2.00E-91	1	21001_males	Body mass index (BMI) || id:21001_males	TRUE	reported	igd	2	TRUE	NA	NA	NA	NA
265	rs55714539	C	A	C	A	0.0175719	0.0012021	0.343587	0.343499	FALSE	FALSE	FALSE	ebi-a-GCST90012103	19	18207397	0.00323462	178782	0.88	Bioavailable testosterone levels || id:ebi-a-GCST90012103	Bioavailable testosterone levels	Bioavailable testosterone levels || ||	TRUE	igd	166413	0.00210043	18207397	6.00E-17	19	21001_males	Body mass index (BMI) || id:21001_males	TRUE	reported	igd	2	TRUE	NA	NA	NA	NA
266	rs55726687	A	G	A	G	0.02483	0.00404305	0.209709	0.210001	FALSE	FALSE	FALSE	ebi-a-GCST90012103	12	991306	0.00372583	178782	0.39	Bioavailable testosterone levels || id:ebi-a-GCST90012103	Bioavailable testosterone levels	Bioavailable testosterone levels || ||	TRUE	igd	166413	0.00242628	991306	1.40E-24	12	21001_males	Body mass index (BMI) || id:21001_males	TRUE	reported	igd	2	TRUE	NA	NA	NA	NA
267	rs55769038	A	G	A	G	0.0160961	-0.00303692	0.590384	0.592405	FALSE	FALSE	FALSE	ebi-a-GCST90012103	11	13331808	0.0030947	178782	0.43	Bioavailable testosterone levels || id:ebi-a-GCST90012103	Bioavailable testosterone levels	Bioavailable testosterone levels || ||	TRUE	igd	166413	0.00201096	13331808	1.20E-15	11	21001_males	Body mass index (BMI) || id:21001_males	TRUE	reported	igd	2	TRUE	NA	NA	NA	NA
268	rs558887	G	A	G	A	-0.0129976	0.000997361	0.307507	0.305963	FALSE	FALSE	FALSE	ebi-a-GCST90012103	11	28712741	0.00331002	178782	0.719999	Bioavailable testosterone levels || id:ebi-a-GCST90012103	Bioavailable testosterone levels	Bioavailable testosterone levels || ||	TRUE	igd	166413	0.00214881	28712741	1.50E-09	11	21001_males	Body mass index (BMI) || id:21001_males	TRUE	reported	igd	2	TRUE	NA	NA	NA	NA
269	rs559231	T	G	T	G	0.0134907	-0.000875458	0.393053	0.393791	FALSE	FALSE	FALSE	ebi-a-GCST90012103	18	39644247	0.00313213	178782	0.77	Bioavailable testosterone levels || id:ebi-a-GCST90012103	Bioavailable testosterone levels	Bioavailable testosterone levels || ||	TRUE	igd	166413	0.00203562	39644247	3.40E-11	18	21001_males	Body mass index (BMI) || id:21001_males	TRUE	reported	igd	2	TRUE	NA	NA	NA	NA
270	rs56038322	A	G	A	G	0.0139276	0.00268991	0.31062	0.311911	FALSE	FALSE	FALSE	ebi-a-GCST90012103	3	69925128	0.00331453	178782	0.48	Bioavailable testosterone levels || id:ebi-a-GCST90012103	Bioavailable testosterone levels	Bioavailable testosterone levels || ||	TRUE	igd	166413	0.00214833	69925128	9.00E-11	3	21001_males	Body mass index (BMI) || id:21001_males	TRUE	reported	igd	2	TRUE	NA	NA	NA	NA
271	rs56094641	G	A	G	A	0.0734967	-0.0154607	0.404564	0.406094	FALSE	FALSE	FALSE	ebi-a-GCST90012103	16	53806453	0.00310051	178782	5.20E-07	Bioavailable testosterone levels || id:ebi-a-GCST90012103	Bioavailable testosterone levels	Bioavailable testosterone levels || ||	TRUE	igd	166413	0.00201412	53806453	1.00E-200	16	21001_males	Body mass index (BMI) || id:21001_males	TRUE	reported	igd	2	TRUE	NA	NA	NA	NA
272	rs56133507	G	T	G	T	0.0137622	-0.00296137	0.196875	0.196685	FALSE	FALSE	FALSE	ebi-a-GCST90012103	2	172818467	0.00381657	178782	0.44	Bioavailable testosterone levels || id:ebi-a-GCST90012103	Bioavailable testosterone levels	Bioavailable testosterone levels || ||	TRUE	igd	166413	0.00247385	172818467	2.70E-08	2	21001_males	Body mass index (BMI) || id:21001_males	TRUE	reported	igd	2	TRUE	NA	NA	NA	NA
273	rs56143236	T	C	T	C	0.0126667	0.00830035	0.256388	0.257235	FALSE	FALSE	FALSE	ebi-a-GCST90012103	3	157020444	0.00349478	178782	0.0089	Bioavailable testosterone levels || id:ebi-a-GCST90012103	Bioavailable testosterone levels	Bioavailable testosterone levels || ||	TRUE	igd	166413	0.00226533	157020444	2.30E-08	3	21001_males	Body mass index (BMI) || id:21001_males	TRUE	reported	igd	2	TRUE	NA	NA	NA	NA
274	rs56161855	T	A	T	A	0.0224575	0.0139212	0.132847	0.132074	FALSE	TRUE	FALSE	ebi-a-GCST90012103	17	46288649	0.00449424	178782	0.00649995	Bioavailable testosterone levels || id:ebi-a-GCST90012103	Bioavailable testosterone levels	Bioavailable testosterone levels || ||	TRUE	igd	166413	0.00291784	46288649	1.40E-14	17	21001_males	Body mass index (BMI) || id:21001_males	TRUE	reported	igd	2	TRUE	NA	NA	NA	NA
275	rs56203622	C	T	C	T	0.0179769	0.00297301	0.145529	0.143868	FALSE	FALSE	FALSE	ebi-a-GCST90012103	9	131040874	0.00433056	178782	0.36	Bioavailable testosterone levels || id:ebi-a-GCST90012103	Bioavailable testosterone levels	Bioavailable testosterone levels || ||	TRUE	igd	166413	0.00280183	131040874	1.40E-10	9	21001_males	Body mass index (BMI) || id:21001_males	TRUE	reported	igd	2	TRUE	NA	NA	NA	NA
276	rs56352336	C	T	C	T	-0.016327	0.0109426	0.154894	0.154516	FALSE	FALSE	FALSE	ebi-a-GCST90012103	19	19352155	0.00424218	178782	0.01	Bioavailable testosterone levels || id:ebi-a-GCST90012103	Bioavailable testosterone levels	Bioavailable testosterone levels || ||	TRUE	igd	166413	0.00275021	19352155	2.90E-09	19	21001_males	Body mass index (BMI) || id:21001_males	TRUE	reported	igd	2	TRUE	NA	NA	NA	NA
277	rs56399737	T	C	T	C	-0.0161325	0.00528183	0.449124	0.450206	FALSE	FALSE	FALSE	ebi-a-GCST90012103	13	33381721	0.00307158	178782	0.15	Bioavailable testosterone levels || id:ebi-a-GCST90012103	Bioavailable testosterone levels	Bioavailable testosterone levels || ||	TRUE	igd	166413	0.00199646	33381721	6.40E-16	13	21001_males	Body mass index (BMI) || id:21001_males	TRUE	reported	igd	2	TRUE	NA	NA	NA	NA
278	rs56858768	A	G	A	G	0.0159188	-0.00517791	0.296861	0.298675	FALSE	FALSE	FALSE	ebi-a-GCST90012103	13	86511730	0.00334283	178782	0.17	Bioavailable testosterone levels || id:ebi-a-GCST90012103	Bioavailable testosterone levels	Bioavailable testosterone levels || ||	TRUE	igd	166413	0.00217378	86511730	2.40E-13	13	21001_males	Body mass index (BMI) || id:21001_males	TRUE	reported	igd	2	TRUE	NA	NA	NA	NA
279	rs56893062	G	T	G	T	0.0125141	-0.00166677	0.303342	0.305204	FALSE	FALSE	FALSE	ebi-a-GCST90012103	8	25662655	0.00331039	178782	0.709999	Bioavailable testosterone levels || id:ebi-a-GCST90012103	Bioavailable testosterone levels	Bioavailable testosterone levels || ||	TRUE	igd	166413	0.00215383	25662655	6.20E-09	8	21001_males	Body mass index (BMI) || id:21001_males	TRUE	reported	igd	2	TRUE	NA	NA	NA	NA
280	rs56930105	T	C	T	C	0.0157557	-0.00786236	0.139295	0.139119	FALSE	FALSE	FALSE	ebi-a-GCST90012103	2	10982487	0.00442369	178782	0.0599998	Bioavailable testosterone levels || id:ebi-a-GCST90012103	Bioavailable testosterone levels	Bioavailable testosterone levels || ||	TRUE	igd	166413	0.00286187	10982487	3.70E-08	2	21001_males	Body mass index (BMI) || id:21001_males	TRUE	reported	igd	2	TRUE	NA	NA	NA	NA
281	rs57636386	C	T	C	T	-0.0412553	0.00019336	0.08383	0.084572	FALSE	FALSE	FALSE	ebi-a-GCST90012103	18	58048295	0.00548212	178782	0.89	Bioavailable testosterone levels || id:ebi-a-GCST90012103	Bioavailable testosterone levels	Bioavailable testosterone levels || ||	TRUE	igd	166413	0.00358326	58048295	1.10E-30	18	21001_males	Body mass index (BMI) || id:21001_males	TRUE	reported	igd	2	TRUE	NA	NA	NA	NA
282	rs57989773	C	T	C	T	0.0133488	-0.00215667	0.244995	0.243818	FALSE	FALSE	FALSE	ebi-a-GCST90012103	6	100629078	0.00365183	178782	0.64	Bioavailable testosterone levels || id:ebi-a-GCST90012103	Bioavailable testosterone levels	Bioavailable testosterone levels || ||	TRUE	igd	166413	0.00236315	100629078	1.60E-08	6	21001_males	Body mass index (BMI) || id:21001_males	TRUE	reported	igd	2	TRUE	NA	NA	NA	NA
283	rs58862095	T	C	T	C	-0.0229877	0.00775938	0.419266	0.41899	FALSE	FALSE	FALSE	ebi-a-GCST90012103	7	75081418	0.00309103	178782	0.0109999	Bioavailable testosterone levels || id:ebi-a-GCST90012103	Bioavailable testosterone levels	Bioavailable testosterone levels || ||	TRUE	igd	166413	0.00200786	75081418	2.40E-30	7	21001_males	Body mass index (BMI) || id:21001_males	TRUE	reported	igd	2	TRUE	NA	NA	NA	NA
284	rs59068084	T	G	T	G	0.0110552	-0.00447503	0.410232	0.410066	FALSE	FALSE	FALSE	ebi-a-GCST90012103	4	113256737	0.00309921	178782	0.14	Bioavailable testosterone levels || id:ebi-a-GCST90012103	Bioavailable testosterone levels	Bioavailable testosterone levels || ||	TRUE	igd	166413	0.00201048	113256737	3.80E-08	4	21001_males	Body mass index (BMI) || id:21001_males	TRUE	reported	igd	2	TRUE	NA	NA	NA	NA
286	rs59227842	G	A	G	A	0.0229675	0.0058288	0.31149	0.310449	FALSE	FALSE	FALSE	ebi-a-GCST90012103	11	43692423	0.00331407	178782	0.0659994	Bioavailable testosterone levels || id:ebi-a-GCST90012103	Bioavailable testosterone levels	Bioavailable testosterone levels || ||	TRUE	igd	166413	0.00215313	43692423	1.50E-26	11	21001_males	Body mass index (BMI) || id:21001_males	TRUE	reported	igd	2	TRUE	NA	NA	NA	NA
287	rs594024	C	T	C	T	-0.0146771	0.00072207	0.554162	0.554511	FALSE	FALSE	FALSE	ebi-a-GCST90012103	11	69443822	0.0030637	178782	0.91	Bioavailable testosterone levels || id:ebi-a-GCST90012103	Bioavailable testosterone levels	Bioavailable testosterone levels || ||	TRUE	igd	166413	0.00199081	69443822	1.70E-13	11	21001_males	Body mass index (BMI) || id:21001_males	TRUE	reported	igd	2	TRUE	NA	NA	NA	NA
288	rs6023655	G	A	G	A	-0.0147346	-0.00111061	0.765741	0.76489	FALSE	FALSE	FALSE	ebi-a-GCST90012103	20	53479658	0.00361106	178782	0.68	Bioavailable testosterone levels || id:ebi-a-GCST90012103	Bioavailable testosterone levels	Bioavailable testosterone levels || ||	TRUE	igd	166413	0.00234997	53479658	3.60E-10	20	21001_males	Body mass index (BMI) || id:21001_males	TRUE	reported	igd	2	TRUE	NA	NA	NA	NA
289	rs60764613	T	G	T	G	0.02099	-0.00397844	0.144883	0.146237	FALSE	FALSE	FALSE	ebi-a-GCST90012103	18	1839911	0.00433849	178782	0.35	Bioavailable testosterone levels || id:ebi-a-GCST90012103	Bioavailable testosterone levels	Bioavailable testosterone levels || ||	TRUE	igd	166413	0.00282688	1839911	1.10E-13	18	21001_males	Body mass index (BMI) || id:21001_males	TRUE	reported	igd	2	TRUE	NA	NA	NA	NA
290	rs61740466	A	G	A	G	-0.0135153	0.0078388	0.237203	0.23739	FALSE	FALSE	FALSE	ebi-a-GCST90012103	1	19934900	0.00357845	178782	0.015	Bioavailable testosterone levels || id:ebi-a-GCST90012103	Bioavailable testosterone levels	Bioavailable testosterone levels || ||	TRUE	igd	166413	0.00231885	19934900	5.60E-09	1	21001_males	Body mass index (BMI) || id:21001_males	TRUE	reported	igd	2	TRUE	NA	NA	NA	NA
291	rs61813324	T	C	T	C	0.0290259	-0.0101516	0.135728	0.13629	FALSE	FALSE	FALSE	ebi-a-GCST90012103	1	156049877	0.00449358	178782	0.0379997	Bioavailable testosterone levels || id:ebi-a-GCST90012103	Bioavailable testosterone levels	Bioavailable testosterone levels || ||	TRUE	igd	166413	0.00292038	156049877	2.80E-23	1	21001_males	Body mass index (BMI) || id:21001_males	TRUE	reported	igd	2	TRUE	NA	NA	NA	NA
292	rs61828641	A	G	A	G	0.0224585	0.00276728	0.10925	0.108452	FALSE	FALSE	FALSE	ebi-a-GCST90012103	1	174321997	0.00488676	178782	0.59	Bioavailable testosterone levels || id:ebi-a-GCST90012103	Bioavailable testosterone levels	Bioavailable testosterone levels || ||	TRUE	igd	166413	0.00315913	174321997	1.20E-12	1	21001_males	Body mass index (BMI) || id:21001_males	TRUE	reported	igd	2	TRUE	NA	NA	NA	NA
293	rs61871615	T	C	T	C	-0.0267159	0.00342271	0.091551	0.091419	FALSE	FALSE	FALSE	ebi-a-GCST90012103	10	102487140	0.00553592	178782	0.43	Bioavailable testosterone levels || id:ebi-a-GCST90012103	Bioavailable testosterone levels	Bioavailable testosterone levels || ||	TRUE	igd	166413	0.00359269	102487140	1.00E-13	10	21001_males	Body mass index (BMI) || id:21001_males	TRUE	reported	igd	2	TRUE	NA	NA	NA	NA
294	rs61903695	G	A	G	A	0.0166235	0.000624607	0.254964	0.255613	FALSE	FALSE	FALSE	ebi-a-GCST90012103	11	89922417	0.00348944	178782	0.91	Bioavailable testosterone levels || id:ebi-a-GCST90012103	Bioavailable testosterone levels	Bioavailable testosterone levels || ||	TRUE	igd	166413	0.00227115	89922417	2.50E-13	11	21001_males	Body mass index (BMI) || id:21001_males	TRUE	reported	igd	2	TRUE	NA	NA	NA	NA
295	rs61992671	G	A	G	A	-0.0161925	0.00252082	0.49195	0.492709	FALSE	FALSE	FALSE	ebi-a-GCST90012103	14	101531854	0.00318753	178782	0.44	Bioavailable testosterone levels || id:ebi-a-GCST90012103	Bioavailable testosterone levels	Bioavailable testosterone levels || ||	TRUE	igd	166413	0.00206924	101531854	5.10E-15	14	21001_males	Body mass index (BMI) || id:21001_males	TRUE	reported	igd	2	TRUE	NA	NA	NA	NA
296	rs62007782	A	G	A	G	-0.0167007	0.00260946	0.265091	0.263773	FALSE	FALSE	FALSE	ebi-a-GCST90012103	15	78029797	0.00345714	178782	0.32	Bioavailable testosterone levels || id:ebi-a-GCST90012103	Bioavailable testosterone levels	Bioavailable testosterone levels || ||	TRUE	igd	166413	0.00224215	78029797	9.40E-14	15	21001_males	Body mass index (BMI) || id:21001_males	TRUE	reported	igd	2	TRUE	NA	NA	NA	NA
297	rs62020775	A	T	A	T	-0.0165665	-0.0103811	0.14168	0.141952	FALSE	TRUE	FALSE	ebi-a-GCST90012103	15	89960286	0.0043985	178782	0.0350002	Bioavailable testosterone levels || id:ebi-a-GCST90012103	Bioavailable testosterone levels	Bioavailable testosterone levels || ||	TRUE	igd	166413	0.0028635	89960286	7.20E-09	15	21001_males	Body mass index (BMI) || id:21001_males	TRUE	reported	igd	2	TRUE	NA	NA	NA	NA
298	rs62072006	C	A	C	A	0.0156492	0.0082127	0.144541	0.145983	FALSE	FALSE	FALSE	ebi-a-GCST90012103	17	52938468	0.00432714	178782	0.04	Bioavailable testosterone levels || id:ebi-a-GCST90012103	Bioavailable testosterone levels	Bioavailable testosterone levels || ||	TRUE	igd	166413	0.00282374	52938468	3.00E-08	17	21001_males	Body mass index (BMI) || id:21001_males	TRUE	reported	igd	2	TRUE	NA	NA	NA	NA
299	rs62107261	C	T	C	T	-0.0911559	0.0145941	0.048327	0.047704	FALSE	FALSE	FALSE	ebi-a-GCST90012103	2	422144	0.00715772	178782	0.0490004	Bioavailable testosterone levels || id:ebi-a-GCST90012103	Bioavailable testosterone levels	Bioavailable testosterone levels || ||	TRUE	igd	166413	0.00460882	422144	4.60E-87	2	21001_males	Body mass index (BMI) || id:21001_males	TRUE	reported	igd	2	TRUE	NA	NA	NA	NA
300	rs62176243	T	A	T	A	-0.0149699	0.00908107	0.244987	0.246124	FALSE	TRUE	FALSE	ebi-a-GCST90012103	2	166190881	0.00351861	178782	0.017	Bioavailable testosterone levels || id:ebi-a-GCST90012103	Bioavailable testosterone levels	Bioavailable testosterone levels || ||	TRUE	igd	166413	0.00228878	166190881	6.10E-11	2	21001_males	Body mass index (BMI) || id:21001_males	TRUE	reported	igd	2	TRUE	NA	NA	NA	NA
301	rs62190049	C	G	C	G	-0.0111798	-0.00132641	0.390446	0.39186	FALSE	TRUE	FALSE	ebi-a-GCST90012103	2	182566998	0.00314463	178782	0.64	Bioavailable testosterone levels || id:ebi-a-GCST90012103	Bioavailable testosterone levels	Bioavailable testosterone levels || ||	TRUE	igd	166413	0.00203614	182566998	4.00E-08	2	21001_males	Body mass index (BMI) || id:21001_males	TRUE	reported	igd	2	TRUE	NA	NA	NA	NA
302	rs62241847	G	A	G	A	-0.0124263	-0.000620298	0.314443	0.318325	FALSE	FALSE	FALSE	ebi-a-GCST90012103	3	20466465	0.00326734	178782	0.92	Bioavailable testosterone levels || id:ebi-a-GCST90012103	Bioavailable testosterone levels	Bioavailable testosterone levels || ||	TRUE	igd	166413	0.00212897	20466465	5.30E-09	3	21001_males	Body mass index (BMI) || id:21001_males	TRUE	reported	igd	2	TRUE	NA	NA	NA	NA
303	rs62246311	A	G	A	G	0.0207539	-0.0048851	0.102364	0.102152	FALSE	FALSE	FALSE	ebi-a-GCST90012103	3	9498143	0.00502622	178782	0.3	Bioavailable testosterone levels || id:ebi-a-GCST90012103	Bioavailable testosterone levels	Bioavailable testosterone levels || ||	TRUE	igd	166413	0.00325487	9498143	1.80E-10	3	21001_males	Body mass index (BMI) || id:21001_males	TRUE	reported	igd	2	TRUE	NA	NA	NA	NA
304	rs62379271	G	T	G	T	0.0117237	0.000299569	0.578511	0.580229	FALSE	FALSE	FALSE	ebi-a-GCST90012103	5	105870033	0.00309514	178782	1	Bioavailable testosterone levels || id:ebi-a-GCST90012103	Bioavailable testosterone levels	Bioavailable testosterone levels || ||	TRUE	igd	166413	0.00200557	105870033	5.00E-09	5	21001_males	Body mass index (BMI) || id:21001_males	TRUE	reported	igd	2	TRUE	NA	NA	NA	NA
305	rs62407562	A	T	A	T	0.0144393	0.00295753	0.268584	0.269341	FALSE	TRUE	FALSE	ebi-a-GCST90012103	6	33530346	0.00342321	178782	0.53	Bioavailable testosterone levels || id:ebi-a-GCST90012103	Bioavailable testosterone levels	Bioavailable testosterone levels || ||	TRUE	igd	166413	0.00222463	33530346	8.50E-11	6	21001_males	Body mass index (BMI) || id:21001_males	TRUE	reported	igd	2	TRUE	NA	NA	NA	NA
306	rs6265	T	C	T	C	-0.0399185	0.00574506	0.188472	0.189189	FALSE	FALSE	FALSE	ebi-a-GCST90012103	11	27679916	0.00388606	178782	0.2	Bioavailable testosterone levels || id:ebi-a-GCST90012103	Bioavailable testosterone levels	Bioavailable testosterone levels || ||	TRUE	igd	166413	0.00252719	27679916	3.30E-56	11	21001_males	Body mass index (BMI) || id:21001_males	TRUE	reported	igd	2	TRUE	NA	NA	NA	NA
307	rs6430068	A	G	A	G	0.0186066	0.0019215	0.108559	0.1082	FALSE	FALSE	FALSE	ebi-a-GCST90012103	2	145627927	0.00491631	178782	0.91	Bioavailable testosterone levels || id:ebi-a-GCST90012103	Bioavailable testosterone levels	Bioavailable testosterone levels || ||	TRUE	igd	166413	0.0031882	145627927	5.30E-09	2	21001_males	Body mass index (BMI) || id:21001_males	TRUE	reported	igd	2	TRUE	NA	NA	NA	NA
308	rs6444950	A	G	A	G	0.0158525	-0.000603939	0.237474	0.237524	FALSE	FALSE	FALSE	ebi-a-GCST90012103	3	170602073	0.0035775	178782	0.709999	Bioavailable testosterone levels || id:ebi-a-GCST90012103	Bioavailable testosterone levels	Bioavailable testosterone levels || ||	TRUE	igd	166413	0.00232007	170602073	8.30E-12	3	21001_males	Body mass index (BMI) || id:21001_males	TRUE	reported	igd	2	TRUE	NA	NA	NA	NA
309	rs6545714	A	G	A	G	-0.0205219	-6.78E-05	0.601448	0.59956	FALSE	FALSE	FALSE	ebi-a-GCST90012103	2	59307725	0.00310671	178782	0.87	Bioavailable testosterone levels || id:ebi-a-GCST90012103	Bioavailable testosterone levels	Bioavailable testosterone levels || ||	TRUE	igd	166413	0.00201573	59307725	2.40E-24	2	21001_males	Body mass index (BMI) || id:21001_males	TRUE	reported	igd	2	TRUE	NA	NA	NA	NA
310	rs6560906	C	T	C	T	-0.012198	0.0086595	0.691874	0.68981	FALSE	FALSE	FALSE	ebi-a-GCST90012103	12	133414054	0.00328906	178782	0.00560003	Bioavailable testosterone levels || id:ebi-a-GCST90012103	Bioavailable testosterone levels	Bioavailable testosterone levels || ||	TRUE	igd	166413	0.00214136	133414054	1.20E-08	12	21001_males	Body mass index (BMI) || id:21001_males	TRUE	reported	igd	2	TRUE	NA	NA	NA	NA
311	rs6561937	A	T	A	T	-0.015934	0.00293379	0.753587	0.750761	FALSE	TRUE	FALSE	ebi-a-GCST90012103	13	58257667	0.00353713	178782	0.36	Bioavailable testosterone levels || id:ebi-a-GCST90012103	Bioavailable testosterone levels	Bioavailable testosterone levels || ||	TRUE	igd	166413	0.00230346	58257667	4.60E-12	13	21001_males	Body mass index (BMI) || id:21001_males	TRUE	reported	igd	2	TRUE	NA	NA	NA	NA
312	rs6567160	C	T	C	T	0.0541723	0.00190792	0.232714	0.232996	FALSE	FALSE	FALSE	ebi-a-GCST90012103	18	57829135	0.00361497	178782	0.51	Bioavailable testosterone levels || id:ebi-a-GCST90012103	Bioavailable testosterone levels	Bioavailable testosterone levels || ||	TRUE	igd	166413	0.00234213	57829135	2.30E-118	18	21001_males	Body mass index (BMI) || id:21001_males	TRUE	reported	igd	2	TRUE	NA	NA	NA	NA
313	rs6575340	A	G	A	G	0.0207333	-0.00810297	0.636038	0.638236	FALSE	FALSE	FALSE	ebi-a-GCST90012103	14	94023972	0.00317134	178782	0.00449997	Bioavailable testosterone levels || id:ebi-a-GCST90012103	Bioavailable testosterone levels	Bioavailable testosterone levels || ||	TRUE	igd	166413	0.00206189	94023972	8.70E-24	14	21001_males	Body mass index (BMI) || id:21001_males	TRUE	reported	igd	2	TRUE	NA	NA	NA	NA
315	rs66679256	T	C	T	C	0.0148864	-0.0078351	0.445826	0.445796	FALSE	FALSE	FALSE	ebi-a-GCST90012103	4	18351898	0.00306346	178782	0.00749998	Bioavailable testosterone levels || id:ebi-a-GCST90012103	Bioavailable testosterone levels	Bioavailable testosterone levels || ||	TRUE	igd	166413	0.00198759	18351898	6.90E-14	4	21001_males	Body mass index (BMI) || id:21001_males	TRUE	reported	igd	2	TRUE	NA	NA	NA	NA
316	rs6669341	G	A	G	A	-0.0170287	0.00982766	0.582679	0.581949	FALSE	FALSE	FALSE	ebi-a-GCST90012103	1	47678458	0.00308208	178782	0.00189998	Bioavailable testosterone levels || id:ebi-a-GCST90012103	Bioavailable testosterone levels	Bioavailable testosterone levels || ||	TRUE	igd	166413	0.0019986	47678458	1.60E-17	1	21001_males	Body mass index (BMI) || id:21001_males	TRUE	reported	igd	2	TRUE	NA	NA	NA	NA
317	rs6682438	C	T	C	T	0.0131586	-0.00585449	0.673081	0.672841	FALSE	FALSE	FALSE	ebi-a-GCST90012103	1	33784146	0.0032423	178782	0.04	Bioavailable testosterone levels || id:ebi-a-GCST90012103	Bioavailable testosterone levels	Bioavailable testosterone levels || ||	TRUE	igd	166413	0.00210047	33784146	3.70E-10	1	21001_males	Body mass index (BMI) || id:21001_males	TRUE	reported	igd	2	TRUE	NA	NA	NA	NA
318	rs6705567	C	T	C	T	-0.0146168	-0.00190015	0.37596	0.377854	FALSE	FALSE	FALSE	ebi-a-GCST90012103	2	55320173	0.00315548	178782	0.73	Bioavailable testosterone levels || id:ebi-a-GCST90012103	Bioavailable testosterone levels	Bioavailable testosterone levels || ||	TRUE	igd	166413	0.00204919	55320173	9.80E-13	2	21001_males	Body mass index (BMI) || id:21001_males	TRUE	reported	igd	2	TRUE	NA	NA	NA	NA
319	rs6707827	G	A	G	A	0.0119437	0.00536612	0.703627	0.702331	FALSE	FALSE	FALSE	ebi-a-GCST90012103	2	100123030	0.00334718	178782	0.12	Bioavailable testosterone levels || id:ebi-a-GCST90012103	Bioavailable testosterone levels	Bioavailable testosterone levels || ||	TRUE	igd	166413	0.00217332	100123030	3.90E-08	2	21001_males	Body mass index (BMI) || id:21001_males	TRUE	reported	igd	2	TRUE	NA	NA	NA	NA
320	rs6710091	G	C	G	C	-0.0116835	-0.00156525	0.348174	0.349536	FALSE	TRUE	FALSE	ebi-a-GCST90012103	2	239597	0.0031814	178782	0.49	Bioavailable testosterone levels || id:ebi-a-GCST90012103	Bioavailable testosterone levels	Bioavailable testosterone levels || ||	TRUE	igd	166413	0.00206707	239597	1.60E-08	2	21001_males	Body mass index (BMI) || id:21001_males	TRUE	reported	igd	2	TRUE	NA	NA	NA	NA
321	rs6713781	C	G	C	G	-0.0135736	0.00289465	0.401882	0.399653	FALSE	TRUE	FALSE	ebi-a-GCST90012103	2	40291940	0.00313342	178782	0.4	Bioavailable testosterone levels || id:ebi-a-GCST90012103	Bioavailable testosterone levels	Bioavailable testosterone levels || ||	TRUE	igd	166413	0.00202799	40291940	2.20E-11	2	21001_males	Body mass index (BMI) || id:21001_males	TRUE	reported	igd	2	TRUE	NA	NA	NA	NA
322	rs6725931	T	C	T	C	0.0191046	0.00431655	0.847658	0.849491	FALSE	FALSE	FALSE	ebi-a-GCST90012103	2	220205146	0.00425532	178782	0.28	Bioavailable testosterone levels || id:ebi-a-GCST90012103	Bioavailable testosterone levels	Bioavailable testosterone levels || ||	TRUE	igd	166413	0.00274403	220205146	3.30E-12	2	21001_males	Body mass index (BMI) || id:21001_males	TRUE	reported	igd	2	TRUE	NA	NA	NA	NA
323	rs6744646	G	A	G	A	0.0554684	-0.0126697	0.828299	0.829119	FALSE	FALSE	FALSE	ebi-a-GCST90012103	2	628504	0.00403492	178782	0.00280001	Bioavailable testosterone levels || id:ebi-a-GCST90012103	Bioavailable testosterone levels	Bioavailable testosterone levels || ||	TRUE	igd	166413	0.00261213	628504	4.50E-100	2	21001_males	Body mass index (BMI) || id:21001_males	TRUE	reported	igd	2	TRUE	NA	NA	NA	NA
324	rs6752979	A	G	A	G	0.0125235	-0.0118421	0.31688	0.317409	FALSE	FALSE	FALSE	ebi-a-GCST90012103	2	81741750	0.00327401	178782	0.000769999	Bioavailable testosterone levels || id:ebi-a-GCST90012103	Bioavailable testosterone levels	Bioavailable testosterone levels || ||	TRUE	igd	166413	0.00211721	81741750	3.30E-09	2	21001_males	Body mass index (BMI) || id:21001_males	TRUE	reported	igd	2	TRUE	NA	NA	NA	NA
326	rs6769617	T	A	T	A	-0.0135754	0.00549072	0.66386	0.662534	FALSE	TRUE	FALSE	ebi-a-GCST90012103	3	62687746	0.00321518	178782	0.0580003	Bioavailable testosterone levels || id:ebi-a-GCST90012103	Bioavailable testosterone levels	Bioavailable testosterone levels || ||	TRUE	igd	166413	0.00208902	62687746	8.10E-11	3	21001_males	Body mass index (BMI) || id:21001_males	TRUE	reported	igd	2	TRUE	NA	NA	NA	NA
327	rs6774894	A	T	A	T	0.0133088	-0.000547578	0.358148	0.358024	FALSE	TRUE	FALSE	ebi-a-GCST90012103	3	196116393	0.00317442	178782	0.64	Bioavailable testosterone levels || id:ebi-a-GCST90012103	Bioavailable testosterone levels	Bioavailable testosterone levels || ||	TRUE	igd	166413	0.00205674	196116393	9.70E-11	3	21001_males	Body mass index (BMI) || id:21001_males	TRUE	reported	igd	2	TRUE	NA	NA	NA	NA
328	rs6777784	T	G	T	G	0.0116125	-0.00232699	0.61678	0.616438	FALSE	FALSE	FALSE	ebi-a-GCST90012103	3	62376645	0.00312877	178782	0.36	Bioavailable testosterone levels || id:ebi-a-GCST90012103	Bioavailable testosterone levels	Bioavailable testosterone levels || ||	TRUE	igd	166413	0.00202753	62376645	1.00E-08	3	21001_males	Body mass index (BMI) || id:21001_males	TRUE	reported	igd	2	TRUE	NA	NA	NA	NA
329	rs6831088	A	G	A	G	-0.0115222	-0.00109084	0.640139	0.63753	FALSE	FALSE	FALSE	ebi-a-GCST90012103	4	20257769	0.00317465	178782	0.83	Bioavailable testosterone levels || id:ebi-a-GCST90012103	Bioavailable testosterone levels	Bioavailable testosterone levels || ||	TRUE	igd	166413	0.0020591	20257769	2.20E-08	4	21001_males	Body mass index (BMI) || id:21001_males	TRUE	reported	igd	2	TRUE	NA	NA	NA	NA
330	rs6843852	T	C	T	C	0.0130897	-0.0074074	0.507861	0.508739	FALSE	FALSE	FALSE	ebi-a-GCST90012103	4	162132758	0.0030441	178782	0.0230001	Bioavailable testosterone levels || id:ebi-a-GCST90012103	Bioavailable testosterone levels	Bioavailable testosterone levels || ||	TRUE	igd	166413	0.00197607	162132758	3.50E-11	4	21001_males	Body mass index (BMI) || id:21001_males	TRUE	reported	igd	2	TRUE	NA	NA	NA	NA
331	rs6909685	T	C	T	C	-0.014612	0.00354275	0.326809	0.325756	FALSE	FALSE	FALSE	ebi-a-GCST90012103	6	97753952	0.00325927	178782	0.31	Bioavailable testosterone levels || id:ebi-a-GCST90012103	Bioavailable testosterone levels	Bioavailable testosterone levels || ||	TRUE	igd	166413	0.00211352	97753952	4.70E-12	6	21001_males	Body mass index (BMI) || id:21001_males	TRUE	reported	igd	2	TRUE	NA	NA	NA	NA
332	rs6922607	G	A	G	A	0.0148848	-0.00101073	0.189847	0.189069	FALSE	FALSE	FALSE	ebi-a-GCST90012103	6	142703483	0.00388358	178782	0.74	Bioavailable testosterone levels || id:ebi-a-GCST90012103	Bioavailable testosterone levels	Bioavailable testosterone levels || ||	TRUE	igd	166413	0.00251479	142703483	3.20E-09	6	21001_males	Body mass index (BMI) || id:21001_males	TRUE	reported	igd	2	TRUE	NA	NA	NA	NA
333	rs6938973	C	T	C	T	0.0182223	-0.000258737	0.601456	0.60134	FALSE	FALSE	FALSE	ebi-a-GCST90012103	6	98421721	0.00310958	178782	0.87	Bioavailable testosterone levels || id:ebi-a-GCST90012103	Bioavailable testosterone levels	Bioavailable testosterone levels || ||	TRUE	igd	166413	0.00201872	98421721	1.80E-19	6	21001_males	Body mass index (BMI) || id:21001_males	TRUE	reported	igd	2	TRUE	NA	NA	NA	NA
334	rs6950388	A	G	A	G	0.0155219	0.00101924	0.795086	0.797194	FALSE	FALSE	FALSE	ebi-a-GCST90012103	7	1270699	0.00378232	178782	0.73	Bioavailable testosterone levels || id:ebi-a-GCST90012103	Bioavailable testosterone levels	Bioavailable testosterone levels || ||	TRUE	igd	166413	0.00244806	1270699	2.30E-10	7	21001_males	Body mass index (BMI) || id:21001_males	TRUE	reported	igd	2	TRUE	NA	NA	NA	NA
335	rs6962980	C	A	C	A	-0.0159568	0.00760429	0.556019	0.558649	FALSE	FALSE	FALSE	ebi-a-GCST90012103	7	113452183	0.00306255	178782	0.0259998	Bioavailable testosterone levels || id:ebi-a-GCST90012103	Bioavailable testosterone levels	Bioavailable testosterone levels || ||	TRUE	igd	166413	0.00198814	113452183	1.00E-15	7	21001_males	Body mass index (BMI) || id:21001_males	TRUE	reported	igd	2	TRUE	NA	NA	NA	NA
336	rs698147	G	A	G	A	-0.0128512	0.00276284	0.543596	0.54413	FALSE	FALSE	FALSE	ebi-a-GCST90012103	5	3513485	0.00306372	178782	0.39	Bioavailable testosterone levels || id:ebi-a-GCST90012103	Bioavailable testosterone levels	Bioavailable testosterone levels || ||	TRUE	igd	166413	0.00198514	3513485	9.60E-11	5	21001_males	Body mass index (BMI) || id:21001_males	TRUE	reported	igd	2	TRUE	NA	NA	NA	NA
338	rs7027304	T	C	T	C	0.0145492	0.000622224	0.652661	0.653124	FALSE	FALSE	FALSE	ebi-a-GCST90012103	9	129408290	0.00320528	178782	0.91	Bioavailable testosterone levels || id:ebi-a-GCST90012103	Bioavailable testosterone levels	Bioavailable testosterone levels || ||	TRUE	igd	166413	0.00208703	129408290	3.10E-12	9	21001_males	Body mass index (BMI) || id:21001_males	TRUE	reported	igd	2	TRUE	NA	NA	NA	NA
339	rs7034554	G	A	G	A	-0.0129826	0.0028108	0.373825	0.373461	FALSE	FALSE	FALSE	ebi-a-GCST90012103	9	37081301	0.00314602	178782	0.48	Bioavailable testosterone levels || id:ebi-a-GCST90012103	Bioavailable testosterone levels	Bioavailable testosterone levels || ||	TRUE	igd	166413	0.00204252	37081301	2.10E-10	9	21001_males	Body mass index (BMI) || id:21001_males	TRUE	reported	igd	2	TRUE	NA	NA	NA	NA
340	rs7038943	C	T	C	T	-0.0140202	0.00460113	0.33879	0.336857	FALSE	FALSE	FALSE	ebi-a-GCST90012103	9	120377178	0.00321722	178782	0.19	Bioavailable testosterone levels || id:ebi-a-GCST90012103	Bioavailable testosterone levels	Bioavailable testosterone levels || ||	TRUE	igd	166413	0.00208641	120377178	1.80E-11	9	21001_males	Body mass index (BMI) || id:21001_males	TRUE	reported	igd	2	TRUE	NA	NA	NA	NA
341	rs704061	C	T	C	T	0.0146374	0.00176851	0.45505	0.454295	FALSE	FALSE	FALSE	ebi-a-GCST90012103	12	89771903	0.00305356	178782	0.57	Bioavailable testosterone levels || id:ebi-a-GCST90012103	Bioavailable testosterone levels	Bioavailable testosterone levels || ||	TRUE	igd	166413	0.00198552	89771903	1.70E-13	12	21001_males	Body mass index (BMI) || id:21001_males	TRUE	reported	igd	2	TRUE	NA	NA	NA	NA
342	rs7070670	T	C	T	C	-0.0123274	0.00161899	0.327923	0.328013	FALSE	FALSE	FALSE	ebi-a-GCST90012103	10	61842645	0.00325763	178782	0.52	Bioavailable testosterone levels || id:ebi-a-GCST90012103	Bioavailable testosterone levels	Bioavailable testosterone levels || ||	TRUE	igd	166413	0.00211928	61842645	6.00E-09	10	21001_males	Body mass index (BMI) || id:21001_males	TRUE	reported	igd	2	TRUE	NA	NA	NA	NA
343	rs7081254	C	T	C	T	-0.0142516	-0.00264014	0.205739	0.20682	FALSE	FALSE	FALSE	ebi-a-GCST90012103	10	132955696	0.0037634	178782	0.38	Bioavailable testosterone levels || id:ebi-a-GCST90012103	Bioavailable testosterone levels	Bioavailable testosterone levels || ||	TRUE	igd	166413	0.00245216	132955696	6.20E-09	10	21001_males	Body mass index (BMI) || id:21001_males	TRUE	reported	igd	2	TRUE	NA	NA	NA	NA
344	rs7124681	A	C	A	C	0.0256977	-0.00178153	0.408353	0.408816	FALSE	FALSE	FALSE	ebi-a-GCST90012103	11	47529947	0.00308791	178782	0.450001	Bioavailable testosterone levels || id:ebi-a-GCST90012103	Bioavailable testosterone levels	Bioavailable testosterone levels || ||	TRUE	igd	166413	0.0020063	47529947	1.50E-37	11	21001_males	Body mass index (BMI) || id:21001_males	TRUE	reported	igd	2	TRUE	NA	NA	NA	NA
345	rs7132908	A	G	A	G	0.0297904	-0.00651177	0.384458	0.384812	FALSE	FALSE	FALSE	ebi-a-GCST90012103	12	50263148	0.00312435	178782	0.0589997	Bioavailable testosterone levels || id:ebi-a-GCST90012103	Bioavailable testosterone levels	Bioavailable testosterone levels || ||	TRUE	igd	166413	0.00203363	50263148	1.40E-48	12	21001_males	Body mass index (BMI) || id:21001_males	TRUE	reported	igd	2	TRUE	NA	NA	NA	NA
346	rs71495038	A	G	A	G	0.0277998	0.00309704	0.076936	0.077086	FALSE	FALSE	FALSE	ebi-a-GCST90012103	10	33971383	0.00570665	178782	0.42	Bioavailable testosterone levels || id:ebi-a-GCST90012103	Bioavailable testosterone levels	Bioavailable testosterone levels || ||	TRUE	igd	166413	0.00370969	33971383	6.70E-14	10	21001_males	Body mass index (BMI) || id:21001_males	TRUE	reported	igd	2	TRUE	NA	NA	NA	NA
347	rs7201895	A	G	A	G	-0.0149781	0.00335746	0.354291	0.355265	FALSE	FALSE	FALSE	ebi-a-GCST90012103	16	407723	0.00320225	178782	0.28	Bioavailable testosterone levels || id:ebi-a-GCST90012103	Bioavailable testosterone levels	Bioavailable testosterone levels || ||	TRUE	igd	166413	0.00207999	407723	6.00E-13	16	21001_males	Body mass index (BMI) || id:21001_males	TRUE	reported	igd	2	TRUE	NA	NA	NA	NA
348	rs7206608	G	C	G	C	0.0135122	0.00232525	0.32162	0.32216	FALSE	TRUE	FALSE	ebi-a-GCST90012103	16	82872628	0.00326242	178782	0.43	Bioavailable testosterone levels || id:ebi-a-GCST90012103	Bioavailable testosterone levels	Bioavailable testosterone levels || ||	TRUE	igd	166413	0.00211797	82872628	1.80E-10	16	21001_males	Body mass index (BMI) || id:21001_males	TRUE	reported	igd	2	TRUE	NA	NA	NA	NA
349	rs7218014	C	T	C	T	0.0189524	-0.0160129	0.197305	0.196657	FALSE	FALSE	FALSE	ebi-a-GCST90012103	17	65832016	0.00383623	178782	3.10E-05	Bioavailable testosterone levels || id:ebi-a-GCST90012103	Bioavailable testosterone levels	Bioavailable testosterone levels || ||	TRUE	igd	166413	0.00249216	65832016	2.90E-14	17	21001_males	Body mass index (BMI) || id:21001_males	TRUE	reported	igd	2	TRUE	NA	NA	NA	NA
350	rs7232171	T	G	T	G	0.0123404	-0.00662934	0.58263	0.583474	FALSE	FALSE	FALSE	ebi-a-GCST90012103	18	31251221	0.00309035	178782	0.0580003	Bioavailable testosterone levels || id:ebi-a-GCST90012103	Bioavailable testosterone levels	Bioavailable testosterone levels || ||	TRUE	igd	166413	0.00200821	31251221	8.00E-10	18	21001_males	Body mass index (BMI) || id:21001_males	TRUE	reported	igd	2	TRUE	NA	NA	NA	NA
351	rs723672	T	C	T	C	0.0111273	-0.000795421	0.43151	0.431482	FALSE	FALSE	FALSE	ebi-a-GCST90012103	12	2161561	0.00309146	178782	0.9	Bioavailable testosterone levels || id:ebi-a-GCST90012103	Bioavailable testosterone levels	Bioavailable testosterone levels || ||	TRUE	igd	166413	0.00200698	2161561	3.00E-08	12	21001_males	Body mass index (BMI) || id:21001_males	TRUE	reported	igd	2	TRUE	NA	NA	NA	NA
352	rs7250833	T	C	T	C	0.0135041	0.00119971	0.288866	0.289004	FALSE	FALSE	FALSE	ebi-a-GCST90012103	19	33937277	0.00336819	178782	0.64	Bioavailable testosterone levels || id:ebi-a-GCST90012103	Bioavailable testosterone levels	Bioavailable testosterone levels || ||	TRUE	igd	166413	0.002188	33937277	6.70E-10	19	21001_males	Body mass index (BMI) || id:21001_males	TRUE	reported	igd	2	TRUE	NA	NA	NA	NA
353	rs7259070	C	T	C	T	0.021869	-0.0070031	0.596062	0.596632	FALSE	FALSE	FALSE	ebi-a-GCST90012103	19	47562509	0.00313255	178782	0.017	Bioavailable testosterone levels || id:ebi-a-GCST90012103	Bioavailable testosterone levels	Bioavailable testosterone levels || ||	TRUE	igd	166413	0.00203628	47562509	6.60E-27	19	21001_males	Body mass index (BMI) || id:21001_males	TRUE	reported	igd	2	TRUE	NA	NA	NA	NA
354	rs72634826	A	G	A	G	-0.021277	0.00111831	0.259858	0.259335	FALSE	FALSE	FALSE	ebi-a-GCST90012103	1	1601052	0.00352166	178782	0.61	Bioavailable testosterone levels || id:ebi-a-GCST90012103	Bioavailable testosterone levels	Bioavailable testosterone levels || ||	TRUE	igd	166413	0.00228001	1601052	1.00E-20	1	21001_males	Body mass index (BMI) || id:21001_males	TRUE	reported	igd	2	TRUE	NA	NA	NA	NA
355	rs72649373	C	T	C	T	0.0178062	-0.00642248	0.143188	0.142669	FALSE	FALSE	FALSE	ebi-a-GCST90012103	4	80609966	0.00444159	178782	0.15	Bioavailable testosterone levels || id:ebi-a-GCST90012103	Bioavailable testosterone levels	Bioavailable testosterone levels || ||	TRUE	igd	166413	0.00287805	80609966	6.10E-10	4	21001_males	Body mass index (BMI) || id:21001_males	TRUE	reported	igd	2	TRUE	NA	NA	NA	NA
356	rs72673947	G	A	G	A	0.0218864	-0.00850288	0.107031	0.106791	FALSE	FALSE	FALSE	ebi-a-GCST90012103	8	118884379	0.00496612	178782	0.15	Bioavailable testosterone levels || id:ebi-a-GCST90012103	Bioavailable testosterone levels	Bioavailable testosterone levels || ||	TRUE	igd	166413	0.00321496	118884379	9.90E-12	8	21001_males	Body mass index (BMI) || id:21001_males	TRUE	reported	igd	2	TRUE	NA	NA	NA	NA
357	rs72892910	T	G	T	G	0.0387798	-0.0105577	0.172232	0.172495	FALSE	FALSE	FALSE	ebi-a-GCST90012103	6	50816887	0.00403409	178782	0.0140001	Bioavailable testosterone levels || id:ebi-a-GCST90012103	Bioavailable testosterone levels	Bioavailable testosterone levels || ||	TRUE	igd	166413	0.00262053	50816887	1.50E-49	6	21001_males	Body mass index (BMI) || id:21001_males	TRUE	reported	igd	2	TRUE	NA	NA	NA	NA
358	rs72976986	A	G	A	G	-0.0232257	-0.00174601	0.190123	0.190146	FALSE	FALSE	FALSE	ebi-a-GCST90012103	19	4050424	0.00391928	178782	0.75	Bioavailable testosterone levels || id:ebi-a-GCST90012103	Bioavailable testosterone levels	Bioavailable testosterone levels || ||	TRUE	igd	166413	0.00254712	4050424	7.60E-20	19	21001_males	Body mass index (BMI) || id:21001_males	TRUE	reported	igd	2	TRUE	NA	NA	NA	NA
359	rs73026725	A	C	A	C	-0.022318	0.00472152	0.153534	0.155765	FALSE	FALSE	FALSE	ebi-a-GCST90012103	19	31017686	0.00421492	178782	0.26	Bioavailable testosterone levels || id:ebi-a-GCST90012103	Bioavailable testosterone levels	Bioavailable testosterone levels || ||	TRUE	igd	166413	0.00275052	31017686	4.90E-16	19	21001_males	Body mass index (BMI) || id:21001_males	TRUE	reported	igd	2	TRUE	NA	NA	NA	NA
360	rs73052033	C	T	C	T	-0.0303929	-0.0079826	0.18493	0.185336	FALSE	FALSE	FALSE	ebi-a-GCST90012103	3	185828465	0.00392702	178782	0.0569994	Bioavailable testosterone levels || id:ebi-a-GCST90012103	Bioavailable testosterone levels	Bioavailable testosterone levels || ||	TRUE	igd	166413	0.00254634	185828465	7.70E-33	3	21001_males	Body mass index (BMI) || id:21001_males	TRUE	reported	igd	2	TRUE	NA	NA	NA	NA
362	rs73124396	C	T	C	T	-0.0154472	0.000817463	0.205144	0.204261	FALSE	FALSE	FALSE	ebi-a-GCST90012103	7	71579606	0.0037859	178782	0.89	Bioavailable testosterone levels || id:ebi-a-GCST90012103	Bioavailable testosterone levels	Bioavailable testosterone levels || ||	TRUE	igd	166413	0.0024548	71579606	3.10E-10	7	21001_males	Body mass index (BMI) || id:21001_males	TRUE	reported	igd	2	TRUE	NA	NA	NA	NA
363	rs73142879	T	C	T	C	-0.0266936	0.00345137	0.192297	0.192563	FALSE	FALSE	FALSE	ebi-a-GCST90012103	20	51195932	0.00387579	178782	0.31	Bioavailable testosterone levels || id:ebi-a-GCST90012103	Bioavailable testosterone levels	Bioavailable testosterone levels || ||	TRUE	igd	166413	0.00252257	51195932	3.60E-26	20	21001_males	Body mass index (BMI) || id:21001_males	TRUE	reported	igd	2	TRUE	NA	NA	NA	NA
364	rs73193736	G	A	G	A	-0.0177165	0.00177931	0.243934	0.245349	FALSE	FALSE	FALSE	ebi-a-GCST90012103	12	108294381	0.00356573	178782	0.18	Bioavailable testosterone levels || id:ebi-a-GCST90012103	Bioavailable testosterone levels	Bioavailable testosterone levels || ||	TRUE	igd	166413	0.00232002	108294381	2.20E-14	12	21001_males	Body mass index (BMI) || id:21001_males	TRUE	reported	igd	2	TRUE	NA	NA	NA	NA
365	rs73213484	T	A	T	A	-0.0225766	0.0058041	0.141236	0.139953	FALSE	TRUE	FALSE	ebi-a-GCST90012103	4	28489339	0.00438825	178782	0.33	Bioavailable testosterone levels || id:ebi-a-GCST90012103	Bioavailable testosterone levels	Bioavailable testosterone levels || ||	TRUE	igd	166413	0.0028364	28489339	1.70E-15	4	21001_males	Body mass index (BMI) || id:21001_males	TRUE	reported	igd	2	TRUE	NA	NA	NA	NA
366	rs7331420	A	G	A	G	-0.0143702	0.00536537	0.285276	0.285696	FALSE	FALSE	FALSE	ebi-a-GCST90012103	13	99236471	0.00338893	178782	0.1	Bioavailable testosterone levels || id:ebi-a-GCST90012103	Bioavailable testosterone levels	Bioavailable testosterone levels || ||	TRUE	igd	166413	0.00220081	99236471	6.60E-11	13	21001_males	Body mass index (BMI) || id:21001_males	TRUE	reported	igd	2	TRUE	NA	NA	NA	NA
367	rs7357754	G	A	G	A	0.0141146	-0.00341828	0.500139	0.501628	FALSE	FALSE	FALSE	ebi-a-GCST90012103	9	92207308	0.0030543	178782	0.53	Bioavailable testosterone levels || id:ebi-a-GCST90012103	Bioavailable testosterone levels	Bioavailable testosterone levels || ||	TRUE	igd	166413	0.00198362	92207308	1.10E-12	9	21001_males	Body mass index (BMI) || id:21001_males	TRUE	reported	igd	2	TRUE	NA	NA	NA	NA
368	rs73601548	T	C	T	C	0.0177354	-0.00565588	0.114527	0.114179	FALSE	FALSE	FALSE	ebi-a-GCST90012103	10	18549889	0.00480814	178782	0.27	Bioavailable testosterone levels || id:ebi-a-GCST90012103	Bioavailable testosterone levels	Bioavailable testosterone levels || ||	TRUE	igd	166413	0.00311639	18549889	1.30E-08	10	21001_males	Body mass index (BMI) || id:21001_males	TRUE	reported	igd	2	TRUE	NA	NA	NA	NA
369	rs73985439	C	A	C	A	0.0136616	-0.00208192	0.307299	0.307722	FALSE	FALSE	FALSE	ebi-a-GCST90012103	2	212299249	0.00329774	178782	0.61	Bioavailable testosterone levels || id:ebi-a-GCST90012103	Bioavailable testosterone levels	Bioavailable testosterone levels || ||	TRUE	igd	166413	0.00214059	212299249	1.70E-10	2	21001_males	Body mass index (BMI) || id:21001_males	TRUE	reported	igd	2	TRUE	NA	NA	NA	NA
370	rs7442885	G	C	G	C	-0.0228163	0.013992	0.214049	0.211777	FALSE	TRUE	FALSE	ebi-a-GCST90012103	5	87682877	0.0037406	178782	0.000420001	Bioavailable testosterone levels || id:ebi-a-GCST90012103	Bioavailable testosterone levels	Bioavailable testosterone levels || ||	TRUE	igd	166413	0.00241251	87682877	3.20E-21	5	21001_males	Body mass index (BMI) || id:21001_males	TRUE	reported	igd	2	TRUE	NA	NA	NA	NA
371	rs745249	T	C	T	C	0.0176118	-0.00348395	0.281945	0.284013	FALSE	FALSE	FALSE	ebi-a-GCST90012103	2	105460333	0.00338312	178782	0.31	Bioavailable testosterone levels || id:ebi-a-GCST90012103	Bioavailable testosterone levels	Bioavailable testosterone levels || ||	TRUE	igd	166413	0.00219724	105460333	1.10E-15	2	21001_males	Body mass index (BMI) || id:21001_males	TRUE	reported	igd	2	TRUE	NA	NA	NA	NA
372	rs74750282	C	T	C	T	-0.0196382	0.000134459	0.086623	0.087048	FALSE	FALSE	FALSE	ebi-a-GCST90012103	7	114744463	0.00542143	178782	0.79	Bioavailable testosterone levels || id:ebi-a-GCST90012103	Bioavailable testosterone levels	Bioavailable testosterone levels || ||	TRUE	igd	166413	0.00352561	114744463	2.50E-08	7	21001_males	Body mass index (BMI) || id:21001_males	TRUE	reported	igd	2	TRUE	NA	NA	NA	NA
374	rs7516554	T	C	T	C	0.0120066	0.000211587	0.399941	0.400139	FALSE	FALSE	FALSE	ebi-a-GCST90012103	1	210301331	0.00310828	178782	0.89	Bioavailable testosterone levels || id:ebi-a-GCST90012103	Bioavailable testosterone levels	Bioavailable testosterone levels || ||	TRUE	igd	166413	0.00201565	210301331	2.60E-09	1	21001_males	Body mass index (BMI) || id:21001_males	TRUE	reported	igd	2	TRUE	NA	NA	NA	NA
375	rs7519259	A	G	A	G	0.0140028	-0.000743649	0.52836	0.529996	FALSE	FALSE	FALSE	ebi-a-GCST90012103	1	66434743	0.00305689	178782	0.74	Bioavailable testosterone levels || id:ebi-a-GCST90012103	Bioavailable testosterone levels	Bioavailable testosterone levels || ||	TRUE	igd	166413	0.00198381	66434743	1.70E-12	1	21001_males	Body mass index (BMI) || id:21001_males	TRUE	reported	igd	2	TRUE	NA	NA	NA	NA
376	rs754635	G	C	G	C	0.0219925	0.000177435	0.886582	0.886544	FALSE	TRUE	FALSE	ebi-a-GCST90012103	3	42305131	0.00479862	178782	0.94	Bioavailable testosterone levels || id:ebi-a-GCST90012103	Bioavailable testosterone levels	Bioavailable testosterone levels || ||	TRUE	igd	166413	0.0031093	42305131	1.50E-12	3	21001_males	Body mass index (BMI) || id:21001_males	TRUE	reported	igd	2	TRUE	NA	NA	NA	NA
377	rs75499503	T	C	T	C	-0.0180331	-0.0095422	0.220101	0.220362	FALSE	FALSE	FALSE	ebi-a-GCST90012103	6	26145217	0.00373301	178782	0.0140001	Bioavailable testosterone levels || id:ebi-a-GCST90012103	Bioavailable testosterone levels	Bioavailable testosterone levels || ||	TRUE	igd	166413	0.00241845	26145217	8.90E-14	6	21001_males	Body mass index (BMI) || id:21001_males	TRUE	reported	igd	2	TRUE	NA	NA	NA	NA
379	rs7571496	G	A	G	A	-0.0158916	0.00225549	0.260545	0.259291	FALSE	FALSE	FALSE	ebi-a-GCST90012103	2	6169351	0.00348248	178782	0.43	Bioavailable testosterone levels || id:ebi-a-GCST90012103	Bioavailable testosterone levels	Bioavailable testosterone levels || ||	TRUE	igd	166413	0.00225454	6169351	1.80E-12	2	21001_males	Body mass index (BMI) || id:21001_males	TRUE	reported	igd	2	TRUE	NA	NA	NA	NA
380	rs76183894	C	T	C	T	-0.0219584	0.00178132	0.080747	0.08032	FALSE	FALSE	FALSE	ebi-a-GCST90012103	3	114371939	0.00563663	178782	0.99	Bioavailable testosterone levels || id:ebi-a-GCST90012103	Bioavailable testosterone levels	Bioavailable testosterone levels || ||	TRUE	igd	166413	0.00364437	114371939	1.70E-09	3	21001_males	Body mass index (BMI) || id:21001_males	TRUE	reported	igd	2	TRUE	NA	NA	NA	NA
381	rs7619139	A	T	A	T	0.0134537	-0.000300843	0.588616	0.589179	FALSE	TRUE	FALSE	ebi-a-GCST90012103	3	25110415	0.00310179	178782	0.760001	Bioavailable testosterone levels || id:ebi-a-GCST90012103	Bioavailable testosterone levels	Bioavailable testosterone levels || ||	TRUE	igd	166413	0.00201061	25110415	2.20E-11	3	21001_males	Body mass index (BMI) || id:21001_males	TRUE	reported	igd	2	TRUE	NA	NA	NA	NA
383	rs76702514	G	C	G	C	-0.0164862	-0.00187316	0.210623	0.210713	FALSE	TRUE	FALSE	ebi-a-GCST90012103	1	195148296	0.00375202	178782	0.58	Bioavailable testosterone levels || id:ebi-a-GCST90012103	Bioavailable testosterone levels	Bioavailable testosterone levels || ||	TRUE	igd	166413	0.00243278	195148296	1.20E-11	1	21001_males	Body mass index (BMI) || id:21001_males	TRUE	reported	igd	2	TRUE	NA	NA	NA	NA
384	rs7683836	A	G	A	G	-0.0122469	0.00322475	0.557215	0.55798	FALSE	FALSE	FALSE	ebi-a-GCST90012103	4	180167906	0.00306748	178782	0.23	Bioavailable testosterone levels || id:ebi-a-GCST90012103	Bioavailable testosterone levels	Bioavailable testosterone levels || ||	TRUE	igd	166413	0.00199427	180167906	8.20E-10	4	21001_males	Body mass index (BMI) || id:21001_males	TRUE	reported	igd	2	TRUE	NA	NA	NA	NA
386	rs7708584	G	A	G	A	-0.0159321	0.002619	0.572344	0.572849	FALSE	FALSE	FALSE	ebi-a-GCST90012103	5	153543466	0.0030746	178782	0.29	Bioavailable testosterone levels || id:ebi-a-GCST90012103	Bioavailable testosterone levels	Bioavailable testosterone levels || ||	TRUE	igd	166413	0.0019949	153543466	1.40E-15	5	21001_males	Body mass index (BMI) || id:21001_males	TRUE	reported	igd	2	TRUE	NA	NA	NA	NA
387	rs7761673	A	T	A	T	-0.0135915	0.00514852	0.21988	0.219606	FALSE	TRUE	FALSE	ebi-a-GCST90012103	6	70357368	0.00368254	178782	0.14	Bioavailable testosterone levels || id:ebi-a-GCST90012103	Bioavailable testosterone levels	Bioavailable testosterone levels || ||	TRUE	igd	166413	0.0023901	70357368	1.30E-08	6	21001_males	Body mass index (BMI) || id:21001_males	TRUE	reported	igd	2	TRUE	NA	NA	NA	NA
388	rs7762794	G	A	G	A	0.0149077	-0.0131038	0.285408	0.284153	FALSE	FALSE	FALSE	ebi-a-GCST90012103	6	153380228	0.00336647	178782	5.70E-05	Bioavailable testosterone levels || id:ebi-a-GCST90012103	Bioavailable testosterone levels	Bioavailable testosterone levels || ||	TRUE	igd	166413	0.00218606	153380228	9.10E-12	6	21001_males	Body mass index (BMI) || id:21001_males	TRUE	reported	igd	2	TRUE	NA	NA	NA	NA
389	rs7774	A	C	A	C	0.014988	0.00228501	0.310467	0.308889	FALSE	FALSE	FALSE	ebi-a-GCST90012103	17	4801163	0.00331186	178782	0.29	Bioavailable testosterone levels || id:ebi-a-GCST90012103	Bioavailable testosterone levels	Bioavailable testosterone levels || ||	TRUE	igd	166413	0.00215169	4801163	3.30E-12	17	21001_males	Body mass index (BMI) || id:21001_males	TRUE	reported	igd	2	TRUE	NA	NA	NA	NA
390	rs7776021	A	G	A	G	0.0123701	-0.0037693	0.287599	0.287224	FALSE	FALSE	FALSE	ebi-a-GCST90012103	6	73742152	0.00336411	178782	0.2	Bioavailable testosterone levels || id:ebi-a-GCST90012103	Bioavailable testosterone levels	Bioavailable testosterone levels || ||	TRUE	igd	166413	0.00218251	73742152	1.40E-08	6	21001_males	Body mass index (BMI) || id:21001_males	TRUE	reported	igd	2	TRUE	NA	NA	NA	NA
391	rs7802342	G	T	G	T	0.0122748	-0.000974447	0.288566	0.289682	FALSE	FALSE	FALSE	ebi-a-GCST90012103	7	137435925	0.0033567	178782	0.630001	Bioavailable testosterone levels || id:ebi-a-GCST90012103	Bioavailable testosterone levels	Bioavailable testosterone levels || ||	TRUE	igd	166413	0.00218145	137435925	1.80E-08	7	21001_males	Body mass index (BMI) || id:21001_males	TRUE	reported	igd	2	TRUE	NA	NA	NA	NA
392	rs7805441	T	C	T	C	0.0133747	0.00086135	0.502261	0.50004	FALSE	FALSE	FALSE	ebi-a-GCST90012103	7	78121458	0.0030618	178782	0.87	Bioavailable testosterone levels || id:ebi-a-GCST90012103	Bioavailable testosterone levels	Bioavailable testosterone levels || ||	TRUE	igd	166413	0.00198884	78121458	1.80E-11	7	21001_males	Body mass index (BMI) || id:21001_males	TRUE	reported	igd	2	TRUE	NA	NA	NA	NA
393	rs78086698	C	T	C	T	0.0318357	-0.0119188	0.039838	0.039937	FALSE	FALSE	FALSE	ebi-a-GCST90012103	12	24024639	0.00777708	178782	0.13	Bioavailable testosterone levels || id:ebi-a-GCST90012103	Bioavailable testosterone levels	Bioavailable testosterone levels || ||	TRUE	igd	166413	0.0050761	24024639	3.60E-10	12	21001_males	Body mass index (BMI) || id:21001_males	TRUE	reported	igd	2	TRUE	NA	NA	NA	NA
394	rs784257	C	T	C	T	0.0179315	0.0116532	0.812541	0.813204	FALSE	FALSE	FALSE	ebi-a-GCST90012103	18	53397199	0.00393065	178782	0.00350002	Bioavailable testosterone levels || id:ebi-a-GCST90012103	Bioavailable testosterone levels	Bioavailable testosterone levels || ||	TRUE	igd	166413	0.00254968	53397199	2.00E-12	18	21001_males	Body mass index (BMI) || id:21001_males	TRUE	reported	igd	2	TRUE	NA	NA	NA	NA
395	rs78605811	C	A	C	A	-0.032737	-0.0031978	0.05405	0.053768	FALSE	FALSE	FALSE	ebi-a-GCST90012103	3	83631491	0.00688232	178782	0.780001	Bioavailable testosterone levels || id:ebi-a-GCST90012103	Bioavailable testosterone levels	Bioavailable testosterone levels || ||	TRUE	igd	166413	0.00444673	83631491	1.80E-13	3	21001_males	Body mass index (BMI) || id:21001_males	TRUE	reported	igd	2	TRUE	NA	NA	NA	NA
396	rs7893571	T	G	T	G	0.0140553	-0.00192891	0.665897	0.664065	FALSE	FALSE	FALSE	ebi-a-GCST90012103	10	16750129	0.00322923	178782	0.64	Bioavailable testosterone levels || id:ebi-a-GCST90012103	Bioavailable testosterone levels	Bioavailable testosterone levels || ||	TRUE	igd	166413	0.00210152	16750129	2.30E-11	10	21001_males	Body mass index (BMI) || id:21001_males	TRUE	reported	igd	2	TRUE	NA	NA	NA	NA
397	rs7924036	T	G	T	G	-0.0142836	-0.00176836	0.503265	0.502429	FALSE	FALSE	FALSE	ebi-a-GCST90012103	10	65191645	0.00304188	178782	0.6	Bioavailable testosterone levels || id:ebi-a-GCST90012103	Bioavailable testosterone levels	Bioavailable testosterone levels || ||	TRUE	igd	166413	0.0019778	65191645	5.10E-13	10	21001_males	Body mass index (BMI) || id:21001_males	TRUE	reported	igd	2	TRUE	NA	NA	NA	NA
398	rs7925100	A	G	A	G	0.014725	-3.45E-05	0.396117	0.398083	FALSE	FALSE	FALSE	ebi-a-GCST90012103	11	118941596	0.00310612	178782	0.86	Bioavailable testosterone levels || id:ebi-a-GCST90012103	Bioavailable testosterone levels	Bioavailable testosterone levels || ||	TRUE	igd	166413	0.0020221	118941596	3.30E-13	11	21001_males	Body mass index (BMI) || id:21001_males	TRUE	reported	igd	2	TRUE	NA	NA	NA	NA
399	rs7944782	G	T	G	T	0.0157606	-0.00297458	0.509784	0.510198	FALSE	FALSE	FALSE	ebi-a-GCST90012103	11	130795698	0.00305959	178782	0.36	Bioavailable testosterone levels || id:ebi-a-GCST90012103	Bioavailable testosterone levels	Bioavailable testosterone levels || ||	TRUE	igd	166413	0.00198748	130795698	2.20E-15	11	21001_males	Body mass index (BMI) || id:21001_males	TRUE	reported	igd	2	TRUE	NA	NA	NA	NA
400	rs7947143	A	G	A	G	-0.0182782	0.00216389	0.163483	0.164616	FALSE	FALSE	FALSE	ebi-a-GCST90012103	11	64090422	0.00410681	178782	0.54	Bioavailable testosterone levels || id:ebi-a-GCST90012103	Bioavailable testosterone levels	Bioavailable testosterone levels || ||	TRUE	igd	166413	0.00267522	64090422	8.30E-12	11	21001_males	Body mass index (BMI) || id:21001_males	TRUE	reported	igd	2	TRUE	NA	NA	NA	NA
401	rs79780963	T	C	T	C	0.0236803	0.00627449	0.077428	0.077237	FALSE	FALSE	FALSE	ebi-a-GCST90012103	10	104952499	0.0056945	178782	0.22	Bioavailable testosterone levels || id:ebi-a-GCST90012103	Bioavailable testosterone levels	Bioavailable testosterone levels || ||	TRUE	igd	166413	0.00369591	104952499	1.50E-10	10	21001_males	Body mass index (BMI) || id:21001_males	TRUE	reported	igd	2	TRUE	NA	NA	NA	NA
402	rs7996639	A	G	A	G	0.0145559	-0.00559561	0.449354	0.447085	FALSE	FALSE	FALSE	ebi-a-GCST90012103	13	97019090	0.00308159	178782	0.0490004	Bioavailable testosterone levels || id:ebi-a-GCST90012103	Bioavailable testosterone levels	Bioavailable testosterone levels || ||	TRUE	igd	166413	0.00200245	97019090	3.60E-13	13	21001_males	Body mass index (BMI) || id:21001_males	TRUE	reported	igd	2	TRUE	NA	NA	NA	NA
403	rs80135274	T	A	T	A	0.021339	0.00684999	0.070324	0.070419	FALSE	TRUE	FALSE	ebi-a-GCST90012103	17	5286277	0.00597057	178782	0.3	Bioavailable testosterone levels || id:ebi-a-GCST90012103	Bioavailable testosterone levels	Bioavailable testosterone levels || ||	TRUE	igd	166413	0.00388113	5286277	3.80E-08	17	21001_males	Body mass index (BMI) || id:21001_males	TRUE	reported	igd	2	TRUE	NA	NA	NA	NA
404	rs8015400	A	C	A	C	0.0213422	0.0076703	0.677097	0.67909	FALSE	FALSE	FALSE	ebi-a-GCST90012103	14	25930988	0.00326183	178782	0.0219999	Bioavailable testosterone levels || id:ebi-a-GCST90012103	Bioavailable testosterone levels	Bioavailable testosterone levels || ||	TRUE	igd	166413	0.00211709	25930988	6.70E-24	14	21001_males	Body mass index (BMI) || id:21001_males	TRUE	reported	igd	2	TRUE	NA	NA	NA	NA
405	rs8020365	A	T	A	T	0.0251068	0.00414728	0.220464	0.222105	FALSE	TRUE	FALSE	ebi-a-GCST90012103	14	79937216	0.00368648	178782	0.17	Bioavailable testosterone levels || id:ebi-a-GCST90012103	Bioavailable testosterone levels	Bioavailable testosterone levels || ||	TRUE	igd	166413	0.00239517	79937216	1.00E-25	14	21001_males	Body mass index (BMI) || id:21001_males	TRUE	reported	igd	2	TRUE	NA	NA	NA	NA
406	rs8024137	T	A	T	A	0.0156329	-0.00088044	0.848207	0.847295	FALSE	TRUE	FALSE	ebi-a-GCST90012103	15	35837297	0.00424029	178782	0.89	Bioavailable testosterone levels || id:ebi-a-GCST90012103	Bioavailable testosterone levels	Bioavailable testosterone levels || ||	TRUE	igd	166413	0.00276778	35837297	1.60E-08	15	21001_males	Body mass index (BMI) || id:21001_males	TRUE	reported	igd	2	TRUE	NA	NA	NA	NA
407	rs8025516	G	T	G	T	-0.0146558	0.000382852	0.645928	0.645529	FALSE	FALSE	FALSE	ebi-a-GCST90012103	15	95271872	0.00319466	178782	0.68	Bioavailable testosterone levels || id:ebi-a-GCST90012103	Bioavailable testosterone levels	Bioavailable testosterone levels || ||	TRUE	igd	166413	0.00207578	95271872	1.70E-12	15	21001_males	Body mass index (BMI) || id:21001_males	TRUE	reported	igd	2	TRUE	NA	NA	NA	NA
408	rs8076669	C	T	C	T	0.0140681	-0.00223711	0.561561	0.559742	FALSE	FALSE	FALSE	ebi-a-GCST90012103	17	15888448	0.00306714	178782	0.43	Bioavailable testosterone levels || id:ebi-a-GCST90012103	Bioavailable testosterone levels	Bioavailable testosterone levels || ||	TRUE	igd	166413	0.00199601	15888448	1.80E-12	17	21001_males	Body mass index (BMI) || id:21001_males	TRUE	reported	igd	2	TRUE	NA	NA	NA	NA
409	rs8089514	A	T	A	T	0.012988	0.00259039	0.36868	0.368906	FALSE	TRUE	FALSE	ebi-a-GCST90012103	18	69224478	0.00319277	178782	0.4	Bioavailable testosterone levels || id:ebi-a-GCST90012103	Bioavailable testosterone levels	Bioavailable testosterone levels || ||	TRUE	igd	166413	0.00207588	69224478	3.90E-10	18	21001_males	Body mass index (BMI) || id:21001_males	TRUE	reported	igd	2	TRUE	NA	NA	NA	NA
410	rs8112818	G	A	G	A	-0.020696	-0.00607034	0.400329	0.399905	FALSE	FALSE	FALSE	ebi-a-GCST90012103	19	18812785	0.00312146	178782	0.0580003	Bioavailable testosterone levels || id:ebi-a-GCST90012103	Bioavailable testosterone levels	Bioavailable testosterone levels || ||	TRUE	igd	166413	0.00202712	18812785	1.80E-24	19	21001_males	Body mass index (BMI) || id:21001_males	TRUE	reported	igd	2	TRUE	NA	NA	NA	NA
411	rs8132491	A	G	A	G	-0.015375	0.00335239	0.313023	0.312761	FALSE	FALSE	FALSE	ebi-a-GCST90012103	21	40288577	0.00337504	178782	0.26	Bioavailable testosterone levels || id:ebi-a-GCST90012103	Bioavailable testosterone levels	Bioavailable testosterone levels || ||	TRUE	igd	166413	0.00219317	40288577	2.40E-12	21	21001_males	Body mass index (BMI) || id:21001_males	TRUE	reported	igd	2	TRUE	NA	NA	NA	NA
412	rs815163	C	T	C	T	-0.016485	0.000861219	0.563148	0.563729	FALSE	FALSE	FALSE	ebi-a-GCST90012103	1	190294726	0.00306334	178782	0.73	Bioavailable testosterone levels || id:ebi-a-GCST90012103	Bioavailable testosterone levels	Bioavailable testosterone levels || ||	TRUE	igd	166413	0.00198582	190294726	1.00E-16	1	21001_males	Body mass index (BMI) || id:21001_males	TRUE	reported	igd	2	TRUE	NA	NA	NA	NA
413	rs852042	G	A	G	A	-0.0131207	0.00987647	0.758575	0.759777	FALSE	FALSE	FALSE	ebi-a-GCST90012103	20	17091233	0.003565	178782	0.00850002	Bioavailable testosterone levels || id:ebi-a-GCST90012103	Bioavailable testosterone levels	Bioavailable testosterone levels || ||	TRUE	igd	166413	0.00231309	17091233	1.40E-08	20	21001_males	Body mass index (BMI) || id:21001_males	TRUE	reported	igd	2	TRUE	NA	NA	NA	NA
414	rs862320	T	C	T	C	-0.0231703	0.00337111	0.40965	0.410909	FALSE	FALSE	FALSE	ebi-a-GCST90012103	16	69651866	0.00309877	178782	0.27	Bioavailable testosterone levels || id:ebi-a-GCST90012103	Bioavailable testosterone levels	Bioavailable testosterone levels || ||	TRUE	igd	166413	0.00201345	69651866	1.20E-30	16	21001_males	Body mass index (BMI) || id:21001_males	TRUE	reported	igd	2	TRUE	NA	NA	NA	NA
415	rs879620	T	C	T	C	0.0241136	-0.00885771	0.613237	0.614674	FALSE	FALSE	FALSE	ebi-a-GCST90012103	16	4015729	0.00314025	178782	0.002	Bioavailable testosterone levels || id:ebi-a-GCST90012103	Bioavailable testosterone levels	Bioavailable testosterone levels || ||	TRUE	igd	166413	0.00203595	4015729	2.30E-32	16	21001_males	Body mass index (BMI) || id:21001_males	TRUE	reported	igd	2	TRUE	NA	NA	NA	NA
416	rs909892	A	G	A	G	-0.0184105	0.012345	0.134817	0.132987	FALSE	FALSE	FALSE	ebi-a-GCST90012103	20	41982698	0.00450336	178782	0.00599998	Bioavailable testosterone levels || id:ebi-a-GCST90012103	Bioavailable testosterone levels	Bioavailable testosterone levels || ||	TRUE	igd	166413	0.00291255	41982698	2.60E-10	20	21001_males	Body mass index (BMI) || id:21001_males	TRUE	reported	igd	2	TRUE	NA	NA	NA	NA
417	rs923994	G	A	G	A	-0.0145761	0.00945466	0.783195	0.78298	FALSE	FALSE	FALSE	ebi-a-GCST90012103	4	67802992	0.00370602	178782	0.0269998	Bioavailable testosterone levels || id:ebi-a-GCST90012103	Bioavailable testosterone levels	Bioavailable testosterone levels || ||	TRUE	igd	166413	0.00240219	67802992	1.30E-09	4	21001_males	Body mass index (BMI) || id:21001_males	TRUE	reported	igd	2	TRUE	NA	NA	NA	NA
419	rs9291822	T	C	T	C	-0.014263	0.000311383	0.514868	0.514365	FALSE	FALSE	FALSE	ebi-a-GCST90012103	5	64076515	0.003078	178782	0.709999	Bioavailable testosterone levels || id:ebi-a-GCST90012103	Bioavailable testosterone levels	Bioavailable testosterone levels || ||	TRUE	igd	166413	0.00199464	64076515	8.60E-13	5	21001_males	Body mass index (BMI) || id:21001_males	TRUE	reported	igd	2	TRUE	NA	NA	NA	NA
420	rs9294260	A	G	A	G	0.014782	-0.0043827	0.476559	0.477771	FALSE	FALSE	FALSE	ebi-a-GCST90012103	6	83433228	0.00306315	178782	0.3	Bioavailable testosterone levels || id:ebi-a-GCST90012103	Bioavailable testosterone levels	Bioavailable testosterone levels || ||	TRUE	igd	166413	0.00198818	83433228	1.00E-13	6	21001_males	Body mass index (BMI) || id:21001_males	TRUE	reported	igd	2	TRUE	NA	NA	NA	NA
421	rs9349235	T	C	T	C	0.0111809	-0.0036112	0.410635	0.411014	FALSE	FALSE	FALSE	ebi-a-GCST90012103	6	42516718	0.00309131	178782	0.15	Bioavailable testosterone levels || id:ebi-a-GCST90012103	Bioavailable testosterone levels	Bioavailable testosterone levels || ||	TRUE	igd	166413	0.00200924	42516718	2.60E-08	6	21001_males	Body mass index (BMI) || id:21001_males	TRUE	reported	igd	2	TRUE	NA	NA	NA	NA
422	rs935166	A	G	A	G	-0.0161066	0.00758758	0.506805	0.507684	FALSE	FALSE	FALSE	ebi-a-GCST90012103	2	26949366	0.00304095	178782	0.00420001	Bioavailable testosterone levels || id:ebi-a-GCST90012103	Bioavailable testosterone levels	Bioavailable testosterone levels || ||	TRUE	igd	166413	0.00197292	26949366	3.20E-16	2	21001_males	Body mass index (BMI) || id:21001_males	TRUE	reported	igd	2	TRUE	NA	NA	NA	NA
424	rs9463175	T	C	T	C	-0.0115	0.00808153	0.338958	0.337377	FALSE	FALSE	FALSE	ebi-a-GCST90012103	6	9510030	0.00324478	178782	0.0239999	Bioavailable testosterone levels || id:ebi-a-GCST90012103	Bioavailable testosterone levels	Bioavailable testosterone levels || ||	TRUE	igd	166413	0.00210115	9510030	4.40E-08	6	21001_males	Body mass index (BMI) || id:21001_males	TRUE	reported	igd	2	TRUE	NA	NA	NA	NA
425	rs9478496	C	T	C	T	0.0181836	-0.0106139	0.164225	0.165164	FALSE	FALSE	FALSE	ebi-a-GCST90012103	6	154333183	0.00411196	178782	0.00549997	Bioavailable testosterone levels || id:ebi-a-GCST90012103	Bioavailable testosterone levels	Bioavailable testosterone levels || ||	TRUE	igd	166413	0.00267493	154333183	1.10E-11	6	21001_males	Body mass index (BMI) || id:21001_males	TRUE	reported	igd	2	TRUE	NA	NA	NA	NA
426	rs9515446	G	A	G	A	0.0151051	0.000385529	0.447709	0.448913	FALSE	FALSE	FALSE	ebi-a-GCST90012103	13	112217108	0.00306372	178782	0.9	Bioavailable testosterone levels || id:ebi-a-GCST90012103	Bioavailable testosterone levels	Bioavailable testosterone levels || ||	TRUE	igd	166413	0.00199052	112217108	3.20E-14	13	21001_males	Body mass index (BMI) || id:21001_males	TRUE	reported	igd	2	TRUE	NA	NA	NA	NA
427	rs9522180	T	C	T	C	-0.0141095	0.00364323	0.553392	0.553312	FALSE	FALSE	FALSE	ebi-a-GCST90012103	13	111970212	0.00306958	178782	0.1	Bioavailable testosterone levels || id:ebi-a-GCST90012103	Bioavailable testosterone levels	Bioavailable testosterone levels || ||	TRUE	igd	166413	0.00199325	111970212	1.50E-12	13	21001_males	Body mass index (BMI) || id:21001_males	TRUE	reported	igd	2	TRUE	NA	NA	NA	NA
428	rs9571687	A	C	A	C	-0.0135388	-0.00180116	0.329363	0.329442	FALSE	FALSE	FALSE	ebi-a-GCST90012103	13	67472713	0.00325187	178782	0.39	Bioavailable testosterone levels || id:ebi-a-GCST90012103	Bioavailable testosterone levels	Bioavailable testosterone levels || ||	TRUE	igd	166413	0.0021094	67472713	1.40E-10	13	21001_males	Body mass index (BMI) || id:21001_males	TRUE	reported	igd	2	TRUE	NA	NA	NA	NA
430	rs9638713	G	A	G	A	-0.0361735	-0.00753105	0.97477	0.975048	FALSE	FALSE	FALSE	ebi-a-GCST90012103	7	14645949	0.00984973	178782	0.27	Bioavailable testosterone levels || id:ebi-a-GCST90012103	Bioavailable testosterone levels	Bioavailable testosterone levels || ||	TRUE	igd	166413	0.00635399	14645949	1.20E-08	7	21001_males	Body mass index (BMI) || id:21001_males	TRUE	reported	igd	2	TRUE	NA	NA	NA	NA
431	rs9673839	G	A	G	A	0.0130337	-0.00634983	0.490967	0.492679	FALSE	FALSE	FALSE	ebi-a-GCST90012103	16	76895693	0.0030606	178782	0.0239999	Bioavailable testosterone levels || id:ebi-a-GCST90012103	Bioavailable testosterone levels	Bioavailable testosterone levels || ||	TRUE	igd	166413	0.00198783	76895693	5.50E-11	16	21001_males	Body mass index (BMI) || id:21001_males	TRUE	reported	igd	2	TRUE	NA	NA	NA	NA
432	rs9674487	G	C	G	C	0.158445	-0.0375688	0.001338	0.001294	FALSE	TRUE	FALSE	ebi-a-GCST90012103	17	80191995	0.0448272	178782	0.5	Bioavailable testosterone levels || id:ebi-a-GCST90012103	Bioavailable testosterone levels	Bioavailable testosterone levels || ||	TRUE	igd	166413	0.0286171	80191995	3.10E-08	17	21001_males	Body mass index (BMI) || id:21001_males	TRUE	reported	igd	2	TRUE	NA	NA	NA	NA
434	rs9830592	A	C	A	C	0.0154849	0.000510539	0.582421	0.582678	FALSE	FALSE	FALSE	ebi-a-GCST90012103	3	104631603	0.003082	178782	0.84	Bioavailable testosterone levels || id:ebi-a-GCST90012103	Bioavailable testosterone levels	Bioavailable testosterone levels || ||	TRUE	igd	166413	0.00200164	104631603	1.00E-14	3	21001_males	Body mass index (BMI) || id:21001_males	TRUE	reported	igd	2	TRUE	NA	NA	NA	NA
435	rs9839081	A	G	A	G	-0.011701	0.000404045	0.325232	0.327043	FALSE	FALSE	FALSE	ebi-a-GCST90012103	3	123051230	0.00329715	178782	0.98	Bioavailable testosterone levels || id:ebi-a-GCST90012103	Bioavailable testosterone levels	Bioavailable testosterone levels || ||	TRUE	igd	166413	0.00214045	123051230	4.60E-08	3	21001_males	Body mass index (BMI) || id:21001_males	TRUE	reported	igd	2	TRUE	NA	NA	NA	NA
437	rs9876664	T	G	T	G	-0.0180478	-0.000398013	0.375389	0.374321	FALSE	FALSE	FALSE	ebi-a-GCST90012103	3	85806313	0.00315369	178782	0.94	Bioavailable testosterone levels || id:ebi-a-GCST90012103	Bioavailable testosterone levels	Bioavailable testosterone levels || ||	TRUE	igd	166413	0.00204174	85806313	9.60E-19	3	21001_males	Body mass index (BMI) || id:21001_males	TRUE	reported	igd	2	TRUE	NA	NA	NA	NA
438	rs9888533	T	C	T	C	0.0120038	-0.00103518	0.538079	0.539761	FALSE	FALSE	FALSE	ebi-a-GCST90012103	13	107854612	0.00311268	178782	0.58	Bioavailable testosterone levels || id:ebi-a-GCST90012103	Bioavailable testosterone levels	Bioavailable testosterone levels || ||	TRUE	igd	166413	0.0020182	107854612	2.70E-09	13	21001_males	Body mass index (BMI) || id:21001_males	TRUE	reported	igd	2	TRUE	NA	NA	NA	NA
439	rs9926784	C	T	C	T	-0.023818	0.0161445	0.184576	0.183397	FALSE	FALSE	FALSE	ebi-a-GCST90012103	16	19941968	0.00393415	178782	2.30E-05	Bioavailable testosterone levels || id:ebi-a-GCST90012103	Bioavailable testosterone levels	Bioavailable testosterone levels || ||	TRUE	igd	166413	0.00254677	19941968	8.60E-21	16	21001_males	Body mass index (BMI) || id:21001_males	TRUE	reported	igd	2	TRUE	NA	NA	NA	NA
440	rs9951619	G	T	G	T	0.0144231	-0.000441126	0.767369	0.768739	FALSE	FALSE	FALSE	ebi-a-GCST90012103	18	56882326	0.00364087	178782	0.97	Bioavailable testosterone levels || id:ebi-a-GCST90012103	Bioavailable testosterone levels	Bioavailable testosterone levels || ||	TRUE	igd	166413	0.00235777	56882326	9.50E-10	18	21001_males	Body mass index (BMI) || id:21001_males	TRUE	reported	igd	2	TRUE	NA	NA	NA	NA
