# Supplementary material for: Putative causal inference for the relationship between obesity and sex hormones in males: a bidirectional Mendelian randomization study
Source: PeerJ. 2023 Jul 19;11:e15760. doi: 10.7717/peerj.15760 (PMC10362853; doi:10.7717/peerj.15760)
Supplement: Supplemental Information 3 [file peerj-11-15760-s003.zip › RAW_data_csv_files/BMI_to_Estradiol_levels.csv]

	SNP	effect_allele.exposure	other_allele.exposure	effect_allele.outcome	other_allele.outcome	beta.exposure	beta.outcome	eaf.exposure	eaf.outcome	remove	palindromic	ambiguous	id.outcome	chr	pos	se.outcome	samplesize.outcome	pval.outcome	outcome	originalname.outcome	outcome.deprecated	mr_keep.outcome	data_source.outcome	samplesize.exposure	se.exposure	pos.exposure	pval.exposure	chr.exposure	id.exposure	exposure	mr_keep.exposure	pval_origin.exposure	data_source.exposure	action	mr_keep	ncase.exposure	ncontrol.exposure	ncase.outcome	ncontrol.outcome
1	rs10063055	T	C	T	C	0.0136775	0.000560698	0.253365	0.255735	FALSE	FALSE	FALSE	ebi-a-GCST90012105	5	140990108	0.000968757	206927	0.55	Estradiol levels || id:ebi-a-GCST90012105	Estradiol levels	Estradiol levels || ||	TRUE	igd	166413	0.00226991	140990108	1.70E-09	5	21001_males	Body mass index (BMI) || id:21001_males	TRUE	reported	igd	2	TRUE	NA	NA	NA	NA
2	rs10099330	G	A	G	A	0.0124247	0.00216832	0.45285	0.453729	FALSE	FALSE	FALSE	ebi-a-GCST90012105	8	143383694	0.000850612	206927	0.01	Estradiol levels || id:ebi-a-GCST90012105	Estradiol levels	Estradiol levels || ||	TRUE	igd	166413	0.00198907	143383694	4.20E-10	8	21001_males	Body mass index (BMI) || id:21001_males	TRUE	reported	igd	2	TRUE	NA	NA	NA	NA
3	rs10160769	C	G	C	G	-0.0155862	0.000650143	0.21751	0.214512	FALSE	TRUE	FALSE	ebi-a-GCST90012105	11	76474827	0.0010432	206927	0.56	Estradiol levels || id:ebi-a-GCST90012105	Estradiol levels	Estradiol levels || ||	TRUE	igd	166413	0.00242199	76474827	1.20E-10	11	21001_males	Body mass index (BMI) || id:21001_males	TRUE	reported	igd	2	TRUE	NA	NA	NA	NA
4	rs10169594	C	T	C	T	0.0121875	6.76E-05	0.363139	0.364641	FALSE	FALSE	FALSE	ebi-a-GCST90012105	2	41637688	0.000880246	206927	0.94	Estradiol levels || id:ebi-a-GCST90012105	Estradiol levels	Estradiol levels || ||	TRUE	igd	166413	0.00205506	41637688	3.00E-09	2	21001_males	Body mass index (BMI) || id:21001_males	TRUE	reported	igd	2	TRUE	NA	NA	NA	NA
5	rs10182416	G	A	G	A	0.0130378	-0.000685715	0.512223	0.511896	FALSE	FALSE	FALSE	ebi-a-GCST90012105	2	104242992	0.000845767	206927	0.44	Estradiol levels || id:ebi-a-GCST90012105	Estradiol levels	Estradiol levels || ||	TRUE	igd	166413	0.00197134	104242992	3.70E-11	2	21001_males	Body mass index (BMI) || id:21001_males	TRUE	reported	igd	2	TRUE	NA	NA	NA	NA
6	rs10423928	A	T	A	T	-0.0340136	-0.000928074	0.194358	0.193133	FALSE	TRUE	FALSE	ebi-a-GCST90012105	19	46182304	0.00106823	206927	0.36	Estradiol levels || id:ebi-a-GCST90012105	Estradiol levels	Estradiol levels || ||	TRUE	igd	166413	0.00249869	46182304	3.40E-42	19	21001_males	Body mass index (BMI) || id:21001_males	TRUE	reported	igd	2	TRUE	NA	NA	NA	NA
7	rs10505836	C	A	C	A	0.0184851	0.00124681	0.860012	0.861746	FALSE	FALSE	FALSE	ebi-a-GCST90012105	12	19288508	0.00123417	206927	0.29	Estradiol levels || id:ebi-a-GCST90012105	Estradiol levels	Estradiol levels || ||	TRUE	igd	166413	0.00287086	19288508	1.20E-10	12	21001_males	Body mass index (BMI) || id:21001_males	TRUE	reported	igd	2	TRUE	NA	NA	NA	NA
8	rs10510025	T	C	T	C	0.0175643	-0.000492528	0.247013	0.246539	FALSE	FALSE	FALSE	ebi-a-GCST90012105	10	118650996	0.000983271	206927	0.64	Estradiol levels || id:ebi-a-GCST90012105	Estradiol levels	Estradiol levels || ||	TRUE	igd	166413	0.00229886	118650996	2.20E-14	10	21001_males	Body mass index (BMI) || id:21001_males	TRUE	reported	igd	2	TRUE	NA	NA	NA	NA
9	rs1064213	A	G	A	G	0.0149301	-0.00047104	0.478377	0.476054	FALSE	FALSE	FALSE	ebi-a-GCST90012105	2	198950240	0.000845649	206927	0.61	Estradiol levels || id:ebi-a-GCST90012105	Estradiol levels	Estradiol levels || ||	TRUE	igd	166413	0.00197196	198950240	3.70E-14	2	21001_males	Body mass index (BMI) || id:21001_males	TRUE	reported	igd	2	TRUE	NA	NA	NA	NA
10	rs10742752	C	T	C	T	0.0117979	-0.00043381	0.612239	0.611313	FALSE	FALSE	FALSE	ebi-a-GCST90012105	11	45438374	0.000867049	206927	0.59	Estradiol levels || id:ebi-a-GCST90012105	Estradiol levels	Estradiol levels || ||	TRUE	igd	166413	0.00202961	45438374	6.10E-09	11	21001_males	Body mass index (BMI) || id:21001_males	TRUE	reported	igd	2	TRUE	NA	NA	NA	NA
11	rs10756714	G	A	G	A	-0.0207862	-0.000570646	0.444196	0.444781	FALSE	FALSE	FALSE	ebi-a-GCST90012105	9	15885041	0.000852761	206927	0.450001	Estradiol levels || id:ebi-a-GCST90012105	Estradiol levels	Estradiol levels || ||	TRUE	igd	166413	0.00199408	15885041	1.90E-25	9	21001_males	Body mass index (BMI) || id:21001_males	TRUE	reported	igd	2	TRUE	NA	NA	NA	NA
12	rs10756792	T	C	T	C	-0.0190582	0.00153046	0.742901	0.743824	FALSE	FALSE	FALSE	ebi-a-GCST90012105	9	16726119	0.000972779	206927	0.12	Estradiol levels || id:ebi-a-GCST90012105	Estradiol levels	Estradiol levels || ||	TRUE	igd	166413	0.00227201	16726119	4.90E-17	9	21001_males	Body mass index (BMI) || id:21001_males	TRUE	reported	igd	2	TRUE	NA	NA	NA	NA
13	rs10760277	T	C	T	C	0.0138734	0.000269076	0.385049	0.385168	FALSE	FALSE	FALSE	ebi-a-GCST90012105	9	126093999	0.000871071	206927	0.73	Estradiol levels || id:ebi-a-GCST90012105	Estradiol levels	Estradiol levels || ||	TRUE	igd	166413	0.00203825	126093999	1.00E-11	9	21001_males	Body mass index (BMI) || id:21001_males	TRUE	reported	igd	2	TRUE	NA	NA	NA	NA
14	rs10780248	A	G	A	G	-0.0121232	0.000366671	0.559454	0.560811	FALSE	FALSE	FALSE	ebi-a-GCST90012105	9	81370555	0.000852102	206927	0.64	Estradiol levels || id:ebi-a-GCST90012105	Estradiol levels	Estradiol levels || ||	TRUE	igd	166413	0.00199415	81370555	1.20E-09	9	21001_males	Body mass index (BMI) || id:21001_males	TRUE	reported	igd	2	TRUE	NA	NA	NA	NA
15	rs1078141	T	C	T	C	0.0142239	-0.00138729	0.383867	0.386842	FALSE	FALSE	FALSE	ebi-a-GCST90012105	8	142619393	0.000877791	206927	0.1	Estradiol levels || id:ebi-a-GCST90012105	Estradiol levels	Estradiol levels || ||	TRUE	igd	166413	0.00205862	142619393	4.90E-12	8	21001_males	Body mass index (BMI) || id:21001_males	TRUE	reported	igd	2	TRUE	NA	NA	NA	NA
16	rs10799778	G	T	G	T	-0.0182237	0.000387588	0.833718	0.834186	FALSE	FALSE	FALSE	ebi-a-GCST90012105	1	23313353	0.0011366	206927	0.649999	Estradiol levels || id:ebi-a-GCST90012105	Estradiol levels	Estradiol levels || ||	TRUE	igd	166413	0.00264876	23313353	6.00E-12	1	21001_males	Body mass index (BMI) || id:21001_males	TRUE	reported	igd	2	TRUE	NA	NA	NA	NA
17	rs10809621	G	C	G	C	-0.0125305	3.63E-05	0.350143	0.349772	FALSE	TRUE	FALSE	ebi-a-GCST90012105	9	11859607	0.000886062	206927	0.92	Estradiol levels || id:ebi-a-GCST90012105	Estradiol levels	Estradiol levels || ||	TRUE	igd	166413	0.00207043	11859607	1.40E-09	9	21001_males	Body mass index (BMI) || id:21001_males	TRUE	reported	igd	2	TRUE	NA	NA	NA	NA
18	rs10824211	T	C	T	C	0.0207688	-0.00259313	0.139491	0.139035	FALSE	FALSE	FALSE	ebi-a-GCST90012105	10	76363107	0.0012288	206927	0.0329997	Estradiol levels || id:ebi-a-GCST90012105	Estradiol levels	Estradiol levels || ||	TRUE	igd	166413	0.00286631	76363107	4.30E-13	10	21001_males	Body mass index (BMI) || id:21001_males	TRUE	reported	igd	2	TRUE	NA	NA	NA	NA
19	rs10832778	G	C	G	C	0.0115628	0.00154961	0.623038	0.621183	FALSE	TRUE	FALSE	ebi-a-GCST90012105	11	17394073	0.000872228	206927	0.0870001	Estradiol levels || id:ebi-a-GCST90012105	Estradiol levels	Estradiol levels || ||	TRUE	igd	166413	0.00203985	17394073	1.40E-08	11	21001_males	Body mass index (BMI) || id:21001_males	TRUE	reported	igd	2	TRUE	NA	NA	NA	NA
21	rs10927006	C	T	C	T	-0.0168156	-0.000439431	0.143704	0.144511	FALSE	FALSE	FALSE	ebi-a-GCST90012105	1	243557659	0.0012047	206927	0.64	Estradiol levels || id:ebi-a-GCST90012105	Estradiol levels	Estradiol levels || ||	TRUE	igd	166413	0.00281467	243557659	2.30E-09	1	21001_males	Body mass index (BMI) || id:21001_males	TRUE	reported	igd	2	TRUE	NA	NA	NA	NA
22	rs10965698	T	C	T	C	-0.0112741	0.000580143	0.369897	0.368647	FALSE	FALSE	FALSE	ebi-a-GCST90012105	9	23203619	0.000878478	206927	0.46	Estradiol levels || id:ebi-a-GCST90012105	Estradiol levels	Estradiol levels || ||	TRUE	igd	166413	0.002052	23203619	3.90E-08	9	21001_males	Body mass index (BMI) || id:21001_males	TRUE	reported	igd	2	TRUE	NA	NA	NA	NA
23	rs10989067	A	G	A	G	0.0169514	-0.000478348	0.31593	0.311641	FALSE	FALSE	FALSE	ebi-a-GCST90012105	9	103119634	0.000912116	206927	0.59	Estradiol levels || id:ebi-a-GCST90012105	Estradiol levels	Estradiol levels || ||	TRUE	igd	166413	0.00212349	103119634	1.40E-15	9	21001_males	Body mass index (BMI) || id:21001_males	TRUE	reported	igd	2	TRUE	NA	NA	NA	NA
24	rs11001963	T	C	T	C	0.0116794	-0.000415737	0.581338	0.581659	FALSE	FALSE	FALSE	ebi-a-GCST90012105	10	78760959	0.00086286	206927	0.64	Estradiol levels || id:ebi-a-GCST90012105	Estradiol levels	Estradiol levels || ||	TRUE	igd	166413	0.00201921	78760959	7.30E-09	10	21001_males	Body mass index (BMI) || id:21001_males	TRUE	reported	igd	2	TRUE	NA	NA	NA	NA
25	rs11009685	T	C	T	C	-0.0130834	-0.000265829	0.244096	0.243369	FALSE	FALSE	FALSE	ebi-a-GCST90012105	10	34511990	0.000989368	206927	0.86	Estradiol levels || id:ebi-a-GCST90012105	Estradiol levels	Estradiol levels || ||	TRUE	igd	166413	0.00230766	34511990	1.40E-08	10	21001_males	Body mass index (BMI) || id:21001_males	TRUE	reported	igd	2	TRUE	NA	NA	NA	NA
26	rs11012732	G	A	G	A	0.0216425	0.00172705	0.331683	0.330048	FALSE	FALSE	FALSE	ebi-a-GCST90012105	10	21830104	0.00090089	206927	0.0569994	Estradiol levels || id:ebi-a-GCST90012105	Estradiol levels	Estradiol levels || ||	TRUE	igd	166413	0.00210126	21830104	7.10E-25	10	21001_males	Body mass index (BMI) || id:21001_males	TRUE	reported	igd	2	TRUE	NA	NA	NA	NA
27	rs11079849	T	C	T	C	-0.020093	0.00088691	0.328531	0.327914	FALSE	FALSE	FALSE	ebi-a-GCST90012105	17	47090785	0.000902652	206927	0.33	Estradiol levels || id:ebi-a-GCST90012105	Estradiol levels	Estradiol levels || ||	TRUE	igd	166413	0.00211163	47090785	1.80E-21	17	21001_males	Body mass index (BMI) || id:21001_males	TRUE	reported	igd	2	TRUE	NA	NA	NA	NA
28	rs11099020	T	C	T	C	-0.0142038	0.00142829	0.640609	0.64359	FALSE	FALSE	FALSE	ebi-a-GCST90012105	4	130724902	0.000883767	206927	0.11	Estradiol levels || id:ebi-a-GCST90012105	Estradiol levels	Estradiol levels || ||	TRUE	igd	166413	0.00206202	130724902	5.60E-12	4	21001_males	Body mass index (BMI) || id:21001_males	TRUE	reported	igd	2	TRUE	NA	NA	NA	NA
29	rs11115160	A	G	A	G	-0.0130768	0.000931336	0.237797	0.237961	FALSE	FALSE	FALSE	ebi-a-GCST90012105	12	82424100	0.000999366	206927	0.32	Estradiol levels || id:ebi-a-GCST90012105	Estradiol levels	Estradiol levels || ||	TRUE	igd	166413	0.00233641	82424100	2.20E-08	12	21001_males	Body mass index (BMI) || id:21001_males	TRUE	reported	igd	2	TRUE	NA	NA	NA	NA
30	rs11122450	G	T	G	T	-0.0116316	6.66E-05	0.611739	0.61171	FALSE	FALSE	FALSE	ebi-a-GCST90012105	1	230301811	0.000867812	206927	0.97	Estradiol levels || id:ebi-a-GCST90012105	Estradiol levels	Estradiol levels || ||	TRUE	igd	166413	0.00202425	230301811	9.10E-09	1	21001_males	Body mass index (BMI) || id:21001_males	TRUE	reported	igd	2	TRUE	NA	NA	NA	NA
31	rs11134679	G	A	G	A	0.0182459	0.00030116	0.684753	0.683692	FALSE	FALSE	FALSE	ebi-a-GCST90012105	5	170623391	0.000910726	206927	0.74	Estradiol levels || id:ebi-a-GCST90012105	Estradiol levels	Estradiol levels || ||	TRUE	igd	166413	0.00213286	170623391	1.20E-17	5	21001_males	Body mass index (BMI) || id:21001_males	TRUE	reported	igd	2	TRUE	NA	NA	NA	NA
32	rs11150745	G	A	G	A	-0.0211611	-8.91E-05	0.317711	0.318223	FALSE	FALSE	FALSE	ebi-a-GCST90012105	17	78757626	0.00090755	206927	0.96	Estradiol levels || id:ebi-a-GCST90012105	Estradiol levels	Estradiol levels || ||	TRUE	igd	166413	0.00212961	78757626	2.90E-23	17	21001_males	Body mass index (BMI) || id:21001_males	TRUE	reported	igd	2	TRUE	NA	NA	NA	NA
33	rs111598585	T	C	T	C	-0.0142245	-0.000210263	0.208671	0.207665	FALSE	FALSE	FALSE	ebi-a-GCST90012105	4	171635471	0.00104561	206927	0.82	Estradiol levels || id:ebi-a-GCST90012105	Estradiol levels	Estradiol levels || ||	TRUE	igd	166413	0.00243798	171635471	5.40E-09	4	21001_males	Body mass index (BMI) || id:21001_males	TRUE	reported	igd	2	TRUE	NA	NA	NA	NA
34	rs11165643	T	C	T	C	0.0193319	0.000685158	0.590103	0.591954	FALSE	FALSE	FALSE	ebi-a-GCST90012105	1	96924097	0.000861449	206927	0.42	Estradiol levels || id:ebi-a-GCST90012105	Estradiol levels	Estradiol levels || ||	TRUE	igd	166413	0.00200337	96924097	4.90E-22	1	21001_males	Body mass index (BMI) || id:21001_males	TRUE	reported	igd	2	TRUE	NA	NA	NA	NA
35	rs111689389	C	G	C	G	-0.0136706	-0.00104912	0.282614	0.282604	FALSE	TRUE	FALSE	ebi-a-GCST90012105	5	27175962	0.000938798	206927	0.27	Estradiol levels || id:ebi-a-GCST90012105	Estradiol levels	Estradiol levels || ||	TRUE	igd	166413	0.00219522	27175962	4.70E-10	5	21001_males	Body mass index (BMI) || id:21001_males	TRUE	reported	igd	2	TRUE	NA	NA	NA	NA
36	rs11218510	A	G	A	G	-0.0144616	-0.000520318	0.40047	0.401333	FALSE	FALSE	FALSE	ebi-a-GCST90012105	11	121922587	0.000863427	206927	0.53	Estradiol levels || id:ebi-a-GCST90012105	Estradiol levels	Estradiol levels || ||	TRUE	igd	166413	0.00202121	121922587	8.40E-13	11	21001_males	Body mass index (BMI) || id:21001_males	TRUE	reported	igd	2	TRUE	NA	NA	NA	NA
38	rs1126930	C	G	C	G	0.0322695	-0.00158041	0.035271	0.035841	FALSE	TRUE	FALSE	ebi-a-GCST90012105	12	49399132	0.00227338	206927	0.43	Estradiol levels || id:ebi-a-GCST90012105	Estradiol levels	Estradiol levels || ||	TRUE	igd	166413	0.00535892	49399132	1.70E-09	12	21001_males	Body mass index (BMI) || id:21001_males	TRUE	reported	igd	2	TRUE	NA	NA	NA	NA
39	rs113079574	T	C	T	C	-0.0155896	-0.0009642	0.19279	0.191463	FALSE	FALSE	FALSE	ebi-a-GCST90012105	4	147354089	0.00107854	206927	0.36	Estradiol levels || id:ebi-a-GCST90012105	Estradiol levels	Estradiol levels || ||	TRUE	igd	166413	0.00251598	147354089	5.80E-10	4	21001_males	Body mass index (BMI) || id:21001_males	TRUE	reported	igd	2	TRUE	NA	NA	NA	NA
40	rs113603865	T	C	T	C	0.0186013	0.00139978	0.21205	0.211947	FALSE	FALSE	FALSE	ebi-a-GCST90012105	1	39564930	0.00104269	206927	0.17	Estradiol levels || id:ebi-a-GCST90012105	Estradiol levels	Estradiol levels || ||	TRUE	igd	166413	0.00242689	39564930	1.80E-14	1	21001_males	Body mass index (BMI) || id:21001_males	TRUE	reported	igd	2	TRUE	NA	NA	NA	NA
41	rs113624107	A	G	A	G	0.0150461	0.000557908	0.22586	0.227382	FALSE	FALSE	FALSE	ebi-a-GCST90012105	14	88326386	0.00101015	206927	0.61	Estradiol levels || id:ebi-a-GCST90012105	Estradiol levels	Estradiol levels || ||	TRUE	igd	166413	0.00236876	88326386	2.10E-10	14	21001_males	Body mass index (BMI) || id:21001_males	TRUE	reported	igd	2	TRUE	NA	NA	NA	NA
42	rs11525873	C	T	C	T	-0.0239781	0.000362787	0.097701	0.098487	FALSE	FALSE	FALSE	ebi-a-GCST90012105	7	138817193	0.00142131	206927	0.81	Estradiol levels || id:ebi-a-GCST90012105	Estradiol levels	Estradiol levels || ||	TRUE	igd	166413	0.00333603	138817193	6.60E-13	7	21001_males	Body mass index (BMI) || id:21001_males	TRUE	reported	igd	2	TRUE	NA	NA	NA	NA
43	rs11607476	C	A	C	A	0.015712	2.30E-05	0.486574	0.485459	FALSE	FALSE	FALSE	ebi-a-GCST90012105	11	115037061	0.000852492	206927	0.96	Estradiol levels || id:ebi-a-GCST90012105	Estradiol levels	Estradiol levels || ||	TRUE	igd	166413	0.00199179	115037061	3.10E-15	11	21001_males	Body mass index (BMI) || id:21001_males	TRUE	reported	igd	2	TRUE	NA	NA	NA	NA
44	rs11610621	A	T	A	T	0.0164869	-0.00115949	0.148174	0.147789	FALSE	TRUE	FALSE	ebi-a-GCST90012105	12	121671133	0.00119135	206927	0.33	Estradiol levels || id:ebi-a-GCST90012105	Estradiol levels	Estradiol levels || ||	TRUE	igd	166413	0.00278318	121671133	3.10E-09	12	21001_males	Body mass index (BMI) || id:21001_males	TRUE	reported	igd	2	TRUE	NA	NA	NA	NA
45	rs11630647	A	G	A	G	-0.012674	-0.000472871	0.251739	0.252373	FALSE	FALSE	FALSE	ebi-a-GCST90012105	15	99240947	0.000972796	206927	0.64	Estradiol levels || id:ebi-a-GCST90012105	Estradiol levels	Estradiol levels || ||	TRUE	igd	166413	0.00228082	99240947	2.70E-08	15	21001_males	Body mass index (BMI) || id:21001_males	TRUE	reported	igd	2	TRUE	NA	NA	NA	NA
47	rs116374395	A	G	A	G	0.0318817	0.00257882	0.035444	0.035298	FALSE	FALSE	FALSE	ebi-a-GCST90012105	5	50723410	0.0022977	206927	0.24	Estradiol levels || id:ebi-a-GCST90012105	Estradiol levels	Estradiol levels || ||	TRUE	igd	166413	0.00536236	50723410	2.80E-09	5	21001_males	Body mass index (BMI) || id:21001_males	TRUE	reported	igd	2	TRUE	NA	NA	NA	NA
48	rs11642090	C	T	C	T	0.0114184	-0.00102364	0.373536	0.37537	FALSE	FALSE	FALSE	ebi-a-GCST90012105	16	81730582	0.000879694	206927	0.23	Estradiol levels || id:ebi-a-GCST90012105	Estradiol levels	Estradiol levels || ||	TRUE	igd	166413	0.00205925	81730582	2.90E-08	16	21001_males	Body mass index (BMI) || id:21001_males	TRUE	reported	igd	2	TRUE	NA	NA	NA	NA
49	rs11656076	A	G	A	G	-0.0154285	-0.00142318	0.224774	0.223641	FALSE	FALSE	FALSE	ebi-a-GCST90012105	17	31464270	0.00101386	206927	0.19	Estradiol levels || id:ebi-a-GCST90012105	Estradiol levels	Estradiol levels || ||	TRUE	igd	166413	0.00237054	31464270	7.60E-11	17	21001_males	Body mass index (BMI) || id:21001_males	TRUE	reported	igd	2	TRUE	NA	NA	NA	NA
50	rs1167311	A	G	A	G	-0.0192649	-0.00161458	0.681309	0.679827	FALSE	FALSE	FALSE	ebi-a-GCST90012105	1	49996959	0.000914496	206927	0.0980009	Estradiol levels || id:ebi-a-GCST90012105	Estradiol levels	Estradiol levels || ||	TRUE	igd	166413	0.00213109	49996959	1.60E-19	1	21001_males	Body mass index (BMI) || id:21001_males	TRUE	reported	igd	2	TRUE	NA	NA	NA	NA
51	rs11675464	G	A	G	A	0.0119751	0.000932379	0.562988	0.561363	FALSE	FALSE	FALSE	ebi-a-GCST90012105	2	204053742	0.000851147	206927	0.29	Estradiol levels || id:ebi-a-GCST90012105	Estradiol levels	Estradiol levels || ||	TRUE	igd	166413	0.00198558	204053742	1.60E-09	2	21001_males	Body mass index (BMI) || id:21001_males	TRUE	reported	igd	2	TRUE	NA	NA	NA	NA
52	rs11691869	A	C	A	C	-0.0193158	3.32E-06	0.362038	0.362635	FALSE	FALSE	FALSE	ebi-a-GCST90012105	2	100805996	0.000881837	206927	0.97	Estradiol levels || id:ebi-a-GCST90012105	Estradiol levels	Estradiol levels || ||	TRUE	igd	166413	0.00205562	100805996	5.60E-21	2	21001_males	Body mass index (BMI) || id:21001_males	TRUE	reported	igd	2	TRUE	NA	NA	NA	NA
53	rs11699828	A	G	A	G	-0.0335418	-0.00662619	0.035832	0.036501	FALSE	FALSE	FALSE	ebi-a-GCST90012105	20	62157198	0.00246985	206927	0.00870001	Estradiol levels || id:ebi-a-GCST90012105	Estradiol levels	Estradiol levels || ||	TRUE	igd	166413	0.00582677	62157198	8.60E-09	20	21001_males	Body mass index (BMI) || id:21001_males	TRUE	reported	igd	2	TRUE	NA	NA	NA	NA
54	rs11709402	G	A	G	A	0.0228192	-0.000538732	0.278732	0.279834	FALSE	FALSE	FALSE	ebi-a-GCST90012105	3	131551027	0.000947522	206927	0.57	Estradiol levels || id:ebi-a-GCST90012105	Estradiol levels	Estradiol levels || ||	TRUE	igd	166413	0.00220796	131551027	4.90E-25	3	21001_males	Body mass index (BMI) || id:21001_males	TRUE	reported	igd	2	TRUE	NA	NA	NA	NA
55	rs117118217	C	G	C	G	0.0448186	0.00269424	0.017711	0.017832	FALSE	TRUE	FALSE	ebi-a-GCST90012105	10	131783328	0.00335429	206927	0.450001	Estradiol levels || id:ebi-a-GCST90012105	Estradiol levels	Estradiol levels || ||	TRUE	igd	166413	0.00788004	131783328	1.30E-08	10	21001_males	Body mass index (BMI) || id:21001_males	TRUE	reported	igd	2	TRUE	NA	NA	NA	NA
56	rs117342986	T	C	T	C	0.0365794	-0.00629505	0.026415	0.026515	FALSE	FALSE	FALSE	ebi-a-GCST90012105	16	54267868	0.00276183	206927	0.02	Estradiol levels || id:ebi-a-GCST90012105	Estradiol levels	Estradiol levels || ||	TRUE	igd	166413	0.00646781	54267868	1.60E-08	16	21001_males	Body mass index (BMI) || id:21001_males	TRUE	reported	igd	2	TRUE	NA	NA	NA	NA
57	rs11757278	C	T	C	T	-0.0146269	-0.000885202	0.303879	0.304578	FALSE	FALSE	FALSE	ebi-a-GCST90012105	6	13180454	0.000919826	206927	0.37	Estradiol levels || id:ebi-a-GCST90012105	Estradiol levels	Estradiol levels || ||	TRUE	igd	166413	0.00214834	13180454	9.90E-12	6	21001_males	Body mass index (BMI) || id:21001_males	TRUE	reported	igd	2	TRUE	NA	NA	NA	NA
58	rs11778219	G	A	G	A	0.015796	0.000542088	0.163123	0.164098	FALSE	FALSE	FALSE	ebi-a-GCST90012105	8	87762607	0.00114645	206927	0.59	Estradiol levels || id:ebi-a-GCST90012105	Estradiol levels	Estradiol levels || ||	TRUE	igd	166413	0.0026874	87762607	4.20E-09	8	21001_males	Body mass index (BMI) || id:21001_males	TRUE	reported	igd	2	TRUE	NA	NA	NA	NA
59	rs118136827	T	G	T	G	-0.0132582	-0.000253512	0.281086	0.280495	FALSE	FALSE	FALSE	ebi-a-GCST90012105	17	2168104	0.000940706	206927	0.8	Estradiol levels || id:ebi-a-GCST90012105	Estradiol levels	Estradiol levels || ||	TRUE	igd	166413	0.0022019	2168104	1.70E-09	17	21001_males	Body mass index (BMI) || id:21001_males	TRUE	reported	igd	2	TRUE	NA	NA	NA	NA
60	rs11919665	T	A	T	A	-0.0127854	-0.0016883	0.679775	0.680114	FALSE	TRUE	FALSE	ebi-a-GCST90012105	3	48085349	0.000904422	206927	0.0580003	Estradiol levels || id:ebi-a-GCST90012105	Estradiol levels	Estradiol levels || ||	TRUE	igd	166413	0.00211292	48085349	1.40E-09	3	21001_males	Body mass index (BMI) || id:21001_males	TRUE	reported	igd	2	TRUE	NA	NA	NA	NA
61	rs12001437	C	T	C	T	0.0121836	-0.000616146	0.367678	0.366408	FALSE	FALSE	FALSE	ebi-a-GCST90012105	9	34074476	0.000877469	206927	0.47	Estradiol levels || id:ebi-a-GCST90012105	Estradiol levels	Estradiol levels || ||	TRUE	igd	166413	0.00205069	34074476	2.80E-09	9	21001_males	Body mass index (BMI) || id:21001_males	TRUE	reported	igd	2	TRUE	NA	NA	NA	NA
62	rs12072739	G	A	G	A	0.0157008	0.00110032	0.224478	0.22565	FALSE	FALSE	FALSE	ebi-a-GCST90012105	1	98315893	0.00101308	206927	0.25	Estradiol levels || id:ebi-a-GCST90012105	Estradiol levels	Estradiol levels || ||	TRUE	igd	166413	0.00236691	98315893	3.30E-11	1	21001_males	Body mass index (BMI) || id:21001_males	TRUE	reported	igd	2	TRUE	NA	NA	NA	NA
63	rs12088284	T	C	T	C	0.0139317	-0.00150574	0.300838	0.30245	FALSE	FALSE	FALSE	ebi-a-GCST90012105	1	80798635	0.000919918	206927	0.0920005	Estradiol levels || id:ebi-a-GCST90012105	Estradiol levels	Estradiol levels || ||	TRUE	igd	166413	0.00214854	80798635	8.90E-11	1	21001_males	Body mass index (BMI) || id:21001_males	TRUE	reported	igd	2	TRUE	NA	NA	NA	NA
64	rs12089815	A	G	A	G	-0.0123121	0.000232103	0.54861	0.548724	FALSE	FALSE	FALSE	ebi-a-GCST90012105	1	91189933	0.000850981	206927	0.84	Estradiol levels || id:ebi-a-GCST90012105	Estradiol levels	Estradiol levels || ||	TRUE	igd	166413	0.00198606	91189933	5.70E-10	1	21001_males	Body mass index (BMI) || id:21001_males	TRUE	reported	igd	2	TRUE	NA	NA	NA	NA
65	rs12140153	T	G	T	G	-0.033075	-0.00128245	0.094252	0.096088	FALSE	FALSE	FALSE	ebi-a-GCST90012105	1	62579891	0.00146995	206927	0.43	Estradiol levels || id:ebi-a-GCST90012105	Estradiol levels	Estradiol levels || ||	TRUE	igd	166413	0.0034589	62579891	1.20E-21	1	21001_males	Body mass index (BMI) || id:21001_males	TRUE	reported	igd	2	TRUE	NA	NA	NA	NA
66	rs12149660	A	G	A	G	-0.0227338	0.000693105	0.114956	0.11564	FALSE	FALSE	FALSE	ebi-a-GCST90012105	16	70309237	0.00132947	206927	0.67	Estradiol levels || id:ebi-a-GCST90012105	Estradiol levels	Estradiol levels || ||	TRUE	igd	166413	0.00311586	70309237	3.00E-13	16	21001_males	Body mass index (BMI) || id:21001_males	TRUE	reported	igd	2	TRUE	NA	NA	NA	NA
67	rs12259464	A	G	A	G	0.0130895	-7.00E-05	0.48447	0.487572	FALSE	FALSE	FALSE	ebi-a-GCST90012105	10	53680099	0.000851404	206927	0.92	Estradiol levels || id:ebi-a-GCST90012105	Estradiol levels	Estradiol levels || ||	TRUE	igd	166413	0.00198686	53680099	4.50E-11	10	21001_males	Body mass index (BMI) || id:21001_males	TRUE	reported	igd	2	TRUE	NA	NA	NA	NA
68	rs12273545	T	C	T	C	0.0248393	0.00236801	0.056505	0.055672	FALSE	FALSE	FALSE	ebi-a-GCST90012105	11	116911012	0.00184672	206927	0.22	Estradiol levels || id:ebi-a-GCST90012105	Estradiol levels	Estradiol levels || ||	TRUE	igd	166413	0.00428551	116911012	6.80E-09	11	21001_males	Body mass index (BMI) || id:21001_males	TRUE	reported	igd	2	TRUE	NA	NA	NA	NA
69	rs1229984	C	T	C	T	0.037357	0.00829304	0.972775	0.975885	FALSE	FALSE	FALSE	ebi-a-GCST90012105	4	100239319	0.00277024	206927	0.0032	Estradiol levels || id:ebi-a-GCST90012105	Estradiol levels	Estradiol levels || ||	TRUE	igd	166413	0.00599385	100239319	4.60E-10	4	21001_males	Body mass index (BMI) || id:21001_males	TRUE	reported	igd	2	TRUE	NA	NA	NA	NA
70	rs12364470	G	T	G	T	0.0192705	0.0024532	0.164556	0.165657	FALSE	FALSE	FALSE	ebi-a-GCST90012105	11	134601012	0.00113745	206927	0.0359998	Estradiol levels || id:ebi-a-GCST90012105	Estradiol levels	Estradiol levels || ||	TRUE	igd	166413	0.0026658	134601012	4.90E-13	11	21001_males	Body mass index (BMI) || id:21001_males	TRUE	reported	igd	2	TRUE	NA	NA	NA	NA
71	rs12440603	T	C	T	C	0.0139285	-0.000509109	0.433693	0.432505	FALSE	FALSE	FALSE	ebi-a-GCST90012105	15	46585722	0.000854148	206927	0.57	Estradiol levels || id:ebi-a-GCST90012105	Estradiol levels	Estradiol levels || ||	TRUE	igd	166413	0.0020011	46585722	3.40E-12	15	21001_males	Body mass index (BMI) || id:21001_males	TRUE	reported	igd	2	TRUE	NA	NA	NA	NA
72	rs12459368	G	A	G	A	-0.0170141	0.000770906	0.268203	0.266995	FALSE	FALSE	FALSE	ebi-a-GCST90012105	19	18459377	0.00095384	206927	0.42	Estradiol levels || id:ebi-a-GCST90012105	Estradiol levels	Estradiol levels || ||	TRUE	igd	166413	0.00223235	18459377	2.50E-14	19	21001_males	Body mass index (BMI) || id:21001_males	TRUE	reported	igd	2	TRUE	NA	NA	NA	NA
73	rs12462975	A	G	A	G	0.0195822	-0.000711146	0.329692	0.330361	FALSE	FALSE	FALSE	ebi-a-GCST90012105	19	30272202	0.000903887	206927	0.47	Estradiol levels || id:ebi-a-GCST90012105	Estradiol levels	Estradiol levels || ||	TRUE	igd	166413	0.00212071	30272202	2.60E-20	19	21001_males	Body mass index (BMI) || id:21001_males	TRUE	reported	igd	2	TRUE	NA	NA	NA	NA
75	rs12541408	C	T	C	T	-0.0143261	-4.37E-05	0.31742	0.317202	FALSE	FALSE	FALSE	ebi-a-GCST90012105	8	95585807	0.000910395	206927	0.95	Estradiol levels || id:ebi-a-GCST90012105	Estradiol levels	Estradiol levels || ||	TRUE	igd	166413	0.00212723	95585807	1.60E-11	8	21001_males	Body mass index (BMI) || id:21001_males	TRUE	reported	igd	2	TRUE	NA	NA	NA	NA
76	rs1266874	G	A	G	A	0.0140966	-5.29E-05	0.349619	0.349993	FALSE	FALSE	FALSE	ebi-a-GCST90012105	6	51779638	0.00088736	206927	0.98	Estradiol levels || id:ebi-a-GCST90012105	Estradiol levels	Estradiol levels || ||	TRUE	igd	166413	0.0020712	51779638	1.00E-11	6	21001_males	Body mass index (BMI) || id:21001_males	TRUE	reported	igd	2	TRUE	NA	NA	NA	NA
77	rs12681792	A	C	A	C	0.0148693	0.00130911	0.1926	0.19396	FALSE	FALSE	FALSE	ebi-a-GCST90012105	8	62054463	0.00107285	206927	0.23	Estradiol levels || id:ebi-a-GCST90012105	Estradiol levels	Estradiol levels || ||	TRUE	igd	166413	0.00251693	62054463	3.50E-09	8	21001_males	Body mass index (BMI) || id:21001_males	TRUE	reported	igd	2	TRUE	NA	NA	NA	NA
78	rs12692596	T	C	T	C	0.0130872	0.000711162	0.37185	0.372841	FALSE	FALSE	FALSE	ebi-a-GCST90012105	2	161265910	0.000875242	206927	0.42	Estradiol levels || id:ebi-a-GCST90012105	Estradiol levels	Estradiol levels || ||	TRUE	igd	166413	0.00203738	161265910	1.30E-10	2	21001_males	Body mass index (BMI) || id:21001_males	TRUE	reported	igd	2	TRUE	NA	NA	NA	NA
79	rs12696039	G	A	G	A	-0.0152802	-0.000113926	0.149405	0.150035	FALSE	FALSE	FALSE	ebi-a-GCST90012105	3	156304750	0.00118527	206927	0.85	Estradiol levels || id:ebi-a-GCST90012105	Estradiol levels	Estradiol levels || ||	TRUE	igd	166413	0.0027705	156304750	3.50E-08	3	21001_males	Body mass index (BMI) || id:21001_males	TRUE	reported	igd	2	TRUE	NA	NA	NA	NA
80	rs1286058	A	T	A	T	0.0149126	0.000837251	0.703747	0.703928	FALSE	TRUE	FALSE	ebi-a-GCST90012105	14	91458523	0.00092709	206927	0.37	Estradiol levels || id:ebi-a-GCST90012105	Estradiol levels	Estradiol levels || ||	TRUE	igd	166413	0.00216922	91458523	6.20E-12	14	21001_males	Body mass index (BMI) || id:21001_males	TRUE	reported	igd	2	TRUE	NA	NA	NA	NA
81	rs12881629	G	A	G	A	0.0220748	-0.000407426	0.08265	0.081804	FALSE	FALSE	FALSE	ebi-a-GCST90012105	14	101146413	0.00154083	206927	0.780001	Estradiol levels || id:ebi-a-GCST90012105	Estradiol levels	Estradiol levels || ||	TRUE	igd	166413	0.00358929	101146413	7.70E-10	14	21001_males	Body mass index (BMI) || id:21001_males	TRUE	reported	igd	2	TRUE	NA	NA	NA	NA
82	rs12921986	G	A	G	A	0.0203327	2.82E-05	0.077984	0.078651	FALSE	FALSE	FALSE	ebi-a-GCST90012105	16	72312727	0.00157639	206927	0.97	Estradiol levels || id:ebi-a-GCST90012105	Estradiol levels	Estradiol levels || ||	TRUE	igd	166413	0.0036983	72312727	3.80E-08	16	21001_males	Body mass index (BMI) || id:21001_males	TRUE	reported	igd	2	TRUE	NA	NA	NA	NA
83	rs12937411	T	C	T	C	-0.017187	-0.000478947	0.408167	0.406785	FALSE	FALSE	FALSE	ebi-a-GCST90012105	17	34950239	0.000860813	206927	0.56	Estradiol levels || id:ebi-a-GCST90012105	Estradiol levels	Estradiol levels || ||	TRUE	igd	166413	0.00201383	34950239	1.40E-17	17	21001_males	Body mass index (BMI) || id:21001_males	TRUE	reported	igd	2	TRUE	NA	NA	NA	NA
84	rs1296328	C	A	C	A	-0.018862	0.000592128	0.559032	0.559937	FALSE	FALSE	FALSE	ebi-a-GCST90012105	4	137083193	0.00085511	206927	0.5	Estradiol levels || id:ebi-a-GCST90012105	Estradiol levels	Estradiol levels || ||	TRUE	igd	166413	0.001999	137083193	3.90E-21	4	21001_males	Body mass index (BMI) || id:21001_males	TRUE	reported	igd	2	TRUE	NA	NA	NA	NA
85	rs12974458	T	C	T	C	0.0152466	-0.0020427	0.543175	0.5437	FALSE	FALSE	FALSE	ebi-a-GCST90012105	19	1866115	0.000853121	206927	0.016	Estradiol levels || id:ebi-a-GCST90012105	Estradiol levels	Estradiol levels || ||	TRUE	igd	166413	0.00199717	1866115	2.30E-14	19	21001_males	Body mass index (BMI) || id:21001_males	TRUE	reported	igd	2	TRUE	NA	NA	NA	NA
86	rs13012070	A	G	A	G	-0.0136501	-0.000220021	0.228388	0.228799	FALSE	FALSE	FALSE	ebi-a-GCST90012105	2	35447243	0.0010078	206927	0.82	Estradiol levels || id:ebi-a-GCST90012105	Estradiol levels	Estradiol levels || ||	TRUE	igd	166413	0.00234795	35447243	6.10E-09	2	21001_males	Body mass index (BMI) || id:21001_males	TRUE	reported	igd	2	TRUE	NA	NA	NA	NA
87	rs13033310	A	G	A	G	0.012611	9.28E-05	0.25276	0.253098	FALSE	FALSE	FALSE	ebi-a-GCST90012105	2	133523605	0.000978016	206927	0.93	Estradiol levels || id:ebi-a-GCST90012105	Estradiol levels	Estradiol levels || ||	TRUE	igd	166413	0.0022826	133523605	3.30E-08	2	21001_males	Body mass index (BMI) || id:21001_males	TRUE	reported	igd	2	TRUE	NA	NA	NA	NA
88	rs13097918	A	T	A	T	0.0145561	-7.69E-05	0.212315	0.212704	FALSE	TRUE	FALSE	ebi-a-GCST90012105	3	35676330	0.00103668	206927	0.96	Estradiol levels || id:ebi-a-GCST90012105	Estradiol levels	Estradiol levels || ||	TRUE	igd	166413	0.0024161	35676330	1.70E-09	3	21001_males	Body mass index (BMI) || id:21001_males	TRUE	reported	igd	2	TRUE	NA	NA	NA	NA
89	rs13107325	T	C	T	C	0.0475799	0.000186688	0.07492	0.075645	FALSE	FALSE	FALSE	ebi-a-GCST90012105	4	103188709	0.00160178	206927	0.95	Estradiol levels || id:ebi-a-GCST90012105	Estradiol levels	Estradiol levels || ||	TRUE	igd	166413	0.00375479	103188709	8.50E-37	4	21001_males	Body mass index (BMI) || id:21001_males	TRUE	reported	igd	2	TRUE	NA	NA	NA	NA
90	rs13176429	C	T	C	T	0.0141555	0.000151583	0.687609	0.685889	FALSE	FALSE	FALSE	ebi-a-GCST90012105	5	43152216	0.000911882	206927	0.85	Estradiol levels || id:ebi-a-GCST90012105	Estradiol levels	Estradiol levels || ||	TRUE	igd	166413	0.00213122	43152216	3.10E-11	5	21001_males	Body mass index (BMI) || id:21001_males	TRUE	reported	igd	2	TRUE	NA	NA	NA	NA
91	rs1320251	T	C	T	C	-0.0180321	0.000310772	0.454791	0.454251	FALSE	FALSE	FALSE	ebi-a-GCST90012105	17	21264396	0.000851767	206927	0.69	Estradiol levels || id:ebi-a-GCST90012105	Estradiol levels	Estradiol levels || ||	TRUE	igd	166413	0.00199407	21264396	1.50E-19	17	21001_males	Body mass index (BMI) || id:21001_males	TRUE	reported	igd	2	TRUE	NA	NA	NA	NA
92	rs13218383	G	C	G	C	-0.0144025	-0.00098772	0.335132	0.335287	FALSE	TRUE	FALSE	ebi-a-GCST90012105	6	120173501	0.000895929	206927	0.26	Estradiol levels || id:ebi-a-GCST90012105	Estradiol levels	Estradiol levels || ||	TRUE	igd	166413	0.00209236	120173501	5.80E-12	6	21001_males	Body mass index (BMI) || id:21001_males	TRUE	reported	igd	2	TRUE	NA	NA	NA	NA
93	rs1322842	G	A	G	A	-0.0131292	-0.000398813	0.609274	0.60436	FALSE	FALSE	FALSE	ebi-a-GCST90012105	6	20488897	0.000870299	206927	0.630001	Estradiol levels || id:ebi-a-GCST90012105	Estradiol levels	Estradiol levels || ||	TRUE	igd	166413	0.00203539	20488897	1.10E-10	6	21001_males	Body mass index (BMI) || id:21001_males	TRUE	reported	igd	2	TRUE	NA	NA	NA	NA
94	rs13248187	C	T	C	T	0.015764	-0.000429162	0.268557	0.268297	FALSE	FALSE	FALSE	ebi-a-GCST90012105	8	14336834	0.000957834	206927	0.66	Estradiol levels || id:ebi-a-GCST90012105	Estradiol levels	Estradiol levels || ||	TRUE	igd	166413	0.00224155	14336834	2.00E-12	8	21001_males	Body mass index (BMI) || id:21001_males	TRUE	reported	igd	2	TRUE	NA	NA	NA	NA
95	rs1327259	G	A	G	A	-0.0148532	-0.000310355	0.387722	0.385581	FALSE	FALSE	FALSE	ebi-a-GCST90012105	6	51177811	0.000873161	206927	0.77	Estradiol levels || id:ebi-a-GCST90012105	Estradiol levels	Estradiol levels || ||	TRUE	igd	166413	0.00203363	51177811	2.80E-13	6	21001_males	Body mass index (BMI) || id:21001_males	TRUE	reported	igd	2	TRUE	NA	NA	NA	NA
96	rs13291723	A	G	A	G	0.0110318	0.000283667	0.570683	0.572342	FALSE	FALSE	FALSE	ebi-a-GCST90012105	9	80510077	0.000855702	206927	0.7	Estradiol levels || id:ebi-a-GCST90012105	Estradiol levels	Estradiol levels || ||	TRUE	igd	166413	0.00199876	80510077	3.40E-08	9	21001_males	Body mass index (BMI) || id:21001_males	TRUE	reported	igd	2	TRUE	NA	NA	NA	NA
97	rs1330199	T	G	T	G	-0.0117509	-0.000803995	0.483137	0.481577	FALSE	FALSE	FALSE	ebi-a-GCST90012105	9	27760946	0.000847479	206927	0.35	Estradiol levels || id:ebi-a-GCST90012105	Estradiol levels	Estradiol levels || ||	TRUE	igd	166413	0.00198642	27760946	3.30E-09	9	21001_males	Body mass index (BMI) || id:21001_males	TRUE	reported	igd	2	TRUE	NA	NA	NA	NA
98	rs13420048	A	C	A	C	-0.0154817	0.000729956	0.365037	0.362595	FALSE	FALSE	FALSE	ebi-a-GCST90012105	2	50751414	0.000883288	206927	0.4	Estradiol levels || id:ebi-a-GCST90012105	Estradiol levels	Estradiol levels || ||	TRUE	igd	166413	0.00205272	50751414	4.60E-14	2	21001_males	Body mass index (BMI) || id:21001_males	TRUE	reported	igd	2	TRUE	NA	NA	NA	NA
99	rs13427822	G	A	G	A	-0.0181515	0.000210726	0.271198	0.271952	FALSE	FALSE	FALSE	ebi-a-GCST90012105	2	213414265	0.000960992	206927	0.79	Estradiol levels || id:ebi-a-GCST90012105	Estradiol levels	Estradiol levels || ||	TRUE	igd	166413	0.00224142	213414265	5.60E-16	2	21001_males	Body mass index (BMI) || id:21001_males	TRUE	reported	igd	2	TRUE	NA	NA	NA	NA
100	rs1346841	A	G	A	G	-0.013056	-0.00231059	0.405041	0.402809	FALSE	FALSE	FALSE	ebi-a-GCST90012105	4	65651730	0.000866161	206927	0.00779992	Estradiol levels || id:ebi-a-GCST90012105	Estradiol levels	Estradiol levels || ||	TRUE	igd	166413	0.0020172	65651730	9.70E-11	4	21001_males	Body mass index (BMI) || id:21001_males	TRUE	reported	igd	2	TRUE	NA	NA	NA	NA
101	rs1360201	T	C	T	C	0.0130075	0.00100438	0.481546	0.482465	FALSE	FALSE	FALSE	ebi-a-GCST90012105	9	73796450	0.000844967	206927	0.24	Estradiol levels || id:ebi-a-GCST90012105	Estradiol levels	Estradiol levels || ||	TRUE	igd	166413	0.00197747	73796450	4.80E-11	9	21001_males	Body mass index (BMI) || id:21001_males	TRUE	reported	igd	2	TRUE	NA	NA	NA	NA
102	rs13642	T	A	T	A	-0.0161363	0.00103735	0.360654	0.360782	FALSE	TRUE	FALSE	ebi-a-GCST90012105	11	30432220	0.000880122	206927	0.24	Estradiol levels || id:ebi-a-GCST90012105	Estradiol levels	Estradiol levels || ||	TRUE	igd	166413	0.00205695	30432220	4.30E-15	11	21001_males	Body mass index (BMI) || id:21001_males	TRUE	reported	igd	2	TRUE	NA	NA	NA	NA
103	rs140159717	T	C	T	C	-0.0246882	0.000818819	0.082292	0.082768	FALSE	FALSE	FALSE	ebi-a-GCST90012105	15	73765586	0.00157954	206927	0.62	Estradiol levels || id:ebi-a-GCST90012105	Estradiol levels	Estradiol levels || ||	TRUE	igd	166413	0.00370967	73765586	2.80E-11	15	21001_males	Body mass index (BMI) || id:21001_males	TRUE	reported	igd	2	TRUE	NA	NA	NA	NA
104	rs1438945	A	T	A	T	-0.0133824	0.000993192	0.715119	0.713812	FALSE	TRUE	FALSE	ebi-a-GCST90012105	5	152510937	0.000940352	206927	0.27	Estradiol levels || id:ebi-a-GCST90012105	Estradiol levels	Estradiol levels || ||	TRUE	igd	166413	0.00219791	152510937	1.10E-09	5	21001_males	Body mass index (BMI) || id:21001_males	TRUE	reported	igd	2	TRUE	NA	NA	NA	NA
105	rs1441264	A	G	A	G	0.0179033	0.0011476	0.593681	0.592198	FALSE	FALSE	FALSE	ebi-a-GCST90012105	13	79580919	0.000879356	206927	0.19	Estradiol levels || id:ebi-a-GCST90012105	Estradiol levels	Estradiol levels || ||	TRUE	igd	166413	0.00205854	79580919	3.40E-18	13	21001_males	Body mass index (BMI) || id:21001_males	TRUE	reported	igd	2	TRUE	NA	NA	NA	NA
106	rs1451963	T	G	T	G	0.022201	0.000102825	0.082266	0.082047	FALSE	FALSE	FALSE	ebi-a-GCST90012105	14	41350367	0.0015416	206927	0.95	Estradiol levels || id:ebi-a-GCST90012105	Estradiol levels	Estradiol levels || ||	TRUE	igd	166413	0.00360585	41350367	7.40E-10	14	21001_males	Body mass index (BMI) || id:21001_males	TRUE	reported	igd	2	TRUE	NA	NA	NA	NA
108	rs1458156	T	C	T	C	0.014075	-0.00117668	0.488431	0.488693	FALSE	FALSE	FALSE	ebi-a-GCST90012105	12	41887940	0.000846627	206927	0.18	Estradiol levels || id:ebi-a-GCST90012105	Estradiol levels	Estradiol levels || ||	TRUE	igd	166413	0.00197951	41887940	1.20E-12	12	21001_males	Body mass index (BMI) || id:21001_males	TRUE	reported	igd	2	TRUE	NA	NA	NA	NA
109	rs145981104	G	A	G	A	0.022711	0.00111773	0.063711	0.063903	FALSE	FALSE	FALSE	ebi-a-GCST90012105	8	74714869	0.00172822	206927	0.5	Estradiol levels || id:ebi-a-GCST90012105	Estradiol levels	Estradiol levels || ||	TRUE	igd	166413	0.00404552	74714869	2.00E-08	8	21001_males	Body mass index (BMI) || id:21001_males	TRUE	reported	igd	2	TRUE	NA	NA	NA	NA
110	rs146569428	A	G	A	G	0.0139533	0.000616895	0.200749	0.201827	FALSE	FALSE	FALSE	ebi-a-GCST90012105	11	2199686	0.00106102	206927	0.64	Estradiol levels || id:ebi-a-GCST90012105	Estradiol levels	Estradiol levels || ||	TRUE	igd	166413	0.00248571	2199686	2.00E-08	11	21001_males	Body mass index (BMI) || id:21001_males	TRUE	reported	igd	2	TRUE	NA	NA	NA	NA
111	rs1471093	A	G	A	G	0.0134619	0.000920615	0.616663	0.617026	FALSE	FALSE	FALSE	ebi-a-GCST90012105	3	108031094	0.000873934	206927	0.28	Estradiol levels || id:ebi-a-GCST90012105	Estradiol levels	Estradiol levels || ||	TRUE	igd	166413	0.00203996	108031094	4.10E-11	3	21001_males	Body mass index (BMI) || id:21001_males	TRUE	reported	igd	2	TRUE	NA	NA	NA	NA
112	rs1471740	C	T	C	T	0.0193576	0.0015247	0.7405	0.740654	FALSE	FALSE	FALSE	ebi-a-GCST90012105	3	136328270	0.000966496	206927	0.13	Estradiol levels || id:ebi-a-GCST90012105	Estradiol levels	Estradiol levels || ||	TRUE	igd	166413	0.00225404	136328270	8.90E-18	3	21001_males	Body mass index (BMI) || id:21001_males	TRUE	reported	igd	2	TRUE	NA	NA	NA	NA
113	rs147568678	C	T	C	T	-0.0133327	0.00016402	0.23807	0.239367	FALSE	FALSE	FALSE	ebi-a-GCST90012105	10	93061851	0.000994836	206927	0.87	Estradiol levels || id:ebi-a-GCST90012105	Estradiol levels	Estradiol levels || ||	TRUE	igd	166413	0.00233034	93061851	1.10E-08	10	21001_males	Body mass index (BMI) || id:21001_males	TRUE	reported	igd	2	TRUE	NA	NA	NA	NA
114	rs1477290	C	T	C	T	0.0337772	0.00170015	0.136947	0.136428	FALSE	FALSE	FALSE	ebi-a-GCST90012105	5	87988934	0.00124134	206927	0.2	Estradiol levels || id:ebi-a-GCST90012105	Estradiol levels	Estradiol levels || ||	TRUE	igd	166413	0.00289815	87988934	2.20E-31	5	21001_males	Body mass index (BMI) || id:21001_males	TRUE	reported	igd	2	TRUE	NA	NA	NA	NA
115	rs147730268	T	G	T	G	-0.0350799	0.000680287	0.087243	0.08806	FALSE	FALSE	FALSE	ebi-a-GCST90012105	12	123024476	0.00152801	206927	0.64	Estradiol levels || id:ebi-a-GCST90012105	Estradiol levels	Estradiol levels || ||	TRUE	igd	166413	0.00358357	123024476	1.30E-22	12	21001_males	Body mass index (BMI) || id:21001_males	TRUE	reported	igd	2	TRUE	NA	NA	NA	NA
116	rs1503526	C	T	C	T	0.0154308	0.00064486	0.480077	0.479283	FALSE	FALSE	FALSE	ebi-a-GCST90012105	5	63020706	0.000846378	206927	0.5	Estradiol levels || id:ebi-a-GCST90012105	Estradiol levels	Estradiol levels || ||	TRUE	igd	166413	0.00197681	63020706	5.90E-15	5	21001_males	Body mass index (BMI) || id:21001_males	TRUE	reported	igd	2	TRUE	NA	NA	NA	NA
117	rs156201	C	G	C	G	0.0131899	-0.00116219	0.753455	0.754047	FALSE	TRUE	FALSE	ebi-a-GCST90012105	6	104847441	0.000981449	206927	0.27	Estradiol levels || id:ebi-a-GCST90012105	Estradiol levels	Estradiol levels || ||	TRUE	igd	166413	0.00228932	104847441	8.30E-09	6	21001_males	Body mass index (BMI) || id:21001_males	TRUE	reported	igd	2	TRUE	NA	NA	NA	NA
118	rs156914	A	G	A	G	0.0111552	6.86E-05	0.491786	0.490895	FALSE	FALSE	FALSE	ebi-a-GCST90012105	1	16848652	0.000845303	206927	0.98	Estradiol levels || id:ebi-a-GCST90012105	Estradiol levels	Estradiol levels || ||	TRUE	igd	166413	0.00197308	16848652	1.60E-08	1	21001_males	Body mass index (BMI) || id:21001_males	TRUE	reported	igd	2	TRUE	NA	NA	NA	NA
119	rs1582931	A	G	A	G	-0.0133419	-0.000205476	0.473242	0.472993	FALSE	FALSE	FALSE	ebi-a-GCST90012105	5	122657199	0.000853089	206927	0.87	Estradiol levels || id:ebi-a-GCST90012105	Estradiol levels	Estradiol levels || ||	TRUE	igd	166413	0.0019956	122657199	2.30E-11	5	21001_males	Body mass index (BMI) || id:21001_males	TRUE	reported	igd	2	TRUE	NA	NA	NA	NA
120	rs1608113	T	A	T	A	-0.0117766	-0.000879837	0.364998	0.364006	FALSE	TRUE	FALSE	ebi-a-GCST90012105	3	157815217	0.000879484	206927	0.32	Estradiol levels || id:ebi-a-GCST90012105	Estradiol levels	Estradiol levels || ||	TRUE	igd	166413	0.00205086	157815217	9.30E-09	3	21001_males	Body mass index (BMI) || id:21001_males	TRUE	reported	igd	2	TRUE	NA	NA	NA	NA
121	rs1609010	G	A	G	A	0.0209773	-0.000106464	0.565728	0.56678	FALSE	FALSE	FALSE	ebi-a-GCST90012105	8	77227464	0.000853115	206927	0.87	Estradiol levels || id:ebi-a-GCST90012105	Estradiol levels	Estradiol levels || ||	TRUE	igd	166413	0.0019963	77227464	7.90E-26	8	21001_males	Body mass index (BMI) || id:21001_males	TRUE	reported	igd	2	TRUE	NA	NA	NA	NA
122	rs16916303	G	A	G	A	-0.0192369	-9.25E-05	0.119736	0.119965	FALSE	FALSE	FALSE	ebi-a-GCST90012105	9	30823761	0.00131502	206927	0.94	Estradiol levels || id:ebi-a-GCST90012105	Estradiol levels	Estradiol levels || ||	TRUE	igd	166413	0.00307931	30823761	4.20E-10	9	21001_males	Body mass index (BMI) || id:21001_males	TRUE	reported	igd	2	TRUE	NA	NA	NA	NA
123	rs17056301	C	T	C	T	0.0135831	0.000619577	0.256425	0.256116	FALSE	FALSE	FALSE	ebi-a-GCST90012105	5	158271680	0.000971362	206927	0.51	Estradiol levels || id:ebi-a-GCST90012105	Estradiol levels	Estradiol levels || ||	TRUE	igd	166413	0.0022697	158271680	2.20E-09	5	21001_males	Body mass index (BMI) || id:21001_males	TRUE	reported	igd	2	TRUE	NA	NA	NA	NA
124	rs17132130	C	G	C	G	-0.0178418	-0.000799784	0.221467	0.219578	FALSE	TRUE	FALSE	ebi-a-GCST90012105	7	2108036	0.00102422	206927	0.44	Estradiol levels || id:ebi-a-GCST90012105	Estradiol levels	Estradiol levels || ||	TRUE	igd	166413	0.00238564	2108036	7.50E-14	7	21001_males	Body mass index (BMI) || id:21001_males	TRUE	reported	igd	2	TRUE	NA	NA	NA	NA
125	rs17149254	C	T	C	T	-0.0213507	0.000208504	0.804854	0.807352	FALSE	FALSE	FALSE	ebi-a-GCST90012105	7	76634463	0.0011001	206927	0.92	Estradiol levels || id:ebi-a-GCST90012105	Estradiol levels	Estradiol levels || ||	TRUE	igd	166413	0.00255804	76634463	7.00E-17	7	21001_males	Body mass index (BMI) || id:21001_males	TRUE	reported	igd	2	TRUE	NA	NA	NA	NA
126	rs17289010	G	A	G	A	-0.0134661	-0.000888476	0.32787	0.328795	FALSE	FALSE	FALSE	ebi-a-GCST90012105	4	140774684	0.000900291	206927	0.31	Estradiol levels || id:ebi-a-GCST90012105	Estradiol levels	Estradiol levels || ||	TRUE	igd	166413	0.00210438	140774684	1.60E-10	4	21001_males	Body mass index (BMI) || id:21001_males	TRUE	reported	igd	2	TRUE	NA	NA	NA	NA
127	rs17399739	G	A	G	A	0.0270713	-0.000181703	0.068893	0.069087	FALSE	FALSE	FALSE	ebi-a-GCST90012105	10	87490850	0.00166993	206927	0.94	Estradiol levels || id:ebi-a-GCST90012105	Estradiol levels	Estradiol levels || ||	TRUE	igd	166413	0.00391006	87490850	4.40E-12	10	21001_males	Body mass index (BMI) || id:21001_males	TRUE	reported	igd	2	TRUE	NA	NA	NA	NA
128	rs17446299	G	C	G	C	0.0153235	0.00179855	0.165544	0.166102	FALSE	TRUE	FALSE	ebi-a-GCST90012105	13	40762556	0.00113652	206927	0.0920005	Estradiol levels || id:ebi-a-GCST90012105	Estradiol levels	Estradiol levels || ||	TRUE	igd	166413	0.00266515	40762556	8.90E-09	13	21001_males	Body mass index (BMI) || id:21001_males	TRUE	reported	igd	2	TRUE	NA	NA	NA	NA
129	rs17544384	C	T	C	T	0.0140931	-0.000432125	0.210864	0.210707	FALSE	FALSE	FALSE	ebi-a-GCST90012105	1	115295160	0.00103504	206927	0.64	Estradiol levels || id:ebi-a-GCST90012105	Estradiol levels	Estradiol levels || ||	TRUE	igd	166413	0.00241434	115295160	5.30E-09	1	21001_males	Body mass index (BMI) || id:21001_males	TRUE	reported	igd	2	TRUE	NA	NA	NA	NA
130	rs17668356	G	C	G	C	-0.0230543	0.000329768	0.146029	0.146797	FALSE	TRUE	FALSE	ebi-a-GCST90012105	3	61208619	0.00119627	206927	0.760001	Estradiol levels || id:ebi-a-GCST90012105	Estradiol levels	Estradiol levels || ||	TRUE	igd	166413	0.00279318	61208619	1.50E-16	3	21001_males	Body mass index (BMI) || id:21001_males	TRUE	reported	igd	2	TRUE	NA	NA	NA	NA
131	rs17770336	T	C	T	C	0.0242931	-0.001038	0.322437	0.322972	FALSE	FALSE	FALSE	ebi-a-GCST90012105	9	28414625	0.000901588	206927	0.28	Estradiol levels || id:ebi-a-GCST90012105	Estradiol levels	Estradiol levels || ||	TRUE	igd	166413	0.00211161	28414625	1.30E-30	9	21001_males	Body mass index (BMI) || id:21001_males	TRUE	reported	igd	2	TRUE	NA	NA	NA	NA
132	rs1778830	A	G	A	G	0.0140775	0.000729993	0.362165	0.362696	FALSE	FALSE	FALSE	ebi-a-GCST90012105	1	156489974	0.000882611	206927	0.48	Estradiol levels || id:ebi-a-GCST90012105	Estradiol levels	Estradiol levels || ||	TRUE	igd	166413	0.00205596	156489974	7.50E-12	1	21001_males	Body mass index (BMI) || id:21001_males	TRUE	reported	igd	2	TRUE	NA	NA	NA	NA
133	rs1788808	G	A	G	A	-0.020404	-0.000839961	0.49478	0.496015	FALSE	FALSE	FALSE	ebi-a-GCST90012105	18	21090023	0.00084791	206927	0.32	Estradiol levels || id:ebi-a-GCST90012105	Estradiol levels	Estradiol levels || ||	TRUE	igd	166413	0.00198255	21090023	7.70E-25	18	21001_males	Body mass index (BMI) || id:21001_males	TRUE	reported	igd	2	TRUE	NA	NA	NA	NA
134	rs1793636	C	G	C	G	-0.0133343	-0.000818701	0.309144	0.308892	FALSE	TRUE	FALSE	ebi-a-GCST90012105	11	131934926	0.000916399	206927	0.37	Estradiol levels || id:ebi-a-GCST90012105	Estradiol levels	Estradiol levels || ||	TRUE	igd	166413	0.0021408	131934926	4.70E-10	11	21001_males	Body mass index (BMI) || id:21001_males	TRUE	reported	igd	2	TRUE	NA	NA	NA	NA
135	rs1805123	G	T	G	T	-0.0167569	-0.0012659	0.245301	0.245294	FALSE	FALSE	FALSE	ebi-a-GCST90012105	7	150645534	0.000982681	206927	0.2	Estradiol levels || id:ebi-a-GCST90012105	Estradiol levels	Estradiol levels || ||	TRUE	igd	166413	0.00229711	150645534	3.00E-13	7	21001_males	Body mass index (BMI) || id:21001_males	TRUE	reported	igd	2	TRUE	NA	NA	NA	NA
136	rs1834144	A	C	A	C	-0.0140112	0.000820941	0.373192	0.373532	FALSE	FALSE	FALSE	ebi-a-GCST90012105	18	40744790	0.000876344	206927	0.31	Estradiol levels || id:ebi-a-GCST90012105	Estradiol levels	Estradiol levels || ||	TRUE	igd	166413	0.00205213	40744790	8.60E-12	18	21001_males	Body mass index (BMI) || id:21001_males	TRUE	reported	igd	2	TRUE	NA	NA	NA	NA
138	rs1861410	T	C	T	C	-0.0212558	-0.00039218	0.555423	0.55448	FALSE	FALSE	FALSE	ebi-a-GCST90012105	2	58933591	0.000854731	206927	0.64	Estradiol levels || id:ebi-a-GCST90012105	Estradiol levels	Estradiol levels || ||	TRUE	igd	166413	0.00198918	58933591	1.20E-26	2	21001_males	Body mass index (BMI) || id:21001_males	TRUE	reported	igd	2	TRUE	NA	NA	NA	NA
139	rs1884897	G	A	G	A	0.020001	0.0012222	0.627378	0.628735	FALSE	FALSE	FALSE	ebi-a-GCST90012105	20	6612832	0.000879168	206927	0.16	Estradiol levels || id:ebi-a-GCST90012105	Estradiol levels	Estradiol levels || ||	TRUE	igd	166413	0.00205634	6612832	2.30E-22	20	21001_males	Body mass index (BMI) || id:21001_males	TRUE	reported	igd	2	TRUE	NA	NA	NA	NA
140	rs1919243	C	T	C	T	0.0116759	-0.000467019	0.487406	0.486169	FALSE	FALSE	FALSE	ebi-a-GCST90012105	5	88778861	0.000856621	206927	0.6	Estradiol levels || id:ebi-a-GCST90012105	Estradiol levels	Estradiol levels || ||	TRUE	igd	166413	0.00200175	88778861	5.50E-09	5	21001_males	Body mass index (BMI) || id:21001_males	TRUE	reported	igd	2	TRUE	NA	NA	NA	NA
141	rs1967772	A	G	A	G	-0.0170434	0.000894272	0.285117	0.28621	FALSE	FALSE	FALSE	ebi-a-GCST90012105	13	28036062	0.000940788	206927	0.4	Estradiol levels || id:ebi-a-GCST90012105	Estradiol levels	Estradiol levels || ||	TRUE	igd	166413	0.00220377	28036062	1.00E-14	13	21001_males	Body mass index (BMI) || id:21001_males	TRUE	reported	igd	2	TRUE	NA	NA	NA	NA
142	rs2035936	T	G	T	G	0.0370863	0.000722737	0.055892	0.055669	FALSE	FALSE	FALSE	ebi-a-GCST90012105	3	141298124	0.00187114	206927	0.75	Estradiol levels || id:ebi-a-GCST90012105	Estradiol levels	Estradiol levels || ||	TRUE	igd	166413	0.00435778	141298124	1.70E-17	3	21001_males	Body mass index (BMI) || id:21001_males	TRUE	reported	igd	2	TRUE	NA	NA	NA	NA
143	rs2051559	C	T	C	T	0.0204078	-0.000225439	0.13254	0.132869	FALSE	FALSE	FALSE	ebi-a-GCST90012105	4	3298800	0.00124848	206927	0.780001	Estradiol levels || id:ebi-a-GCST90012105	Estradiol levels	Estradiol levels || ||	TRUE	igd	166413	0.00291963	3298800	2.80E-12	4	21001_males	Body mass index (BMI) || id:21001_males	TRUE	reported	igd	2	TRUE	NA	NA	NA	NA
144	rs2075466	C	G	C	G	0.0132903	0.00115077	0.267182	0.264915	FALSE	TRUE	FALSE	ebi-a-GCST90012105	16	4872970	0.000959515	206927	0.26	Estradiol levels || id:ebi-a-GCST90012105	Estradiol levels	Estradiol levels || ||	TRUE	igd	166413	0.00223627	4872970	2.80E-09	16	21001_males	Body mass index (BMI) || id:21001_males	TRUE	reported	igd	2	TRUE	NA	NA	NA	NA
145	rs2102278	G	A	G	A	0.0118583	0.000939077	0.322486	0.32313	FALSE	FALSE	FALSE	ebi-a-GCST90012105	4	52818664	0.000906769	206927	0.31	Estradiol levels || id:ebi-a-GCST90012105	Estradiol levels	Estradiol levels || ||	TRUE	igd	166413	0.0021139	52818664	2.00E-08	4	21001_males	Body mass index (BMI) || id:21001_males	TRUE	reported	igd	2	TRUE	NA	NA	NA	NA
146	rs2133561	T	A	T	A	-0.014097	0.000929581	0.611084	0.612468	FALSE	TRUE	FALSE	ebi-a-GCST90012105	5	139086651	0.00087895	206927	0.3	Estradiol levels || id:ebi-a-GCST90012105	Estradiol levels	Estradiol levels || ||	TRUE	igd	166413	0.00204744	139086651	5.80E-12	5	21001_males	Body mass index (BMI) || id:21001_males	TRUE	reported	igd	2	TRUE	NA	NA	NA	NA
147	rs213518	C	T	C	T	0.0157894	0.00172264	0.145608	0.146484	FALSE	FALSE	FALSE	ebi-a-GCST90012105	7	26941065	0.0011941	206927	0.17	Estradiol levels || id:ebi-a-GCST90012105	Estradiol levels	Estradiol levels || ||	TRUE	igd	166413	0.00280491	26941065	1.80E-08	7	21001_males	Body mass index (BMI) || id:21001_males	TRUE	reported	igd	2	TRUE	NA	NA	NA	NA
148	rs2153740	G	A	G	A	-0.0112551	-0.000370483	0.479914	0.478989	FALSE	FALSE	FALSE	ebi-a-GCST90012105	20	2126089	0.000850309	206927	0.630001	Estradiol levels || id:ebi-a-GCST90012105	Estradiol levels	Estradiol levels || ||	TRUE	igd	166413	0.00199313	2126089	1.60E-08	20	21001_males	Body mass index (BMI) || id:21001_males	TRUE	reported	igd	2	TRUE	NA	NA	NA	NA
149	rs215634	G	A	G	A	-0.0155223	0.00139074	0.611879	0.613644	FALSE	FALSE	FALSE	ebi-a-GCST90012105	7	32369148	0.00087098	206927	0.11	Estradiol levels || id:ebi-a-GCST90012105	Estradiol levels	Estradiol levels || ||	TRUE	igd	166413	0.00203492	32369148	2.40E-14	7	21001_males	Body mass index (BMI) || id:21001_males	TRUE	reported	igd	2	TRUE	NA	NA	NA	NA
150	rs2172131	C	T	C	T	-0.0149382	-0.000105192	0.578723	0.580891	FALSE	FALSE	FALSE	ebi-a-GCST90012105	10	133978962	0.000856898	206927	0.85	Estradiol levels || id:ebi-a-GCST90012105	Estradiol levels	Estradiol levels || ||	TRUE	igd	166413	0.00200386	133978962	9.00E-14	10	21001_males	Body mass index (BMI) || id:21001_males	TRUE	reported	igd	2	TRUE	NA	NA	NA	NA
151	rs217672	C	A	C	A	0.0170155	-0.000960262	0.271741	0.272807	FALSE	FALSE	FALSE	ebi-a-GCST90012105	14	62361021	0.000952242	206927	0.31	Estradiol levels || id:ebi-a-GCST90012105	Estradiol levels	Estradiol levels || ||	TRUE	igd	166413	0.00223046	62361021	2.40E-14	14	21001_males	Body mass index (BMI) || id:21001_males	TRUE	reported	igd	2	TRUE	NA	NA	NA	NA
152	rs2192158	G	A	G	A	-0.015012	-0.00179502	0.553308	0.555134	FALSE	FALSE	FALSE	ebi-a-GCST90012105	4	55505360	0.000850881	206927	0.0329997	Estradiol levels || id:ebi-a-GCST90012105	Estradiol levels	Estradiol levels || ||	TRUE	igd	166413	0.00198302	55505360	3.70E-14	4	21001_males	Body mass index (BMI) || id:21001_males	TRUE	reported	igd	2	TRUE	NA	NA	NA	NA
153	rs2216931	A	C	A	C	0.0169109	-0.00133618	0.661966	0.661658	FALSE	FALSE	FALSE	ebi-a-GCST90012105	2	181599070	0.000894715	206927	0.15	Estradiol levels || id:ebi-a-GCST90012105	Estradiol levels	Estradiol levels || ||	TRUE	igd	166413	0.00208587	181599070	5.20E-16	2	21001_males	Body mass index (BMI) || id:21001_males	TRUE	reported	igd	2	TRUE	NA	NA	NA	NA
154	rs2234458	T	C	T	C	-0.0203841	-0.000294216	0.639519	0.637771	FALSE	FALSE	FALSE	ebi-a-GCST90012105	11	65639374	0.00087869	206927	0.780001	Estradiol levels || id:ebi-a-GCST90012105	Estradiol levels	Estradiol levels || ||	TRUE	igd	166413	0.00205579	65639374	3.60E-23	11	21001_males	Body mass index (BMI) || id:21001_males	TRUE	reported	igd	2	TRUE	NA	NA	NA	NA
155	rs2248551	A	G	A	G	0.0146523	-0.000614095	0.164522	0.166117	FALSE	FALSE	FALSE	ebi-a-GCST90012105	6	131924689	0.00113765	206927	0.59	Estradiol levels || id:ebi-a-GCST90012105	Estradiol levels	Estradiol levels || ||	TRUE	igd	166413	0.00266497	131924689	3.80E-08	6	21001_males	Body mass index (BMI) || id:21001_males	TRUE	reported	igd	2	TRUE	NA	NA	NA	NA
156	rs2253310	G	C	G	C	0.0173213	0.000290139	0.626099	0.627472	FALSE	TRUE	FALSE	ebi-a-GCST90012105	6	108888593	0.000875177	206927	0.75	Estradiol levels || id:ebi-a-GCST90012105	Estradiol levels	Estradiol levels || ||	TRUE	igd	166413	0.00204115	108888593	2.10E-17	6	21001_males	Body mass index (BMI) || id:21001_males	TRUE	reported	igd	2	TRUE	NA	NA	NA	NA
157	rs2271189	A	G	A	G	-0.0163086	-0.000833453	0.40272	0.405427	FALSE	FALSE	FALSE	ebi-a-GCST90012105	12	56494991	0.00086224	206927	0.3	Estradiol levels || id:ebi-a-GCST90012105	Estradiol levels	Estradiol levels || ||	TRUE	igd	166413	0.00201869	56494991	6.50E-16	12	21001_males	Body mass index (BMI) || id:21001_males	TRUE	reported	igd	2	TRUE	NA	NA	NA	NA
158	rs2289379	T	C	T	C	-0.0152765	0.000254093	0.395648	0.395795	FALSE	FALSE	FALSE	ebi-a-GCST90012105	7	44804225	0.000867479	206927	0.81	Estradiol levels || id:ebi-a-GCST90012105	Estradiol levels	Estradiol levels || ||	TRUE	igd	166413	0.00202952	44804225	5.20E-14	7	21001_males	Body mass index (BMI) || id:21001_males	TRUE	reported	igd	2	TRUE	NA	NA	NA	NA
159	rs2307111	C	T	C	T	-0.0280042	-0.0014551	0.395025	0.393373	FALSE	FALSE	FALSE	ebi-a-GCST90012105	5	75003678	0.000866949	206927	0.0929994	Estradiol levels || id:ebi-a-GCST90012105	Estradiol levels	Estradiol levels || ||	TRUE	igd	166413	0.00202203	75003678	1.30E-43	5	21001_males	Body mass index (BMI) || id:21001_males	TRUE	reported	igd	2	TRUE	NA	NA	NA	NA
160	rs2342892	G	T	G	T	-0.0126972	-0.000133206	0.516212	0.514254	FALSE	FALSE	FALSE	ebi-a-GCST90012105	16	24540806	0.000845687	206927	0.87	Estradiol levels || id:ebi-a-GCST90012105	Estradiol levels	Estradiol levels || ||	TRUE	igd	166413	0.00197715	24540806	1.30E-10	16	21001_males	Body mass index (BMI) || id:21001_males	TRUE	reported	igd	2	TRUE	NA	NA	NA	NA
161	rs2381404	C	T	C	T	0.0139664	-0.000589691	0.243837	0.242062	FALSE	FALSE	FALSE	ebi-a-GCST90012105	2	144035442	0.000989553	206927	0.56	Estradiol levels || id:ebi-a-GCST90012105	Estradiol levels	Estradiol levels || ||	TRUE	igd	166413	0.00229974	144035442	1.30E-09	2	21001_males	Body mass index (BMI) || id:21001_males	TRUE	reported	igd	2	TRUE	NA	NA	NA	NA
162	rs2383377	A	G	A	G	0.0161287	-0.000115925	0.130687	0.129019	FALSE	FALSE	FALSE	ebi-a-GCST90012105	14	33257914	0.0012613	206927	0.95	Estradiol levels || id:ebi-a-GCST90012105	Estradiol levels	Estradiol levels || ||	TRUE	igd	166413	0.00293564	33257914	3.90E-08	14	21001_males	Body mass index (BMI) || id:21001_males	TRUE	reported	igd	2	TRUE	NA	NA	NA	NA
164	rs2398861	G	A	G	A	0.0179932	-0.00152033	0.259169	0.258613	FALSE	FALSE	FALSE	ebi-a-GCST90012105	9	96430747	0.000970375	206927	0.0940005	Estradiol levels || id:ebi-a-GCST90012105	Estradiol levels	Estradiol levels || ||	TRUE	igd	166413	0.00226733	96430747	2.10E-15	9	21001_males	Body mass index (BMI) || id:21001_males	TRUE	reported	igd	2	TRUE	NA	NA	NA	NA
165	rs2425816	A	G	A	G	0.0122284	-0.000244108	0.415111	0.414109	FALSE	FALSE	FALSE	ebi-a-GCST90012105	20	44895075	0.000859779	206927	0.79	Estradiol levels || id:ebi-a-GCST90012105	Estradiol levels	Estradiol levels || ||	TRUE	igd	166413	0.00201106	44895075	1.20E-09	20	21001_males	Body mass index (BMI) || id:21001_males	TRUE	reported	igd	2	TRUE	NA	NA	NA	NA
166	rs2433733	A	G	A	G	-0.0171805	-0.0013993	0.677659	0.67882	FALSE	FALSE	FALSE	ebi-a-GCST90012105	2	230816703	0.000907011	206927	0.12	Estradiol levels || id:ebi-a-GCST90012105	Estradiol levels	Estradiol levels || ||	TRUE	igd	166413	0.00210907	230816703	3.80E-16	2	21001_males	Body mass index (BMI) || id:21001_males	TRUE	reported	igd	2	TRUE	NA	NA	NA	NA
167	rs2439823	G	A	G	A	0.0191998	-0.000818924	0.545612	0.546533	FALSE	FALSE	FALSE	ebi-a-GCST90012105	10	99778226	0.000852051	206927	0.31	Estradiol levels || id:ebi-a-GCST90012105	Estradiol levels	Estradiol levels || ||	TRUE	igd	166413	0.00199108	99778226	5.30E-22	10	21001_males	Body mass index (BMI) || id:21001_males	TRUE	reported	igd	2	TRUE	NA	NA	NA	NA
168	rs2482356	C	T	C	T	-0.0113511	-0.000124567	0.429018	0.426623	FALSE	FALSE	FALSE	ebi-a-GCST90012105	9	94178371	0.000853994	206927	0.8	Estradiol levels || id:ebi-a-GCST90012105	Estradiol levels	Estradiol levels || ||	TRUE	igd	166413	0.00199506	94178371	1.30E-08	9	21001_males	Body mass index (BMI) || id:21001_males	TRUE	reported	igd	2	TRUE	NA	NA	NA	NA
169	rs2512892	C	T	C	T	0.0129468	-0.000582546	0.566085	0.566637	FALSE	FALSE	FALSE	ebi-a-GCST90012105	11	131451862	0.000854851	206927	0.48	Estradiol levels || id:ebi-a-GCST90012105	Estradiol levels	Estradiol levels || ||	TRUE	igd	166413	0.00199819	131451862	9.20E-11	11	21001_males	Body mass index (BMI) || id:21001_males	TRUE	reported	igd	2	TRUE	NA	NA	NA	NA
170	rs252761	T	G	T	G	-0.0115046	0.000226555	0.587966	0.58795	FALSE	FALSE	FALSE	ebi-a-GCST90012105	5	77380723	0.000863119	206927	0.75	Estradiol levels || id:ebi-a-GCST90012105	Estradiol levels	Estradiol levels || ||	TRUE	igd	166413	0.00201769	77380723	1.20E-08	5	21001_males	Body mass index (BMI) || id:21001_males	TRUE	reported	igd	2	TRUE	NA	NA	NA	NA
171	rs2568958	A	G	A	G	0.0222928	-8.00E-05	0.603656	0.601439	FALSE	FALSE	FALSE	ebi-a-GCST90012105	1	72765116	0.00086246	206927	0.94	Estradiol levels || id:ebi-a-GCST90012105	Estradiol levels	Estradiol levels || ||	TRUE	igd	166413	0.00201204	72765116	1.60E-28	1	21001_males	Body mass index (BMI) || id:21001_males	TRUE	reported	igd	2	TRUE	NA	NA	NA	NA
172	rs2569993	C	T	C	T	0.01267	-0.000423346	0.320327	0.320339	FALSE	FALSE	FALSE	ebi-a-GCST90012105	3	12926096	0.00090836	206927	0.67	Estradiol levels || id:ebi-a-GCST90012105	Estradiol levels	Estradiol levels || ||	TRUE	igd	166413	0.00212202	12926096	2.40E-09	3	21001_males	Body mass index (BMI) || id:21001_males	TRUE	reported	igd	2	TRUE	NA	NA	NA	NA
173	rs2606228	C	A	C	A	-0.0138791	0.00171139	0.646368	0.642413	FALSE	FALSE	FALSE	ebi-a-GCST90012105	3	183537759	0.000892943	206927	0.064	Estradiol levels || id:ebi-a-GCST90012105	Estradiol levels	Estradiol levels || ||	TRUE	igd	166413	0.00208379	183537759	2.70E-11	3	21001_males	Body mass index (BMI) || id:21001_males	TRUE	reported	igd	2	TRUE	NA	NA	NA	NA
174	rs2616143	A	G	A	G	-0.0138738	2.29E-05	0.319862	0.322386	FALSE	FALSE	FALSE	ebi-a-GCST90012105	8	20632022	0.000905735	206927	0.99	Estradiol levels || id:ebi-a-GCST90012105	Estradiol levels	Estradiol levels || ||	TRUE	igd	166413	0.00212547	20632022	6.70E-11	8	21001_males	Body mass index (BMI) || id:21001_males	TRUE	reported	igd	2	TRUE	NA	NA	NA	NA
175	rs2618039	T	A	T	A	0.0143963	0.000281887	0.381481	0.381134	FALSE	TRUE	FALSE	ebi-a-GCST90012105	1	112324111	0.00087212	206927	0.74	Estradiol levels || id:ebi-a-GCST90012105	Estradiol levels	Estradiol levels || ||	TRUE	igd	166413	0.0020317	112324111	1.40E-12	1	21001_males	Body mass index (BMI) || id:21001_males	TRUE	reported	igd	2	TRUE	NA	NA	NA	NA
176	rs2678204	G	T	G	T	0.024161	-0.000728645	0.340162	0.341848	FALSE	FALSE	FALSE	ebi-a-GCST90012105	1	201800511	0.000893001	206927	0.39	Estradiol levels || id:ebi-a-GCST90012105	Estradiol levels	Estradiol levels || ||	TRUE	igd	166413	0.00208158	201800511	3.80E-31	1	21001_males	Body mass index (BMI) || id:21001_males	TRUE	reported	igd	2	TRUE	NA	NA	NA	NA
177	rs2725371	G	A	G	A	-0.0160301	-0.000654347	0.696115	0.695035	FALSE	FALSE	FALSE	ebi-a-GCST90012105	8	30854033	0.000921359	206927	0.5	Estradiol levels || id:ebi-a-GCST90012105	Estradiol levels	Estradiol levels || ||	TRUE	igd	166413	0.00215845	30854033	1.10E-13	8	21001_males	Body mass index (BMI) || id:21001_males	TRUE	reported	igd	2	TRUE	NA	NA	NA	NA
178	rs2791643	T	C	T	C	-0.0133837	-0.00179809	0.761794	0.762976	FALSE	FALSE	FALSE	ebi-a-GCST90012105	1	11207269	0.000995427	206927	0.0560003	Estradiol levels || id:ebi-a-GCST90012105	Estradiol levels	Estradiol levels || ||	TRUE	igd	166413	0.00231332	11207269	7.20E-09	1	21001_males	Body mass index (BMI) || id:21001_males	TRUE	reported	igd	2	TRUE	NA	NA	NA	NA
179	rs28350	G	A	G	A	-0.0180335	-0.0021492	0.820684	0.821311	FALSE	FALSE	FALSE	ebi-a-GCST90012105	3	42418446	0.00110869	206927	0.0569994	Estradiol levels || id:ebi-a-GCST90012105	Estradiol levels	Estradiol levels || ||	TRUE	igd	166413	0.00258234	42418446	2.90E-12	3	21001_males	Body mass index (BMI) || id:21001_males	TRUE	reported	igd	2	TRUE	NA	NA	NA	NA
180	rs28366156	C	T	C	T	-0.0264826	0.00157796	0.130595	0.131339	FALSE	FALSE	FALSE	ebi-a-GCST90012105	6	31671498	0.00125125	206927	0.2	Estradiol levels || id:ebi-a-GCST90012105	Estradiol levels	Estradiol levels || ||	TRUE	igd	166413	0.00292978	31671498	1.60E-19	6	21001_males	Body mass index (BMI) || id:21001_males	TRUE	reported	igd	2	TRUE	NA	NA	NA	NA
181	rs2837996	C	T	C	T	0.0126647	-0.000534514	0.651408	0.649584	FALSE	FALSE	FALSE	ebi-a-GCST90012105	21	42626706	0.000885879	206927	0.59	Estradiol levels || id:ebi-a-GCST90012105	Estradiol levels	Estradiol levels || ||	TRUE	igd	166413	0.00207859	42626706	1.10E-09	21	21001_males	Body mass index (BMI) || id:21001_males	TRUE	reported	igd	2	TRUE	NA	NA	NA	NA
182	rs28404639	T	C	T	C	-0.0117129	-0.00111448	0.366041	0.366594	FALSE	FALSE	FALSE	ebi-a-GCST90012105	5	80874229	0.000878877	206927	0.21	Estradiol levels || id:ebi-a-GCST90012105	Estradiol levels	Estradiol levels || ||	TRUE	igd	166413	0.00205533	80874229	1.20E-08	5	21001_males	Body mass index (BMI) || id:21001_males	TRUE	reported	igd	2	TRUE	NA	NA	NA	NA
183	rs28489620	A	G	A	G	-0.0153737	-0.000531503	0.290349	0.289752	FALSE	FALSE	FALSE	ebi-a-GCST90012105	22	41804716	0.000938732	206927	0.59	Estradiol levels || id:ebi-a-GCST90012105	Estradiol levels	Estradiol levels || ||	TRUE	igd	166413	0.00220025	41804716	2.80E-12	22	21001_males	Body mass index (BMI) || id:21001_males	TRUE	reported	igd	2	TRUE	NA	NA	NA	NA
184	rs28568418	A	G	A	G	-0.0182825	-2.71E-05	0.107636	0.107411	FALSE	FALSE	FALSE	ebi-a-GCST90012105	15	53462969	0.00137263	206927	0.98	Estradiol levels || id:ebi-a-GCST90012105	Estradiol levels	Estradiol levels || ||	TRUE	igd	166413	0.00320812	53462969	1.20E-08	15	21001_males	Body mass index (BMI) || id:21001_males	TRUE	reported	igd	2	TRUE	NA	NA	NA	NA
185	rs2861685	C	T	C	T	-0.0171274	0.000825415	0.411984	0.411945	FALSE	FALSE	FALSE	ebi-a-GCST90012105	2	67837553	0.000856402	206927	0.33	Estradiol levels || id:ebi-a-GCST90012105	Estradiol levels	Estradiol levels || ||	TRUE	igd	166413	0.00199763	67837553	1.00E-17	2	21001_males	Body mass index (BMI) || id:21001_males	TRUE	reported	igd	2	TRUE	NA	NA	NA	NA
186	rs28670671	C	T	C	T	-0.0124638	0.000625467	0.286024	0.284407	FALSE	FALSE	FALSE	ebi-a-GCST90012105	9	140363045	0.000969844	206927	0.55	Estradiol levels || id:ebi-a-GCST90012105	Estradiol levels	Estradiol levels || ||	TRUE	igd	166413	0.00226426	140363045	3.70E-08	9	21001_males	Body mass index (BMI) || id:21001_males	TRUE	reported	igd	2	TRUE	NA	NA	NA	NA
187	rs2870111	T	C	T	C	-0.0157151	0.00108347	0.412066	0.412528	FALSE	FALSE	FALSE	ebi-a-GCST90012105	15	79403585	0.000863354	206927	0.21	Estradiol levels || id:ebi-a-GCST90012105	Estradiol levels	Estradiol levels || ||	TRUE	igd	166413	0.00201912	79403585	7.10E-15	15	21001_males	Body mass index (BMI) || id:21001_males	TRUE	reported	igd	2	TRUE	NA	NA	NA	NA
188	rs2875762	C	G	C	G	0.015339	0.0028589	0.242953	0.24088	FALSE	TRUE	FALSE	ebi-a-GCST90012105	6	124925032	0.000994154	206927	0.00340001	Estradiol levels || id:ebi-a-GCST90012105	Estradiol levels	Estradiol levels || ||	TRUE	igd	166413	0.0023121	124925032	3.30E-11	6	21001_males	Body mass index (BMI) || id:21001_males	TRUE	reported	igd	2	TRUE	NA	NA	NA	NA
189	rs2899644	T	C	T	C	0.0149659	0.00116493	0.229995	0.230667	FALSE	FALSE	FALSE	ebi-a-GCST90012105	15	59470366	0.00100664	206927	0.24	Estradiol levels || id:ebi-a-GCST90012105	Estradiol levels	Estradiol levels || ||	TRUE	igd	166413	0.0023609	59470366	2.30E-10	15	21001_males	Body mass index (BMI) || id:21001_males	TRUE	reported	igd	2	TRUE	NA	NA	NA	NA
190	rs2920503	T	C	T	C	-0.0140307	-0.00191336	0.285413	0.28625	FALSE	FALSE	FALSE	ebi-a-GCST90012105	3	12324230	0.000941078	206927	0.0369999	Estradiol levels || id:ebi-a-GCST90012105	Estradiol levels	Estradiol levels || ||	TRUE	igd	166413	0.00219666	12324230	1.70E-10	3	21001_males	Body mass index (BMI) || id:21001_males	TRUE	reported	igd	2	TRUE	NA	NA	NA	NA
191	rs2962334	T	G	T	G	0.0432552	-0.000605822	0.020065	0.019788	FALSE	FALSE	FALSE	ebi-a-GCST90012105	5	86879056	0.00303257	206927	0.81	Estradiol levels || id:ebi-a-GCST90012105	Estradiol levels	Estradiol levels || ||	TRUE	igd	166413	0.00703547	86879056	7.80E-10	5	21001_males	Body mass index (BMI) || id:21001_males	TRUE	reported	igd	2	TRUE	NA	NA	NA	NA
192	rs317656	A	T	A	T	-0.0144763	-0.000724547	0.724452	0.724562	FALSE	TRUE	FALSE	ebi-a-GCST90012105	12	69681101	0.000947393	206927	0.450001	Estradiol levels || id:ebi-a-GCST90012105	Estradiol levels	Estradiol levels || ||	TRUE	igd	166413	0.00221303	69681101	6.10E-11	12	21001_males	Body mass index (BMI) || id:21001_males	TRUE	reported	igd	2	TRUE	NA	NA	NA	NA
193	rs3213943	A	C	A	C	-0.0179406	-0.00100029	0.131525	0.124933	FALSE	FALSE	FALSE	ebi-a-GCST90012105	2	136389840	0.00128469	206927	0.450001	Estradiol levels || id:ebi-a-GCST90012105	Estradiol levels	Estradiol levels || ||	TRUE	igd	166413	0.00288163	136389840	4.80E-10	2	21001_males	Body mass index (BMI) || id:21001_males	TRUE	reported	igd	2	TRUE	NA	NA	NA	NA
194	rs32421	T	A	T	A	0.0132315	-0.000892315	0.224315	0.2236	FALSE	TRUE	FALSE	ebi-a-GCST90012105	5	167362416	0.00101951	206927	0.37	Estradiol levels || id:ebi-a-GCST90012105	Estradiol levels	Estradiol levels || ||	TRUE	igd	166413	0.00237757	167362416	2.60E-08	5	21001_males	Body mass index (BMI) || id:21001_males	TRUE	reported	igd	2	TRUE	NA	NA	NA	NA
195	rs329118	T	C	T	C	-0.0165734	-0.00160193	0.419409	0.418569	FALSE	FALSE	FALSE	ebi-a-GCST90012105	5	133861663	0.00085821	206927	0.0719996	Estradiol levels || id:ebi-a-GCST90012105	Estradiol levels	Estradiol levels || ||	TRUE	igd	166413	0.0020038	133861663	1.30E-16	5	21001_males	Body mass index (BMI) || id:21001_males	TRUE	reported	igd	2	TRUE	NA	NA	NA	NA
196	rs329651	T	G	T	G	0.0157218	0.000722044	0.803977	0.804807	FALSE	FALSE	FALSE	ebi-a-GCST90012105	11	133767622	0.00107131	206927	0.54	Estradiol levels || id:ebi-a-GCST90012105	Estradiol levels	Estradiol levels || ||	TRUE	igd	166413	0.00250202	133767622	3.30E-10	11	21001_males	Body mass index (BMI) || id:21001_males	TRUE	reported	igd	2	TRUE	NA	NA	NA	NA
197	rs34045288	T	C	T	C	0.0234784	0.00012443	0.334435	0.335723	FALSE	FALSE	FALSE	ebi-a-GCST90012105	6	40369081	0.000895928	206927	0.93	Estradiol levels || id:ebi-a-GCST90012105	Estradiol levels	Estradiol levels || ||	TRUE	igd	166413	0.00209371	40369081	3.50E-29	6	21001_males	Body mass index (BMI) || id:21001_males	TRUE	reported	igd	2	TRUE	NA	NA	NA	NA
198	rs34153025	C	T	C	T	-0.0389151	-0.000598751	0.022158	0.02224	FALSE	FALSE	FALSE	ebi-a-GCST90012105	15	41339697	0.0028923	206927	0.87	Estradiol levels || id:ebi-a-GCST90012105	Estradiol levels	Estradiol levels || ||	TRUE	igd	166413	0.00678155	41339697	9.60E-09	15	21001_males	Body mass index (BMI) || id:21001_males	TRUE	reported	igd	2	TRUE	NA	NA	NA	NA
199	rs34234296	A	G	A	G	-0.014947	-0.00200514	0.392437	0.392369	FALSE	FALSE	FALSE	ebi-a-GCST90012105	2	175166636	0.000875496	206927	0.0239999	Estradiol levels || id:ebi-a-GCST90012105	Estradiol levels	Estradiol levels || ||	TRUE	igd	166413	0.00204032	175166636	2.40E-13	2	21001_males	Body mass index (BMI) || id:21001_males	TRUE	reported	igd	2	TRUE	NA	NA	NA	NA
200	rs34481751	A	C	A	C	-0.0185029	0.000938946	0.165329	0.167988	FALSE	FALSE	FALSE	ebi-a-GCST90012105	20	47501038	0.00114828	206927	0.450001	Estradiol levels || id:ebi-a-GCST90012105	Estradiol levels	Estradiol levels || ||	TRUE	igd	166413	0.00270404	47501038	7.80E-12	20	21001_males	Body mass index (BMI) || id:21001_males	TRUE	reported	igd	2	TRUE	NA	NA	NA	NA
201	rs34517439	A	C	A	C	0.038848	0.000346304	0.121787	0.123158	FALSE	FALSE	FALSE	ebi-a-GCST90012105	1	78450517	0.00130482	206927	0.82	Estradiol levels || id:ebi-a-GCST90012105	Estradiol levels	Estradiol levels || ||	TRUE	igd	166413	0.00304983	78450517	3.60E-37	1	21001_males	Body mass index (BMI) || id:21001_males	TRUE	reported	igd	2	TRUE	NA	NA	NA	NA
202	rs34696181	C	T	C	T	0.0114345	0.000431253	0.476084	0.476044	FALSE	FALSE	FALSE	ebi-a-GCST90012105	7	93096635	0.000847858	206927	0.61	Estradiol levels || id:ebi-a-GCST90012105	Estradiol levels	Estradiol levels || ||	TRUE	igd	166413	0.00198283	93096635	8.10E-09	7	21001_males	Body mass index (BMI) || id:21001_males	TRUE	reported	igd	2	TRUE	NA	NA	NA	NA
204	rs34811474	A	G	A	G	-0.0285293	0.000560499	0.230756	0.232072	FALSE	FALSE	FALSE	ebi-a-GCST90012105	4	25408838	0.00100199	206927	0.52	Estradiol levels || id:ebi-a-GCST90012105	Estradiol levels	Estradiol levels || ||	TRUE	igd	166413	0.00234269	25408838	4.10E-34	4	21001_males	Body mass index (BMI) || id:21001_males	TRUE	reported	igd	2	TRUE	NA	NA	NA	NA
205	rs349071	A	G	A	G	-0.0133062	0.00111145	0.500388	0.499442	FALSE	FALSE	FALSE	ebi-a-GCST90012105	11	84776849	0.000847494	206927	0.19	Estradiol levels || id:ebi-a-GCST90012105	Estradiol levels	Estradiol levels || ||	TRUE	igd	166413	0.00198231	84776849	1.90E-11	11	21001_males	Body mass index (BMI) || id:21001_males	TRUE	reported	igd	2	TRUE	NA	NA	NA	NA
206	rs35154326	G	A	G	A	-0.0130427	-0.000477454	0.274044	0.272587	FALSE	FALSE	FALSE	ebi-a-GCST90012105	16	24862414	0.000956472	206927	0.62	Estradiol levels || id:ebi-a-GCST90012105	Estradiol levels	Estradiol levels || ||	TRUE	igd	166413	0.00223442	24862414	5.30E-09	16	21001_males	Body mass index (BMI) || id:21001_males	TRUE	reported	igd	2	TRUE	NA	NA	NA	NA
207	rs35364449	T	C	T	C	0.0217069	-0.00244238	0.109739	0.111412	FALSE	FALSE	FALSE	ebi-a-GCST90012105	15	74278126	0.00135068	206927	0.0719996	Estradiol levels || id:ebi-a-GCST90012105	Estradiol levels	Estradiol levels || ||	TRUE	igd	166413	0.00318335	74278126	9.20E-12	15	21001_males	Body mass index (BMI) || id:21001_males	TRUE	reported	igd	2	TRUE	NA	NA	NA	NA
208	rs355777	C	G	C	G	0.0152715	0.000694605	0.407537	0.40684	FALSE	TRUE	FALSE	ebi-a-GCST90012105	3	154034950	0.000862855	206927	0.41	Estradiol levels || id:ebi-a-GCST90012105	Estradiol levels	Estradiol levels || ||	TRUE	igd	166413	0.00201314	154034950	3.30E-14	3	21001_males	Body mass index (BMI) || id:21001_males	TRUE	reported	igd	2	TRUE	NA	NA	NA	NA
209	rs35697587	A	G	A	G	-0.0164677	-0.000149119	0.508121	0.509375	FALSE	FALSE	FALSE	ebi-a-GCST90012105	14	47298505	0.000845877	206927	0.86	Estradiol levels || id:ebi-a-GCST90012105	Estradiol levels	Estradiol levels || ||	TRUE	igd	166413	0.00198067	47298505	9.20E-17	14	21001_males	Body mass index (BMI) || id:21001_males	TRUE	reported	igd	2	TRUE	NA	NA	NA	NA
210	rs35697691	G	C	G	C	0.0230305	0.00255778	0.089346	0.089068	FALSE	TRUE	FALSE	ebi-a-GCST90012105	15	52353498	0.00150595	206927	0.089	Estradiol levels || id:ebi-a-GCST90012105	Estradiol levels	Estradiol levels || ||	TRUE	igd	166413	0.00352223	52353498	6.20E-11	15	21001_males	Body mass index (BMI) || id:21001_males	TRUE	reported	igd	2	TRUE	NA	NA	NA	NA
211	rs35809007	A	G	A	G	-0.0171009	0.00129368	0.363205	0.363155	FALSE	FALSE	FALSE	ebi-a-GCST90012105	2	47019521	0.00088079	206927	0.13	Estradiol levels || id:ebi-a-GCST90012105	Estradiol levels	Estradiol levels || ||	TRUE	igd	166413	0.00205627	47019521	9.10E-17	2	21001_males	Body mass index (BMI) || id:21001_males	TRUE	reported	igd	2	TRUE	NA	NA	NA	NA
212	rs35957544	T	G	T	G	-0.0196429	7.32E-05	0.574316	0.575227	FALSE	FALSE	FALSE	ebi-a-GCST90012105	8	73440371	0.00085731	206927	1	Estradiol levels || id:ebi-a-GCST90012105	Estradiol levels	Estradiol levels || ||	TRUE	igd	166413	0.00200438	73440371	1.10E-22	8	21001_males	Body mass index (BMI) || id:21001_males	TRUE	reported	igd	2	TRUE	NA	NA	NA	NA
213	rs36007635	A	G	A	G	-0.021045	-0.00201486	0.137698	0.137269	FALSE	FALSE	FALSE	ebi-a-GCST90012105	6	163009335	0.00122843	206927	0.0909997	Estradiol levels || id:ebi-a-GCST90012105	Estradiol levels	Estradiol levels || ||	TRUE	igd	166413	0.00286788	163009335	2.20E-13	6	21001_males	Body mass index (BMI) || id:21001_males	TRUE	reported	igd	2	TRUE	NA	NA	NA	NA
214	rs36061954	T	C	T	C	0.0128445	0.000946616	0.398747	0.398726	FALSE	FALSE	FALSE	ebi-a-GCST90012105	8	38329650	0.000862457	206927	0.26	Estradiol levels || id:ebi-a-GCST90012105	Estradiol levels	Estradiol levels || ||	TRUE	igd	166413	0.00201928	38329650	2.00E-10	8	21001_males	Body mass index (BMI) || id:21001_males	TRUE	reported	igd	2	TRUE	NA	NA	NA	NA
215	rs3764625	G	T	G	T	-0.0117714	0.000304994	0.587594	0.586661	FALSE	FALSE	FALSE	ebi-a-GCST90012105	19	49649051	0.000860166	206927	0.74	Estradiol levels || id:ebi-a-GCST90012105	Estradiol levels	Estradiol levels || ||	TRUE	igd	166413	0.00201523	49649051	5.20E-09	19	21001_males	Body mass index (BMI) || id:21001_males	TRUE	reported	igd	2	TRUE	NA	NA	NA	NA
216	rs3784710	C	T	C	T	-0.0297067	0.000297436	0.226602	0.223469	FALSE	FALSE	FALSE	ebi-a-GCST90012105	15	68072458	0.00101307	206927	0.719999	Estradiol levels || id:ebi-a-GCST90012105	Estradiol levels	Estradiol levels || ||	TRUE	igd	166413	0.00236042	68072458	2.50E-36	15	21001_males	Body mass index (BMI) || id:21001_males	TRUE	reported	igd	2	TRUE	NA	NA	NA	NA
217	rs3803286	G	A	G	A	-0.0186417	-0.00142352	0.666815	0.666578	FALSE	FALSE	FALSE	ebi-a-GCST90012105	14	103246470	0.000895126	206927	0.0940005	Estradiol levels || id:ebi-a-GCST90012105	Estradiol levels	Estradiol levels || ||	TRUE	igd	166413	0.00209828	103246470	6.40E-19	14	21001_males	Body mass index (BMI) || id:21001_males	TRUE	reported	igd	2	TRUE	NA	NA	NA	NA
218	rs3807566	T	G	T	G	-0.0120727	-0.000158528	0.43832	0.438035	FALSE	FALSE	FALSE	ebi-a-GCST90012105	7	50564204	0.000853545	206927	0.780001	Estradiol levels || id:ebi-a-GCST90012105	Estradiol levels	Estradiol levels || ||	TRUE	igd	166413	0.00199583	50564204	1.50E-09	7	21001_males	Body mass index (BMI) || id:21001_males	TRUE	reported	igd	2	TRUE	NA	NA	NA	NA
219	rs3814883	T	C	T	C	0.0240107	0.0026268	0.482402	0.483563	FALSE	FALSE	FALSE	ebi-a-GCST90012105	16	29994922	0.000848872	206927	0.00230001	Estradiol levels || id:ebi-a-GCST90012105	Estradiol levels	Estradiol levels || ||	TRUE	igd	166413	0.00198424	29994922	1.00E-33	16	21001_males	Body mass index (BMI) || id:21001_males	TRUE	reported	igd	2	TRUE	NA	NA	NA	NA
220	rs3845344	T	C	T	C	0.0163609	0.000171978	0.391115	0.39199	FALSE	FALSE	FALSE	ebi-a-GCST90012105	1	75001480	0.000865298	206927	0.89	Estradiol levels || id:ebi-a-GCST90012105	Estradiol levels	Estradiol levels || ||	TRUE	igd	166413	0.00201927	75001480	5.40E-16	1	21001_males	Body mass index (BMI) || id:21001_males	TRUE	reported	igd	2	TRUE	NA	NA	NA	NA
221	rs3851998	G	C	G	C	-0.0136071	-9.27E-05	0.743064	0.743089	FALSE	TRUE	FALSE	ebi-a-GCST90012105	3	131876605	0.000971416	206927	0.91	Estradiol levels || id:ebi-a-GCST90012105	Estradiol levels	Estradiol levels || ||	TRUE	igd	166413	0.00226874	131876605	2.00E-09	3	21001_males	Body mass index (BMI) || id:21001_males	TRUE	reported	igd	2	TRUE	NA	NA	NA	NA
222	rs3866805	A	C	A	C	0.0117835	-0.000636512	0.355683	0.355558	FALSE	FALSE	FALSE	ebi-a-GCST90012105	1	6657424	0.000886665	206927	0.51	Estradiol levels || id:ebi-a-GCST90012105	Estradiol levels	Estradiol levels || ||	TRUE	igd	166413	0.00206546	6657424	1.20E-08	1	21001_males	Body mass index (BMI) || id:21001_males	TRUE	reported	igd	2	TRUE	NA	NA	NA	NA
223	rs3897102	T	C	T	C	0.0120838	-0.000404288	0.411157	0.412111	FALSE	FALSE	FALSE	ebi-a-GCST90012105	12	123492112	0.000866899	206927	0.62	Estradiol levels || id:ebi-a-GCST90012105	Estradiol levels	Estradiol levels || ||	TRUE	igd	166413	0.00202716	123492112	2.50E-09	12	21001_males	Body mass index (BMI) || id:21001_males	TRUE	reported	igd	2	TRUE	NA	NA	NA	NA
225	rs3902951	G	T	G	T	0.0141019	-3.57E-05	0.237151	0.239028	FALSE	FALSE	FALSE	ebi-a-GCST90012105	14	69789755	0.00100312	206927	0.97	Estradiol levels || id:ebi-a-GCST90012105	Estradiol levels	Estradiol levels || ||	TRUE	igd	166413	0.00235267	69789755	2.00E-09	14	21001_males	Body mass index (BMI) || id:21001_males	TRUE	reported	igd	2	TRUE	NA	NA	NA	NA
226	rs3935190	A	G	A	G	-0.0144864	-0.000364875	0.536784	0.53644	FALSE	FALSE	FALSE	ebi-a-GCST90012105	17	79084367	0.000852717	206927	0.7	Estradiol levels || id:ebi-a-GCST90012105	Estradiol levels	Estradiol levels || ||	TRUE	igd	166413	0.00199701	79084367	4.00E-13	17	21001_males	Body mass index (BMI) || id:21001_males	TRUE	reported	igd	2	TRUE	NA	NA	NA	NA
227	rs394608	C	T	C	T	0.0186353	-0.000480309	0.537697	0.538257	FALSE	FALSE	FALSE	ebi-a-GCST90012105	21	46581798	0.000849994	206927	0.6	Estradiol levels || id:ebi-a-GCST90012105	Estradiol levels	Estradiol levels || ||	TRUE	igd	166413	0.00199484	46581798	9.50E-21	21	21001_males	Body mass index (BMI) || id:21001_males	TRUE	reported	igd	2	TRUE	NA	NA	NA	NA
229	rs40071	C	T	C	T	-0.0261666	-0.000665285	0.179536	0.1794	FALSE	FALSE	FALSE	ebi-a-GCST90012105	5	107496102	0.00110578	206927	0.57	Estradiol levels || id:ebi-a-GCST90012105	Estradiol levels	Estradiol levels || ||	TRUE	igd	166413	0.00258163	107496102	3.80E-24	5	21001_males	Body mass index (BMI) || id:21001_males	TRUE	reported	igd	2	TRUE	NA	NA	NA	NA
230	rs4017425	T	C	T	C	-0.0125817	0.000211616	0.470208	0.470557	FALSE	FALSE	FALSE	ebi-a-GCST90012105	3	44028764	0.000848275	206927	0.79	Estradiol levels || id:ebi-a-GCST90012105	Estradiol levels	Estradiol levels || ||	TRUE	igd	166413	0.00198035	44028764	2.10E-10	3	21001_males	Body mass index (BMI) || id:21001_males	TRUE	reported	igd	2	TRUE	NA	NA	NA	NA
231	rs4055791	T	C	T	C	-0.0178082	-0.000703303	0.416804	0.418737	FALSE	FALSE	FALSE	ebi-a-GCST90012105	13	59266053	0.000855881	206927	0.41	Estradiol levels || id:ebi-a-GCST90012105	Estradiol levels	Estradiol levels || ||	TRUE	igd	166413	0.00200801	59266053	7.40E-19	13	21001_males	Body mass index (BMI) || id:21001_males	TRUE	reported	igd	2	TRUE	NA	NA	NA	NA
232	rs406388	G	C	G	C	0.015973	0.000844381	0.177266	0.178545	FALSE	TRUE	FALSE	ebi-a-GCST90012105	22	18226997	0.00110628	206927	0.450001	Estradiol levels || id:ebi-a-GCST90012105	Estradiol levels	Estradiol levels || ||	TRUE	igd	166413	0.00260181	18226997	8.30E-10	22	21001_males	Body mass index (BMI) || id:21001_males	TRUE	reported	igd	2	TRUE	NA	NA	NA	NA
233	rs41279738	G	T	G	T	0.0684263	0.00521919	0.025988	0.02604	FALSE	FALSE	FALSE	ebi-a-GCST90012105	1	110082551	0.00266581	206927	0.05	Estradiol levels || id:ebi-a-GCST90012105	Estradiol levels	Estradiol levels || ||	TRUE	igd	166413	0.0062225	110082551	4.00E-28	1	21001_males	Body mass index (BMI) || id:21001_males	TRUE	reported	igd	2	TRUE	NA	NA	NA	NA
234	rs4148155	G	A	G	A	-0.0229681	0.0010353	0.113268	0.114618	FALSE	FALSE	FALSE	ebi-a-GCST90012105	4	89054667	0.00132456	206927	0.44	Estradiol levels || id:ebi-a-GCST90012105	Estradiol levels	Estradiol levels || ||	TRUE	igd	166413	0.00310659	89054667	1.40E-13	4	21001_males	Body mass index (BMI) || id:21001_males	TRUE	reported	igd	2	TRUE	NA	NA	NA	NA
235	rs4261944	G	T	G	T	0.0138553	3.54E-05	0.364935	0.362875	FALSE	FALSE	FALSE	ebi-a-GCST90012105	4	31003636	0.000883683	206927	0.98	Estradiol levels || id:ebi-a-GCST90012105	Estradiol levels	Estradiol levels || ||	TRUE	igd	166413	0.00205652	31003636	1.60E-11	4	21001_males	Body mass index (BMI) || id:21001_males	TRUE	reported	igd	2	TRUE	NA	NA	NA	NA
236	rs4267103	C	T	C	T	0.0153916	0.00136225	0.186347	0.185173	FALSE	FALSE	FALSE	ebi-a-GCST90012105	12	60966740	0.00108908	206927	0.2	Estradiol levels || id:ebi-a-GCST90012105	Estradiol levels	Estradiol levels || ||	TRUE	igd	166413	0.00254312	60966740	1.40E-09	12	21001_males	Body mass index (BMI) || id:21001_males	TRUE	reported	igd	2	TRUE	NA	NA	NA	NA
237	rs4284600	C	T	C	T	0.0119673	-7.04E-05	0.467122	0.46553	FALSE	FALSE	FALSE	ebi-a-GCST90012105	15	31843528	0.000850524	206927	0.89	Estradiol levels || id:ebi-a-GCST90012105	Estradiol levels	Estradiol levels || ||	TRUE	igd	166413	0.00199506	31843528	2.00E-09	15	21001_males	Body mass index (BMI) || id:21001_males	TRUE	reported	igd	2	TRUE	NA	NA	NA	NA
238	rs429343	G	A	G	A	-0.0173795	-0.00152868	0.576573	0.578579	FALSE	FALSE	FALSE	ebi-a-GCST90012105	2	147903382	0.00085636	206927	0.0710003	Estradiol levels || id:ebi-a-GCST90012105	Estradiol levels	Estradiol levels || ||	TRUE	igd	166413	0.00199729	147903382	3.30E-18	2	21001_males	Body mass index (BMI) || id:21001_males	TRUE	reported	igd	2	TRUE	NA	NA	NA	NA
239	rs429358	C	T	C	T	-0.0266723	-0.00398284	0.154166	0.15533	FALSE	FALSE	FALSE	ebi-a-GCST90012105	19	45411941	0.00116749	206927	0.000749998	Estradiol levels || id:ebi-a-GCST90012105	Estradiol levels	Estradiol levels || ||	TRUE	igd	166413	0.00274373	45411941	2.40E-22	19	21001_males	Body mass index (BMI) || id:21001_males	TRUE	reported	igd	2	TRUE	NA	NA	NA	NA
240	rs4307239	G	A	G	A	0.0121413	0.000882231	0.458941	0.457734	FALSE	FALSE	FALSE	ebi-a-GCST90012105	7	24354300	0.000850619	206927	0.28	Estradiol levels || id:ebi-a-GCST90012105	Estradiol levels	Estradiol levels || ||	TRUE	igd	166413	0.00198816	24354300	1.00E-09	7	21001_males	Body mass index (BMI) || id:21001_males	TRUE	reported	igd	2	TRUE	NA	NA	NA	NA
241	rs4419475	T	A	T	A	0.011487	-0.000271231	0.407327	0.408048	FALSE	TRUE	FALSE	ebi-a-GCST90012105	4	96150044	0.000861799	206927	0.780001	Estradiol levels || id:ebi-a-GCST90012105	Estradiol levels	Estradiol levels || ||	TRUE	igd	166413	0.0020106	96150044	1.10E-08	4	21001_males	Body mass index (BMI) || id:21001_males	TRUE	reported	igd	2	TRUE	NA	NA	NA	NA
242	rs4444317	G	A	G	A	-0.0161604	-0.00106882	0.216141	0.216274	FALSE	FALSE	FALSE	ebi-a-GCST90012105	15	92573234	0.00103349	206927	0.33	Estradiol levels || id:ebi-a-GCST90012105	Estradiol levels	Estradiol levels || ||	TRUE	igd	166413	0.00242104	92573234	2.50E-11	15	21001_males	Body mass index (BMI) || id:21001_males	TRUE	reported	igd	2	TRUE	NA	NA	NA	NA
243	rs4456769	T	C	T	C	0.0146111	-0.000346169	0.333444	0.334083	FALSE	FALSE	FALSE	ebi-a-GCST90012105	20	25190777	0.000896603	206927	0.7	Estradiol levels || id:ebi-a-GCST90012105	Estradiol levels	Estradiol levels || ||	TRUE	igd	166413	0.00210138	25190777	3.60E-12	20	21001_males	Body mass index (BMI) || id:21001_males	TRUE	reported	igd	2	TRUE	NA	NA	NA	NA
244	rs4477562	T	C	T	C	0.0296118	-0.000111281	0.128644	0.128983	FALSE	FALSE	FALSE	ebi-a-GCST90012105	13	54104968	0.00127208	206927	0.91	Estradiol levels || id:ebi-a-GCST90012105	Estradiol levels	Estradiol levels || ||	TRUE	igd	166413	0.00298011	54104968	2.90E-23	13	21001_males	Body mass index (BMI) || id:21001_males	TRUE	reported	igd	2	TRUE	NA	NA	NA	NA
245	rs4482463	A	C	A	C	-0.0313175	0.000170212	0.923002	0.923657	FALSE	FALSE	FALSE	ebi-a-GCST90012105	2	205375909	0.00159711	206927	0.92	Estradiol levels || id:ebi-a-GCST90012105	Estradiol levels	Estradiol levels || ||	TRUE	igd	166413	0.00370692	205375909	3.00E-17	2	21001_males	Body mass index (BMI) || id:21001_males	TRUE	reported	igd	2	TRUE	NA	NA	NA	NA
246	rs45486197	A	G	A	G	0.025766	0.000207618	0.065685	0.066054	FALSE	FALSE	FALSE	ebi-a-GCST90012105	19	2244849	0.00171788	206927	0.92	Estradiol levels || id:ebi-a-GCST90012105	Estradiol levels	Estradiol levels || ||	TRUE	igd	166413	0.00403737	2244849	1.70E-10	19	21001_males	Body mass index (BMI) || id:21001_males	TRUE	reported	igd	2	TRUE	NA	NA	NA	NA
247	rs4605363	C	A	C	A	0.0163638	-0.000499144	0.341595	0.3405	FALSE	FALSE	FALSE	ebi-a-GCST90012105	2	229010960	0.000891802	206927	0.57	Estradiol levels || id:ebi-a-GCST90012105	Estradiol levels	Estradiol levels || ||	TRUE	igd	166413	0.00207733	229010960	3.30E-15	2	21001_males	Body mass index (BMI) || id:21001_males	TRUE	reported	igd	2	TRUE	NA	NA	NA	NA
248	rs4648450	A	C	A	C	-0.014837	9.21E-05	0.466824	0.46523	FALSE	FALSE	FALSE	ebi-a-GCST90012105	1	2723214	0.000854947	206927	0.95	Estradiol levels || id:ebi-a-GCST90012105	Estradiol levels	Estradiol levels || ||	TRUE	igd	166413	0.00198775	2723214	8.40E-14	1	21001_males	Body mass index (BMI) || id:21001_males	TRUE	reported	igd	2	TRUE	NA	NA	NA	NA
249	rs4658403	T	C	T	C	-0.0188877	-0.000636631	0.833659	0.833753	FALSE	FALSE	FALSE	ebi-a-GCST90012105	1	243832560	0.0011373	206927	0.59	Estradiol levels || id:ebi-a-GCST90012105	Estradiol levels	Estradiol levels || ||	TRUE	igd	166413	0.00264997	243832560	1.00E-12	1	21001_males	Body mass index (BMI) || id:21001_males	TRUE	reported	igd	2	TRUE	NA	NA	NA	NA
250	rs4672338	T	C	T	C	0.0135646	-0.000455828	0.336228	0.336838	FALSE	FALSE	FALSE	ebi-a-GCST90012105	2	60217457	0.000896753	206927	0.62	Estradiol levels || id:ebi-a-GCST90012105	Estradiol levels	Estradiol levels || ||	TRUE	igd	166413	0.00208669	60217457	8.00E-11	2	21001_males	Body mass index (BMI) || id:21001_males	TRUE	reported	igd	2	TRUE	NA	NA	NA	NA
251	rs4722398	T	C	T	C	0.0186993	-0.000560301	0.136137	0.136091	FALSE	FALSE	FALSE	ebi-a-GCST90012105	7	3125220	0.00123028	206927	0.62	Estradiol levels || id:ebi-a-GCST90012105	Estradiol levels	Estradiol levels || ||	TRUE	igd	166413	0.00287545	3125220	7.90E-11	7	21001_males	Body mass index (BMI) || id:21001_males	TRUE	reported	igd	2	TRUE	NA	NA	NA	NA
253	rs4764949	G	A	G	A	-0.0183924	0.000161212	0.325892	0.323375	FALSE	FALSE	FALSE	ebi-a-GCST90012105	12	103658096	0.000903872	206927	0.87	Estradiol levels || id:ebi-a-GCST90012105	Estradiol levels	Estradiol levels || ||	TRUE	igd	166413	0.00211197	103658096	3.10E-18	12	21001_males	Body mass index (BMI) || id:21001_males	TRUE	reported	igd	2	TRUE	NA	NA	NA	NA
254	rs4790292	A	C	A	C	-0.0254509	-0.00119561	0.153693	0.153735	FALSE	FALSE	FALSE	ebi-a-GCST90012105	17	1824305	0.00117722	206927	0.3	Estradiol levels || id:ebi-a-GCST90012105	Estradiol levels	Estradiol levels || ||	TRUE	igd	166413	0.00275603	1824305	2.60E-20	17	21001_males	Body mass index (BMI) || id:21001_males	TRUE	reported	igd	2	TRUE	NA	NA	NA	NA
255	rs4820410	G	A	G	A	-0.0177457	0.000979063	0.345317	0.346163	FALSE	FALSE	FALSE	ebi-a-GCST90012105	22	40690385	0.000888573	206927	0.28	Estradiol levels || id:ebi-a-GCST90012105	Estradiol levels	Estradiol levels || ||	TRUE	igd	166413	0.00208527	40690385	1.70E-17	22	21001_males	Body mass index (BMI) || id:21001_males	TRUE	reported	igd	2	TRUE	NA	NA	NA	NA
256	rs4832298	T	C	T	C	-0.015965	0.000428761	0.686142	0.68594	FALSE	FALSE	FALSE	ebi-a-GCST90012105	2	86764004	0.000910945	206927	0.649999	Estradiol levels || id:ebi-a-GCST90012105	Estradiol levels	Estradiol levels || ||	TRUE	igd	166413	0.00212268	86764004	5.40E-14	2	21001_males	Body mass index (BMI) || id:21001_males	TRUE	reported	igd	2	TRUE	NA	NA	NA	NA
257	rs4858940	C	T	C	T	0.0229281	-0.00238994	0.885569	0.885085	FALSE	FALSE	FALSE	ebi-a-GCST90012105	3	88254820	0.00132992	206927	0.0669993	Estradiol levels || id:ebi-a-GCST90012105	Estradiol levels	Estradiol levels || ||	TRUE	igd	166413	0.00309976	88254820	1.40E-13	3	21001_males	Body mass index (BMI) || id:21001_males	TRUE	reported	igd	2	TRUE	NA	NA	NA	NA
258	rs4876611	G	A	G	A	0.0197549	0.00118396	0.720243	0.717855	FALSE	FALSE	FALSE	ebi-a-GCST90012105	8	116671848	0.000940977	206927	0.2	Estradiol levels || id:ebi-a-GCST90012105	Estradiol levels	Estradiol levels || ||	TRUE	igd	166413	0.00220502	116671848	3.30E-19	8	21001_males	Body mass index (BMI) || id:21001_males	TRUE	reported	igd	2	TRUE	NA	NA	NA	NA
259	rs4929923	C	T	C	T	0.0189424	0.0014432	0.645204	0.644822	FALSE	FALSE	FALSE	ebi-a-GCST90012105	11	8639200	0.000882628	206927	0.1	Estradiol levels || id:ebi-a-GCST90012105	Estradiol levels	Estradiol levels || ||	TRUE	igd	166413	0.00206436	8639200	4.50E-20	11	21001_males	Body mass index (BMI) || id:21001_males	TRUE	reported	igd	2	TRUE	NA	NA	NA	NA
260	rs5011579	G	C	G	C	0.0140268	0.00121416	0.715152	0.715757	FALSE	TRUE	FALSE	ebi-a-GCST90012105	16	69187318	0.000938568	206927	0.21	Estradiol levels || id:ebi-a-GCST90012105	Estradiol levels	Estradiol levels || ||	TRUE	igd	166413	0.00219322	69187318	1.60E-10	16	21001_males	Body mass index (BMI) || id:21001_males	TRUE	reported	igd	2	TRUE	NA	NA	NA	NA
261	rs512121	C	T	C	T	-0.0159359	-0.000791519	0.192054	0.189719	FALSE	FALSE	FALSE	ebi-a-GCST90012105	18	7548501	0.00108308	206927	0.47	Estradiol levels || id:ebi-a-GCST90012105	Estradiol levels	Estradiol levels || ||	TRUE	igd	166413	0.00252176	7548501	2.60E-10	18	21001_males	Body mass index (BMI) || id:21001_males	TRUE	reported	igd	2	TRUE	NA	NA	NA	NA
262	rs529200	G	A	G	A	0.0168965	-0.000176877	0.527829	0.528522	FALSE	FALSE	FALSE	ebi-a-GCST90012105	3	173114305	0.000847646	206927	0.83	Estradiol levels || id:ebi-a-GCST90012105	Estradiol levels	Estradiol levels || ||	TRUE	igd	166413	0.0019785	173114305	1.30E-17	3	21001_males	Body mass index (BMI) || id:21001_males	TRUE	reported	igd	2	TRUE	NA	NA	NA	NA
263	rs539515	C	A	C	A	0.0495291	0.00227497	0.204942	0.206787	FALSE	FALSE	FALSE	ebi-a-GCST90012105	1	177889025	0.00104464	206927	0.0280001	Estradiol levels || id:ebi-a-GCST90012105	Estradiol levels	Estradiol levels || ||	TRUE	igd	166413	0.0024426	177889025	2.00E-91	1	21001_males	Body mass index (BMI) || id:21001_males	TRUE	reported	igd	2	TRUE	NA	NA	NA	NA
264	rs55707359	G	T	G	T	0.0531292	-0.0027474	0.015432	0.015329	FALSE	FALSE	FALSE	ebi-a-GCST90012105	11	46159333	0.00348845	206927	0.4	Estradiol levels || id:ebi-a-GCST90012105	Estradiol levels	Estradiol levels || ||	TRUE	igd	166413	0.00812381	46159333	6.20E-11	11	21001_males	Body mass index (BMI) || id:21001_males	TRUE	reported	igd	2	TRUE	NA	NA	NA	NA
265	rs55714539	C	A	C	A	0.0175719	-0.000866514	0.343587	0.343517	FALSE	FALSE	FALSE	ebi-a-GCST90012105	19	18207397	0.000896741	206927	0.35	Estradiol levels || id:ebi-a-GCST90012105	Estradiol levels	Estradiol levels || ||	TRUE	igd	166413	0.00210043	18207397	6.00E-17	19	21001_males	Body mass index (BMI) || id:21001_males	TRUE	reported	igd	2	TRUE	NA	NA	NA	NA
266	rs55726687	A	G	A	G	0.02483	-0.000749835	0.209709	0.209947	FALSE	FALSE	FALSE	ebi-a-GCST90012105	12	991306	0.00103683	206927	0.44	Estradiol levels || id:ebi-a-GCST90012105	Estradiol levels	Estradiol levels || ||	TRUE	igd	166413	0.00242628	991306	1.40E-24	12	21001_males	Body mass index (BMI) || id:21001_males	TRUE	reported	igd	2	TRUE	NA	NA	NA	NA
267	rs55769038	A	G	A	G	0.0160961	-0.00122183	0.590384	0.592141	FALSE	FALSE	FALSE	ebi-a-GCST90012105	11	13331808	0.000860965	206927	0.17	Estradiol levels || id:ebi-a-GCST90012105	Estradiol levels	Estradiol levels || ||	TRUE	igd	166413	0.00201096	13331808	1.20E-15	11	21001_males	Body mass index (BMI) || id:21001_males	TRUE	reported	igd	2	TRUE	NA	NA	NA	NA
268	rs558887	G	A	G	A	-0.0129976	-0.00156086	0.307507	0.306443	FALSE	FALSE	FALSE	ebi-a-GCST90012105	11	28712741	0.000919702	206927	0.0790005	Estradiol levels || id:ebi-a-GCST90012105	Estradiol levels	Estradiol levels || ||	TRUE	igd	166413	0.00214881	28712741	1.50E-09	11	21001_males	Body mass index (BMI) || id:21001_males	TRUE	reported	igd	2	TRUE	NA	NA	NA	NA
269	rs559231	T	G	T	G	0.0134907	0.000501979	0.393053	0.393536	FALSE	FALSE	FALSE	ebi-a-GCST90012105	18	39644247	0.000868977	206927	0.6	Estradiol levels || id:ebi-a-GCST90012105	Estradiol levels	Estradiol levels || ||	TRUE	igd	166413	0.00203562	39644247	3.40E-11	18	21001_males	Body mass index (BMI) || id:21001_males	TRUE	reported	igd	2	TRUE	NA	NA	NA	NA
270	rs56038322	A	G	A	G	0.0139276	0.000958326	0.31062	0.312143	FALSE	FALSE	FALSE	ebi-a-GCST90012105	3	69925128	0.000920314	206927	0.3	Estradiol levels || id:ebi-a-GCST90012105	Estradiol levels	Estradiol levels || ||	TRUE	igd	166413	0.00214833	69925128	9.00E-11	3	21001_males	Body mass index (BMI) || id:21001_males	TRUE	reported	igd	2	TRUE	NA	NA	NA	NA
271	rs56094641	G	A	G	A	0.0734967	0.000841913	0.404564	0.406151	FALSE	FALSE	FALSE	ebi-a-GCST90012105	16	53806453	0.000860813	206927	0.26	Estradiol levels || id:ebi-a-GCST90012105	Estradiol levels	Estradiol levels || ||	TRUE	igd	166413	0.00201412	53806453	1.00E-200	16	21001_males	Body mass index (BMI) || id:21001_males	TRUE	reported	igd	2	TRUE	NA	NA	NA	NA
272	rs56133507	G	T	G	T	0.0137622	-0.000103381	0.196875	0.196541	FALSE	FALSE	FALSE	ebi-a-GCST90012105	2	172818467	0.00106205	206927	0.9	Estradiol levels || id:ebi-a-GCST90012105	Estradiol levels	Estradiol levels || ||	TRUE	igd	166413	0.00247385	172818467	2.70E-08	2	21001_males	Body mass index (BMI) || id:21001_males	TRUE	reported	igd	2	TRUE	NA	NA	NA	NA
273	rs56143236	T	C	T	C	0.0126667	0.00127787	0.256388	0.257074	FALSE	FALSE	FALSE	ebi-a-GCST90012105	3	157020444	0.000970029	206927	0.18	Estradiol levels || id:ebi-a-GCST90012105	Estradiol levels	Estradiol levels || ||	TRUE	igd	166413	0.00226533	157020444	2.30E-08	3	21001_males	Body mass index (BMI) || id:21001_males	TRUE	reported	igd	2	TRUE	NA	NA	NA	NA
274	rs56161855	T	A	T	A	0.0224575	0.0012426	0.132847	0.131863	FALSE	TRUE	FALSE	ebi-a-GCST90012105	17	46288649	0.00124885	206927	0.27	Estradiol levels || id:ebi-a-GCST90012105	Estradiol levels	Estradiol levels || ||	TRUE	igd	166413	0.00291784	46288649	1.40E-14	17	21001_males	Body mass index (BMI) || id:21001_males	TRUE	reported	igd	2	TRUE	NA	NA	NA	NA
275	rs56203622	C	T	C	T	0.0179769	-0.001336	0.145529	0.143778	FALSE	FALSE	FALSE	ebi-a-GCST90012105	9	131040874	0.00120338	206927	0.28	Estradiol levels || id:ebi-a-GCST90012105	Estradiol levels	Estradiol levels || ||	TRUE	igd	166413	0.00280183	131040874	1.40E-10	9	21001_males	Body mass index (BMI) || id:21001_males	TRUE	reported	igd	2	TRUE	NA	NA	NA	NA
276	rs56352336	C	T	C	T	-0.016327	-0.000411862	0.154894	0.154682	FALSE	FALSE	FALSE	ebi-a-GCST90012105	19	19352155	0.00117525	206927	0.73	Estradiol levels || id:ebi-a-GCST90012105	Estradiol levels	Estradiol levels || ||	TRUE	igd	166413	0.00275021	19352155	2.90E-09	19	21001_males	Body mass index (BMI) || id:21001_males	TRUE	reported	igd	2	TRUE	NA	NA	NA	NA
277	rs56399737	T	C	T	C	-0.0161325	-0.00102825	0.449124	0.450474	FALSE	FALSE	FALSE	ebi-a-GCST90012105	13	33381721	0.000852005	206927	0.2	Estradiol levels || id:ebi-a-GCST90012105	Estradiol levels	Estradiol levels || ||	TRUE	igd	166413	0.00199646	33381721	6.40E-16	13	21001_males	Body mass index (BMI) || id:21001_males	TRUE	reported	igd	2	TRUE	NA	NA	NA	NA
278	rs56858768	A	G	A	G	0.0159188	0.00103263	0.296861	0.299227	FALSE	FALSE	FALSE	ebi-a-GCST90012105	13	86511730	0.000926974	206927	0.24	Estradiol levels || id:ebi-a-GCST90012105	Estradiol levels	Estradiol levels || ||	TRUE	igd	166413	0.00217378	86511730	2.40E-13	13	21001_males	Body mass index (BMI) || id:21001_males	TRUE	reported	igd	2	TRUE	NA	NA	NA	NA
279	rs56893062	G	T	G	T	0.0125141	-0.000187386	0.303342	0.304741	FALSE	FALSE	FALSE	ebi-a-GCST90012105	8	25662655	0.000919253	206927	0.89	Estradiol levels || id:ebi-a-GCST90012105	Estradiol levels	Estradiol levels || ||	TRUE	igd	166413	0.00215383	25662655	6.20E-09	8	21001_males	Body mass index (BMI) || id:21001_males	TRUE	reported	igd	2	TRUE	NA	NA	NA	NA
280	rs56930105	T	C	T	C	0.0157557	0.00111198	0.139295	0.139191	FALSE	FALSE	FALSE	ebi-a-GCST90012105	2	10982487	0.00122948	206927	0.4	Estradiol levels || id:ebi-a-GCST90012105	Estradiol levels	Estradiol levels || ||	TRUE	igd	166413	0.00286187	10982487	3.70E-08	2	21001_males	Body mass index (BMI) || id:21001_males	TRUE	reported	igd	2	TRUE	NA	NA	NA	NA
281	rs57636386	C	T	C	T	-0.0412553	0.00052002	0.08383	0.084426	FALSE	FALSE	FALSE	ebi-a-GCST90012105	18	58048295	0.00152234	206927	0.709999	Estradiol levels || id:ebi-a-GCST90012105	Estradiol levels	Estradiol levels || ||	TRUE	igd	166413	0.00358326	58048295	1.10E-30	18	21001_males	Body mass index (BMI) || id:21001_males	TRUE	reported	igd	2	TRUE	NA	NA	NA	NA
282	rs57989773	C	T	C	T	0.0133488	0.00134277	0.244995	0.243038	FALSE	FALSE	FALSE	ebi-a-GCST90012105	6	100629078	0.00101544	206927	0.19	Estradiol levels || id:ebi-a-GCST90012105	Estradiol levels	Estradiol levels || ||	TRUE	igd	166413	0.00236315	100629078	1.60E-08	6	21001_males	Body mass index (BMI) || id:21001_males	TRUE	reported	igd	2	TRUE	NA	NA	NA	NA
283	rs58862095	T	C	T	C	-0.0229877	-0.00145557	0.419266	0.418944	FALSE	FALSE	FALSE	ebi-a-GCST90012105	7	75081418	0.000859568	206927	0.0929994	Estradiol levels || id:ebi-a-GCST90012105	Estradiol levels	Estradiol levels || ||	TRUE	igd	166413	0.00200786	75081418	2.40E-30	7	21001_males	Body mass index (BMI) || id:21001_males	TRUE	reported	igd	2	TRUE	NA	NA	NA	NA
284	rs59068084	T	G	T	G	0.0110552	0.00158329	0.410232	0.41042	FALSE	FALSE	FALSE	ebi-a-GCST90012105	4	113256737	0.000860944	206927	0.0729995	Estradiol levels || id:ebi-a-GCST90012105	Estradiol levels	Estradiol levels || ||	TRUE	igd	166413	0.00201048	113256737	3.80E-08	4	21001_males	Body mass index (BMI) || id:21001_males	TRUE	reported	igd	2	TRUE	NA	NA	NA	NA
286	rs59227842	G	A	G	A	0.0229675	-0.0001488	0.31149	0.310522	FALSE	FALSE	FALSE	ebi-a-GCST90012105	11	43692423	0.000921612	206927	0.85	Estradiol levels || id:ebi-a-GCST90012105	Estradiol levels	Estradiol levels || ||	TRUE	igd	166413	0.00215313	43692423	1.50E-26	11	21001_males	Body mass index (BMI) || id:21001_males	TRUE	reported	igd	2	TRUE	NA	NA	NA	NA
287	rs594024	C	T	C	T	-0.0146771	-0.00140561	0.554162	0.553864	FALSE	FALSE	FALSE	ebi-a-GCST90012105	11	69443822	0.000850976	206927	0.0920005	Estradiol levels || id:ebi-a-GCST90012105	Estradiol levels	Estradiol levels || ||	TRUE	igd	166413	0.00199081	69443822	1.70E-13	11	21001_males	Body mass index (BMI) || id:21001_males	TRUE	reported	igd	2	TRUE	NA	NA	NA	NA
288	rs6023655	G	A	G	A	-0.0147346	0.00116163	0.765741	0.764441	FALSE	FALSE	FALSE	ebi-a-GCST90012105	20	53479658	0.00100113	206927	0.25	Estradiol levels || id:ebi-a-GCST90012105	Estradiol levels	Estradiol levels || ||	TRUE	igd	166413	0.00234997	53479658	3.60E-10	20	21001_males	Body mass index (BMI) || id:21001_males	TRUE	reported	igd	2	TRUE	NA	NA	NA	NA
289	rs60764613	T	G	T	G	0.02099	0.00239295	0.144883	0.14612	FALSE	FALSE	FALSE	ebi-a-GCST90012105	18	1839911	0.00120351	206927	0.0369999	Estradiol levels || id:ebi-a-GCST90012105	Estradiol levels	Estradiol levels || ||	TRUE	igd	166413	0.00282688	1839911	1.10E-13	18	21001_males	Body mass index (BMI) || id:21001_males	TRUE	reported	igd	2	TRUE	NA	NA	NA	NA
290	rs61740466	A	G	A	G	-0.0135153	0.000170825	0.237203	0.237081	FALSE	FALSE	FALSE	ebi-a-GCST90012105	1	19934900	0.00099624	206927	0.83	Estradiol levels || id:ebi-a-GCST90012105	Estradiol levels	Estradiol levels || ||	TRUE	igd	166413	0.00231885	19934900	5.60E-09	1	21001_males	Body mass index (BMI) || id:21001_males	TRUE	reported	igd	2	TRUE	NA	NA	NA	NA
291	rs61813324	T	C	T	C	0.0290259	0.00166966	0.135728	0.136406	FALSE	FALSE	FALSE	ebi-a-GCST90012105	1	156049877	0.0012488	206927	0.19	Estradiol levels || id:ebi-a-GCST90012105	Estradiol levels	Estradiol levels || ||	TRUE	igd	166413	0.00292038	156049877	2.80E-23	1	21001_males	Body mass index (BMI) || id:21001_males	TRUE	reported	igd	2	TRUE	NA	NA	NA	NA
292	rs61828641	A	G	A	G	0.0224585	0.00107186	0.10925	0.108182	FALSE	FALSE	FALSE	ebi-a-GCST90012105	1	174321997	0.00136055	206927	0.44	Estradiol levels || id:ebi-a-GCST90012105	Estradiol levels	Estradiol levels || ||	TRUE	igd	166413	0.00315913	174321997	1.20E-12	1	21001_males	Body mass index (BMI) || id:21001_males	TRUE	reported	igd	2	TRUE	NA	NA	NA	NA
293	rs61871615	T	C	T	C	-0.0267159	-0.000601367	0.091551	0.091148	FALSE	FALSE	FALSE	ebi-a-GCST90012105	10	102487140	0.00154144	206927	0.649999	Estradiol levels || id:ebi-a-GCST90012105	Estradiol levels	Estradiol levels || ||	TRUE	igd	166413	0.00359269	102487140	1.00E-13	10	21001_males	Body mass index (BMI) || id:21001_males	TRUE	reported	igd	2	TRUE	NA	NA	NA	NA
294	rs61903695	G	A	G	A	0.0166235	0.000648085	0.254964	0.255523	FALSE	FALSE	FALSE	ebi-a-GCST90012105	11	89922417	0.000970133	206927	0.58	Estradiol levels || id:ebi-a-GCST90012105	Estradiol levels	Estradiol levels || ||	TRUE	igd	166413	0.00227115	89922417	2.50E-13	11	21001_males	Body mass index (BMI) || id:21001_males	TRUE	reported	igd	2	TRUE	NA	NA	NA	NA
295	rs61992671	G	A	G	A	-0.0161925	-0.000292101	0.49195	0.493174	FALSE	FALSE	FALSE	ebi-a-GCST90012105	14	101531854	0.000884557	206927	0.780001	Estradiol levels || id:ebi-a-GCST90012105	Estradiol levels	Estradiol levels || ||	TRUE	igd	166413	0.00206924	101531854	5.10E-15	14	21001_males	Body mass index (BMI) || id:21001_males	TRUE	reported	igd	2	TRUE	NA	NA	NA	NA
296	rs62007782	A	G	A	G	-0.0167007	-1.15E-05	0.265091	0.263897	FALSE	FALSE	FALSE	ebi-a-GCST90012105	15	78029797	0.00095959	206927	1	Estradiol levels || id:ebi-a-GCST90012105	Estradiol levels	Estradiol levels || ||	TRUE	igd	166413	0.00224215	78029797	9.40E-14	15	21001_males	Body mass index (BMI) || id:21001_males	TRUE	reported	igd	2	TRUE	NA	NA	NA	NA
297	rs62020775	A	T	A	T	-0.0165665	8.33E-05	0.14168	0.142036	FALSE	TRUE	FALSE	ebi-a-GCST90012105	15	89960286	0.00122016	206927	0.86	Estradiol levels || id:ebi-a-GCST90012105	Estradiol levels	Estradiol levels || ||	TRUE	igd	166413	0.0028635	89960286	7.20E-09	15	21001_males	Body mass index (BMI) || id:21001_males	TRUE	reported	igd	2	TRUE	NA	NA	NA	NA
298	rs62072006	C	A	C	A	0.0156492	0.000190696	0.144541	0.145734	FALSE	FALSE	FALSE	ebi-a-GCST90012105	17	52938468	0.0012018	206927	0.94	Estradiol levels || id:ebi-a-GCST90012105	Estradiol levels	Estradiol levels || ||	TRUE	igd	166413	0.00282374	52938468	3.00E-08	17	21001_males	Body mass index (BMI) || id:21001_males	TRUE	reported	igd	2	TRUE	NA	NA	NA	NA
299	rs62107261	C	T	C	T	-0.0911559	-0.00154266	0.048327	0.047793	FALSE	FALSE	FALSE	ebi-a-GCST90012105	2	422144	0.00198967	206927	0.450001	Estradiol levels || id:ebi-a-GCST90012105	Estradiol levels	Estradiol levels || ||	TRUE	igd	166413	0.00460882	422144	4.60E-87	2	21001_males	Body mass index (BMI) || id:21001_males	TRUE	reported	igd	2	TRUE	NA	NA	NA	NA
300	rs62176243	T	A	T	A	-0.0149699	-0.00191913	0.244987	0.246569	FALSE	TRUE	FALSE	ebi-a-GCST90012105	2	166190881	0.000978726	206927	0.051	Estradiol levels || id:ebi-a-GCST90012105	Estradiol levels	Estradiol levels || ||	TRUE	igd	166413	0.00228878	166190881	6.10E-11	2	21001_males	Body mass index (BMI) || id:21001_males	TRUE	reported	igd	2	TRUE	NA	NA	NA	NA
301	rs62190049	C	G	C	G	-0.0111798	-0.000677401	0.390446	0.391345	FALSE	TRUE	FALSE	ebi-a-GCST90012105	2	182566998	0.000875606	206927	0.43	Estradiol levels || id:ebi-a-GCST90012105	Estradiol levels	Estradiol levels || ||	TRUE	igd	166413	0.00203614	182566998	4.00E-08	2	21001_males	Body mass index (BMI) || id:21001_males	TRUE	reported	igd	2	TRUE	NA	NA	NA	NA
302	rs62241847	G	A	G	A	-0.0124263	0.000278915	0.314443	0.318112	FALSE	FALSE	FALSE	ebi-a-GCST90012105	3	20466465	0.000908446	206927	0.719999	Estradiol levels || id:ebi-a-GCST90012105	Estradiol levels	Estradiol levels || ||	TRUE	igd	166413	0.00212897	20466465	5.30E-09	3	21001_males	Body mass index (BMI) || id:21001_males	TRUE	reported	igd	2	TRUE	NA	NA	NA	NA
303	rs62246311	A	G	A	G	0.0207539	0.000581122	0.102364	0.102163	FALSE	FALSE	FALSE	ebi-a-GCST90012105	3	9498143	0.0013971	206927	0.66	Estradiol levels || id:ebi-a-GCST90012105	Estradiol levels	Estradiol levels || ||	TRUE	igd	166413	0.00325487	9498143	1.80E-10	3	21001_males	Body mass index (BMI) || id:21001_males	TRUE	reported	igd	2	TRUE	NA	NA	NA	NA
304	rs62379271	G	T	G	T	0.0117237	0.0020083	0.578511	0.579764	FALSE	FALSE	FALSE	ebi-a-GCST90012105	5	105870033	0.00085903	206927	0.0189998	Estradiol levels || id:ebi-a-GCST90012105	Estradiol levels	Estradiol levels || ||	TRUE	igd	166413	0.00200557	105870033	5.00E-09	5	21001_males	Body mass index (BMI) || id:21001_males	TRUE	reported	igd	2	TRUE	NA	NA	NA	NA
305	rs62407562	A	T	A	T	0.0144393	-0.000562103	0.268584	0.269279	FALSE	TRUE	FALSE	ebi-a-GCST90012105	6	33530346	0.00095163	206927	0.55	Estradiol levels || id:ebi-a-GCST90012105	Estradiol levels	Estradiol levels || ||	TRUE	igd	166413	0.00222463	33530346	8.50E-11	6	21001_males	Body mass index (BMI) || id:21001_males	TRUE	reported	igd	2	TRUE	NA	NA	NA	NA
306	rs6265	T	C	T	C	-0.0399185	-0.00146368	0.188472	0.189132	FALSE	FALSE	FALSE	ebi-a-GCST90012105	11	27679916	0.00108085	206927	0.2	Estradiol levels || id:ebi-a-GCST90012105	Estradiol levels	Estradiol levels || ||	TRUE	igd	166413	0.00252719	27679916	3.30E-56	11	21001_males	Body mass index (BMI) || id:21001_males	TRUE	reported	igd	2	TRUE	NA	NA	NA	NA
307	rs6430068	A	G	A	G	0.0186066	-0.000200568	0.108559	0.10761	FALSE	FALSE	FALSE	ebi-a-GCST90012105	2	145627927	0.00137183	206927	0.89	Estradiol levels || id:ebi-a-GCST90012105	Estradiol levels	Estradiol levels || ||	TRUE	igd	166413	0.0031882	145627927	5.30E-09	2	21001_males	Body mass index (BMI) || id:21001_males	TRUE	reported	igd	2	TRUE	NA	NA	NA	NA
308	rs6444950	A	G	A	G	0.0158525	-0.000714952	0.237474	0.237143	FALSE	FALSE	FALSE	ebi-a-GCST90012105	3	170602073	0.000995097	206927	0.46	Estradiol levels || id:ebi-a-GCST90012105	Estradiol levels	Estradiol levels || ||	TRUE	igd	166413	0.00232007	170602073	8.30E-12	3	21001_males	Body mass index (BMI) || id:21001_males	TRUE	reported	igd	2	TRUE	NA	NA	NA	NA
309	rs6545714	A	G	A	G	-0.0205219	-0.000341195	0.601448	0.600109	FALSE	FALSE	FALSE	ebi-a-GCST90012105	2	59307725	0.000864718	206927	0.630001	Estradiol levels || id:ebi-a-GCST90012105	Estradiol levels	Estradiol levels || ||	TRUE	igd	166413	0.00201573	59307725	2.40E-24	2	21001_males	Body mass index (BMI) || id:21001_males	TRUE	reported	igd	2	TRUE	NA	NA	NA	NA
310	rs6560906	C	T	C	T	-0.012198	-0.00024145	0.691874	0.689529	FALSE	FALSE	FALSE	ebi-a-GCST90012105	12	133414054	0.000913984	206927	0.719999	Estradiol levels || id:ebi-a-GCST90012105	Estradiol levels	Estradiol levels || ||	TRUE	igd	166413	0.00214136	133414054	1.20E-08	12	21001_males	Body mass index (BMI) || id:21001_males	TRUE	reported	igd	2	TRUE	NA	NA	NA	NA
311	rs6561937	A	T	A	T	-0.015934	-0.00115661	0.753587	0.750823	FALSE	TRUE	FALSE	ebi-a-GCST90012105	13	58257667	0.000981427	206927	0.23	Estradiol levels || id:ebi-a-GCST90012105	Estradiol levels	Estradiol levels || ||	TRUE	igd	166413	0.00230346	58257667	4.60E-12	13	21001_males	Body mass index (BMI) || id:21001_males	TRUE	reported	igd	2	TRUE	NA	NA	NA	NA
312	rs6567160	C	T	C	T	0.0541723	-0.00010382	0.232714	0.232911	FALSE	FALSE	FALSE	ebi-a-GCST90012105	18	57829135	0.00100194	206927	0.93	Estradiol levels || id:ebi-a-GCST90012105	Estradiol levels	Estradiol levels || ||	TRUE	igd	166413	0.00234213	57829135	2.30E-118	18	21001_males	Body mass index (BMI) || id:21001_males	TRUE	reported	igd	2	TRUE	NA	NA	NA	NA
313	rs6575340	A	G	A	G	0.0207333	0.00194101	0.636038	0.637811	FALSE	FALSE	FALSE	ebi-a-GCST90012105	14	94023972	0.00088057	206927	0.0230001	Estradiol levels || id:ebi-a-GCST90012105	Estradiol levels	Estradiol levels || ||	TRUE	igd	166413	0.00206189	94023972	8.70E-24	14	21001_males	Body mass index (BMI) || id:21001_males	TRUE	reported	igd	2	TRUE	NA	NA	NA	NA
315	rs66679256	T	C	T	C	0.0148864	0.00224976	0.445826	0.44523	FALSE	FALSE	FALSE	ebi-a-GCST90012105	4	18351898	0.000851825	206927	0.00870001	Estradiol levels || id:ebi-a-GCST90012105	Estradiol levels	Estradiol levels || ||	TRUE	igd	166413	0.00198759	18351898	6.90E-14	4	21001_males	Body mass index (BMI) || id:21001_males	TRUE	reported	igd	2	TRUE	NA	NA	NA	NA
316	rs6669341	G	A	G	A	-0.0170287	0.000333479	0.582679	0.581367	FALSE	FALSE	FALSE	ebi-a-GCST90012105	1	47678458	0.000857249	206927	0.66	Estradiol levels || id:ebi-a-GCST90012105	Estradiol levels	Estradiol levels || ||	TRUE	igd	166413	0.0019986	47678458	1.60E-17	1	21001_males	Body mass index (BMI) || id:21001_males	TRUE	reported	igd	2	TRUE	NA	NA	NA	NA
317	rs6682438	C	T	C	T	0.0131586	0.00187256	0.673081	0.673439	FALSE	FALSE	FALSE	ebi-a-GCST90012105	1	33784146	0.000903097	206927	0.0379997	Estradiol levels || id:ebi-a-GCST90012105	Estradiol levels	Estradiol levels || ||	TRUE	igd	166413	0.00210047	33784146	3.70E-10	1	21001_males	Body mass index (BMI) || id:21001_males	TRUE	reported	igd	2	TRUE	NA	NA	NA	NA
318	rs6705567	C	T	C	T	-0.0146168	0.000151138	0.37596	0.377589	FALSE	FALSE	FALSE	ebi-a-GCST90012105	2	55320173	0.000878165	206927	0.8	Estradiol levels || id:ebi-a-GCST90012105	Estradiol levels	Estradiol levels || ||	TRUE	igd	166413	0.00204919	55320173	9.80E-13	2	21001_males	Body mass index (BMI) || id:21001_males	TRUE	reported	igd	2	TRUE	NA	NA	NA	NA
319	rs6707827	G	A	G	A	0.0119437	-8.21E-05	0.703627	0.702305	FALSE	FALSE	FALSE	ebi-a-GCST90012105	2	100123030	0.000930637	206927	0.87	Estradiol levels || id:ebi-a-GCST90012105	Estradiol levels	Estradiol levels || ||	TRUE	igd	166413	0.00217332	100123030	3.90E-08	2	21001_males	Body mass index (BMI) || id:21001_males	TRUE	reported	igd	2	TRUE	NA	NA	NA	NA
320	rs6710091	G	C	G	C	-0.0116835	0.00104924	0.348174	0.349792	FALSE	TRUE	FALSE	ebi-a-GCST90012105	2	239597	0.000885122	206927	0.27	Estradiol levels || id:ebi-a-GCST90012105	Estradiol levels	Estradiol levels || ||	TRUE	igd	166413	0.00206707	239597	1.60E-08	2	21001_males	Body mass index (BMI) || id:21001_males	TRUE	reported	igd	2	TRUE	NA	NA	NA	NA
321	rs6713781	C	G	C	G	-0.0135736	-0.00040674	0.401882	0.399398	FALSE	TRUE	FALSE	ebi-a-GCST90012105	2	40291940	0.00087192	206927	0.630001	Estradiol levels || id:ebi-a-GCST90012105	Estradiol levels	Estradiol levels || ||	TRUE	igd	166413	0.00202799	40291940	2.20E-11	2	21001_males	Body mass index (BMI) || id:21001_males	TRUE	reported	igd	2	TRUE	NA	NA	NA	NA
322	rs6725931	T	C	T	C	0.0191046	-0.00030178	0.847658	0.850029	FALSE	FALSE	FALSE	ebi-a-GCST90012105	2	220205146	0.00118647	206927	0.77	Estradiol levels || id:ebi-a-GCST90012105	Estradiol levels	Estradiol levels || ||	TRUE	igd	166413	0.00274403	220205146	3.30E-12	2	21001_males	Body mass index (BMI) || id:21001_males	TRUE	reported	igd	2	TRUE	NA	NA	NA	NA
323	rs6744646	G	A	G	A	0.0554684	0.000815896	0.828299	0.829076	FALSE	FALSE	FALSE	ebi-a-GCST90012105	2	628504	0.00112302	206927	0.51	Estradiol levels || id:ebi-a-GCST90012105	Estradiol levels	Estradiol levels || ||	TRUE	igd	166413	0.00261213	628504	4.50E-100	2	21001_males	Body mass index (BMI) || id:21001_males	TRUE	reported	igd	2	TRUE	NA	NA	NA	NA
324	rs6752979	A	G	A	G	0.0125235	-0.000697558	0.31688	0.317779	FALSE	FALSE	FALSE	ebi-a-GCST90012105	2	81741750	0.000910053	206927	0.5	Estradiol levels || id:ebi-a-GCST90012105	Estradiol levels	Estradiol levels || ||	TRUE	igd	166413	0.00211721	81741750	3.30E-09	2	21001_males	Body mass index (BMI) || id:21001_males	TRUE	reported	igd	2	TRUE	NA	NA	NA	NA
325	rs67609008	C	T	C	T	0.0170863	0.000428619	0.283614	0.283378	FALSE	FALSE	FALSE	ebi-a-GCST90012105	10	126640936	0.000941663	206927	0.62	Estradiol levels || id:ebi-a-GCST90012105	Estradiol levels	Estradiol levels || ||	TRUE	igd	166413	0.0022021	126640936	8.60E-15	10	21001_males	Body mass index (BMI) || id:21001_males	TRUE	reported	igd	2	TRUE	NA	NA	NA	NA
326	rs6769617	T	A	T	A	-0.0135754	-0.000541017	0.66386	0.662898	FALSE	TRUE	FALSE	ebi-a-GCST90012105	3	62687746	0.000893525	206927	0.53	Estradiol levels || id:ebi-a-GCST90012105	Estradiol levels	Estradiol levels || ||	TRUE	igd	166413	0.00208902	62687746	8.10E-11	3	21001_males	Body mass index (BMI) || id:21001_males	TRUE	reported	igd	2	TRUE	NA	NA	NA	NA
327	rs6774894	A	T	A	T	0.0133088	0.000876741	0.358148	0.358158	FALSE	TRUE	FALSE	ebi-a-GCST90012105	3	196116393	0.00088192	206927	0.35	Estradiol levels || id:ebi-a-GCST90012105	Estradiol levels	Estradiol levels || ||	TRUE	igd	166413	0.00205674	196116393	9.70E-11	3	21001_males	Body mass index (BMI) || id:21001_males	TRUE	reported	igd	2	TRUE	NA	NA	NA	NA
328	rs6777784	T	G	T	G	0.0116125	0.000779857	0.61678	0.616198	FALSE	FALSE	FALSE	ebi-a-GCST90012105	3	62376645	0.000868568	206927	0.35	Estradiol levels || id:ebi-a-GCST90012105	Estradiol levels	Estradiol levels || ||	TRUE	igd	166413	0.00202753	62376645	1.00E-08	3	21001_males	Body mass index (BMI) || id:21001_males	TRUE	reported	igd	2	TRUE	NA	NA	NA	NA
329	rs6831088	A	G	A	G	-0.0115222	0.000183316	0.640139	0.637988	FALSE	FALSE	FALSE	ebi-a-GCST90012105	4	20257769	0.000882767	206927	0.75	Estradiol levels || id:ebi-a-GCST90012105	Estradiol levels	Estradiol levels || ||	TRUE	igd	166413	0.0020591	20257769	2.20E-08	4	21001_males	Body mass index (BMI) || id:21001_males	TRUE	reported	igd	2	TRUE	NA	NA	NA	NA
330	rs6843852	T	C	T	C	0.0130897	-0.000211982	0.507861	0.508585	FALSE	FALSE	FALSE	ebi-a-GCST90012105	4	162132758	0.000846327	206927	0.780001	Estradiol levels || id:ebi-a-GCST90012105	Estradiol levels	Estradiol levels || ||	TRUE	igd	166413	0.00197607	162132758	3.50E-11	4	21001_males	Body mass index (BMI) || id:21001_males	TRUE	reported	igd	2	TRUE	NA	NA	NA	NA
331	rs6909685	T	C	T	C	-0.014612	0.0016659	0.326809	0.325746	FALSE	FALSE	FALSE	ebi-a-GCST90012105	6	97753952	0.000905935	206927	0.0659994	Estradiol levels || id:ebi-a-GCST90012105	Estradiol levels	Estradiol levels || ||	TRUE	igd	166413	0.00211352	97753952	4.70E-12	6	21001_males	Body mass index (BMI) || id:21001_males	TRUE	reported	igd	2	TRUE	NA	NA	NA	NA
332	rs6922607	G	A	G	A	0.0148848	0.000281339	0.189847	0.189301	FALSE	FALSE	FALSE	ebi-a-GCST90012105	6	142703483	0.00107816	206927	0.79	Estradiol levels || id:ebi-a-GCST90012105	Estradiol levels	Estradiol levels || ||	TRUE	igd	166413	0.00251479	142703483	3.20E-09	6	21001_males	Body mass index (BMI) || id:21001_males	TRUE	reported	igd	2	TRUE	NA	NA	NA	NA
333	rs6938973	C	T	C	T	0.0182223	0.00017724	0.601456	0.601691	FALSE	FALSE	FALSE	ebi-a-GCST90012105	6	98421721	0.000864782	206927	0.87	Estradiol levels || id:ebi-a-GCST90012105	Estradiol levels	Estradiol levels || ||	TRUE	igd	166413	0.00201872	98421721	1.80E-19	6	21001_males	Body mass index (BMI) || id:21001_males	TRUE	reported	igd	2	TRUE	NA	NA	NA	NA
334	rs6950388	A	G	A	G	0.0155219	0.00025117	0.795086	0.79696	FALSE	FALSE	FALSE	ebi-a-GCST90012105	7	1270699	0.00105205	206927	0.9	Estradiol levels || id:ebi-a-GCST90012105	Estradiol levels	Estradiol levels || ||	TRUE	igd	166413	0.00244806	1270699	2.30E-10	7	21001_males	Body mass index (BMI) || id:21001_males	TRUE	reported	igd	2	TRUE	NA	NA	NA	NA
335	rs6962980	C	A	C	A	-0.0159568	-0.000524754	0.556019	0.558424	FALSE	FALSE	FALSE	ebi-a-GCST90012105	7	113452183	0.000850984	206927	0.53	Estradiol levels || id:ebi-a-GCST90012105	Estradiol levels	Estradiol levels || ||	TRUE	igd	166413	0.00198814	113452183	1.00E-15	7	21001_males	Body mass index (BMI) || id:21001_males	TRUE	reported	igd	2	TRUE	NA	NA	NA	NA
336	rs698147	G	A	G	A	-0.0128512	0.000144482	0.543596	0.543886	FALSE	FALSE	FALSE	ebi-a-GCST90012105	5	3513485	0.000850657	206927	0.88	Estradiol levels || id:ebi-a-GCST90012105	Estradiol levels	Estradiol levels || ||	TRUE	igd	166413	0.00198514	3513485	9.60E-11	5	21001_males	Body mass index (BMI) || id:21001_males	TRUE	reported	igd	2	TRUE	NA	NA	NA	NA
337	rs7024334	G	T	G	T	-0.0138177	0.0015284	0.77914	0.778795	FALSE	FALSE	FALSE	ebi-a-GCST90012105	9	109072075	0.00102009	206927	0.12	Estradiol levels || id:ebi-a-GCST90012105	Estradiol levels	Estradiol levels || ||	TRUE	igd	166413	0.00238338	109072075	6.70E-09	9	21001_males	Body mass index (BMI) || id:21001_males	TRUE	reported	igd	2	TRUE	NA	NA	NA	NA
338	rs7027304	T	C	T	C	0.0145492	0.000871571	0.652661	0.652711	FALSE	FALSE	FALSE	ebi-a-GCST90012105	9	129408290	0.000890215	206927	0.32	Estradiol levels || id:ebi-a-GCST90012105	Estradiol levels	Estradiol levels || ||	TRUE	igd	166413	0.00208703	129408290	3.10E-12	9	21001_males	Body mass index (BMI) || id:21001_males	TRUE	reported	igd	2	TRUE	NA	NA	NA	NA
339	rs7034554	G	A	G	A	-0.0129826	0.000184202	0.373825	0.373494	FALSE	FALSE	FALSE	ebi-a-GCST90012105	9	37081301	0.000872852	206927	0.82	Estradiol levels || id:ebi-a-GCST90012105	Estradiol levels	Estradiol levels || ||	TRUE	igd	166413	0.00204252	37081301	2.10E-10	9	21001_males	Body mass index (BMI) || id:21001_males	TRUE	reported	igd	2	TRUE	NA	NA	NA	NA
340	rs7038943	C	T	C	T	-0.0140202	0.00141702	0.33879	0.336633	FALSE	FALSE	FALSE	ebi-a-GCST90012105	9	120377178	0.000894016	206927	0.11	Estradiol levels || id:ebi-a-GCST90012105	Estradiol levels	Estradiol levels || ||	TRUE	igd	166413	0.00208641	120377178	1.80E-11	9	21001_males	Body mass index (BMI) || id:21001_males	TRUE	reported	igd	2	TRUE	NA	NA	NA	NA
341	rs704061	C	T	C	T	0.0146374	0.00137753	0.45505	0.454004	FALSE	FALSE	FALSE	ebi-a-GCST90012105	12	89771903	0.000848341	206927	0.12	Estradiol levels || id:ebi-a-GCST90012105	Estradiol levels	Estradiol levels || ||	TRUE	igd	166413	0.00198552	89771903	1.70E-13	12	21001_males	Body mass index (BMI) || id:21001_males	TRUE	reported	igd	2	TRUE	NA	NA	NA	NA
342	rs7070670	T	C	T	C	-0.0123274	-0.000945836	0.327923	0.328084	FALSE	FALSE	FALSE	ebi-a-GCST90012105	10	61842645	0.000904806	206927	0.3	Estradiol levels || id:ebi-a-GCST90012105	Estradiol levels	Estradiol levels || ||	TRUE	igd	166413	0.00211928	61842645	6.00E-09	10	21001_males	Body mass index (BMI) || id:21001_males	TRUE	reported	igd	2	TRUE	NA	NA	NA	NA
343	rs7081254	C	T	C	T	-0.0142516	-0.000166262	0.205739	0.206561	FALSE	FALSE	FALSE	ebi-a-GCST90012105	10	132955696	0.00104642	206927	0.84	Estradiol levels || id:ebi-a-GCST90012105	Estradiol levels	Estradiol levels || ||	TRUE	igd	166413	0.00245216	132955696	6.20E-09	10	21001_males	Body mass index (BMI) || id:21001_males	TRUE	reported	igd	2	TRUE	NA	NA	NA	NA
344	rs7124681	A	C	A	C	0.0256977	0.000660873	0.408353	0.408431	FALSE	FALSE	FALSE	ebi-a-GCST90012105	11	47529947	0.000857618	206927	0.42	Estradiol levels || id:ebi-a-GCST90012105	Estradiol levels	Estradiol levels || ||	TRUE	igd	166413	0.0020063	47529947	1.50E-37	11	21001_males	Body mass index (BMI) || id:21001_males	TRUE	reported	igd	2	TRUE	NA	NA	NA	NA
345	rs7132908	A	G	A	G	0.0297904	-0.00113564	0.384458	0.384508	FALSE	FALSE	FALSE	ebi-a-GCST90012105	12	50263148	0.000869114	206927	0.18	Estradiol levels || id:ebi-a-GCST90012105	Estradiol levels	Estradiol levels || ||	TRUE	igd	166413	0.00203363	50263148	1.40E-48	12	21001_males	Body mass index (BMI) || id:21001_males	TRUE	reported	igd	2	TRUE	NA	NA	NA	NA
346	rs71495038	A	G	A	G	0.0277998	-0.000869085	0.076936	0.076969	FALSE	FALSE	FALSE	ebi-a-GCST90012105	10	33971383	0.00158654	206927	0.649999	Estradiol levels || id:ebi-a-GCST90012105	Estradiol levels	Estradiol levels || ||	TRUE	igd	166413	0.00370969	33971383	6.70E-14	10	21001_males	Body mass index (BMI) || id:21001_males	TRUE	reported	igd	2	TRUE	NA	NA	NA	NA
347	rs7201895	A	G	A	G	-0.0149781	-0.000114597	0.354291	0.354747	FALSE	FALSE	FALSE	ebi-a-GCST90012105	16	407723	0.000889122	206927	0.88	Estradiol levels || id:ebi-a-GCST90012105	Estradiol levels	Estradiol levels || ||	TRUE	igd	166413	0.00207999	407723	6.00E-13	16	21001_males	Body mass index (BMI) || id:21001_males	TRUE	reported	igd	2	TRUE	NA	NA	NA	NA
348	rs7206608	G	C	G	C	0.0135122	-0.000115809	0.32162	0.321963	FALSE	TRUE	FALSE	ebi-a-GCST90012105	16	82872628	0.000906451	206927	0.92	Estradiol levels || id:ebi-a-GCST90012105	Estradiol levels	Estradiol levels || ||	TRUE	igd	166413	0.00211797	82872628	1.80E-10	16	21001_males	Body mass index (BMI) || id:21001_males	TRUE	reported	igd	2	TRUE	NA	NA	NA	NA
349	rs7218014	C	T	C	T	0.0189524	-0.000147169	0.197305	0.196431	FALSE	FALSE	FALSE	ebi-a-GCST90012105	17	65832016	0.00106577	206927	0.88	Estradiol levels || id:ebi-a-GCST90012105	Estradiol levels	Estradiol levels || ||	TRUE	igd	166413	0.00249216	65832016	2.90E-14	17	21001_males	Body mass index (BMI) || id:21001_males	TRUE	reported	igd	2	TRUE	NA	NA	NA	NA
350	rs7232171	T	G	T	G	0.0123404	-0.000295398	0.58263	0.583303	FALSE	FALSE	FALSE	ebi-a-GCST90012105	18	31251221	0.000857515	206927	0.69	Estradiol levels || id:ebi-a-GCST90012105	Estradiol levels	Estradiol levels || ||	TRUE	igd	166413	0.00200821	31251221	8.00E-10	18	21001_males	Body mass index (BMI) || id:21001_males	TRUE	reported	igd	2	TRUE	NA	NA	NA	NA
351	rs723672	T	C	T	C	0.0111273	-0.00141842	0.43151	0.431782	FALSE	FALSE	FALSE	ebi-a-GCST90012105	12	2161561	0.000858613	206927	0.0990011	Estradiol levels || id:ebi-a-GCST90012105	Estradiol levels	Estradiol levels || ||	TRUE	igd	166413	0.00200698	2161561	3.00E-08	12	21001_males	Body mass index (BMI) || id:21001_males	TRUE	reported	igd	2	TRUE	NA	NA	NA	NA
352	rs7250833	T	C	T	C	0.0135041	-0.000676724	0.288866	0.288958	FALSE	FALSE	FALSE	ebi-a-GCST90012105	19	33937277	0.000934556	206927	0.450001	Estradiol levels || id:ebi-a-GCST90012105	Estradiol levels	Estradiol levels || ||	TRUE	igd	166413	0.002188	33937277	6.70E-10	19	21001_males	Body mass index (BMI) || id:21001_males	TRUE	reported	igd	2	TRUE	NA	NA	NA	NA
353	rs7259070	C	T	C	T	0.021869	-0.000993819	0.596062	0.596652	FALSE	FALSE	FALSE	ebi-a-GCST90012105	19	47562509	0.000869308	206927	0.24	Estradiol levels || id:ebi-a-GCST90012105	Estradiol levels	Estradiol levels || ||	TRUE	igd	166413	0.00203628	47562509	6.60E-27	19	21001_males	Body mass index (BMI) || id:21001_males	TRUE	reported	igd	2	TRUE	NA	NA	NA	NA
354	rs72634826	A	G	A	G	-0.021277	-0.000272623	0.259858	0.259199	FALSE	FALSE	FALSE	ebi-a-GCST90012105	1	1601052	0.000978952	206927	0.84	Estradiol levels || id:ebi-a-GCST90012105	Estradiol levels	Estradiol levels || ||	TRUE	igd	166413	0.00228001	1601052	1.00E-20	1	21001_males	Body mass index (BMI) || id:21001_males	TRUE	reported	igd	2	TRUE	NA	NA	NA	NA
355	rs72649373	C	T	C	T	0.0178062	-0.000521847	0.143188	0.14257	FALSE	FALSE	FALSE	ebi-a-GCST90012105	4	80609966	0.00123522	206927	0.630001	Estradiol levels || id:ebi-a-GCST90012105	Estradiol levels	Estradiol levels || ||	TRUE	igd	166413	0.00287805	80609966	6.10E-10	4	21001_males	Body mass index (BMI) || id:21001_males	TRUE	reported	igd	2	TRUE	NA	NA	NA	NA
356	rs72673947	G	A	G	A	0.0218864	0.000496758	0.107031	0.106374	FALSE	FALSE	FALSE	ebi-a-GCST90012105	8	118884379	0.00138177	206927	0.719999	Estradiol levels || id:ebi-a-GCST90012105	Estradiol levels	Estradiol levels || ||	TRUE	igd	166413	0.00321496	118884379	9.90E-12	8	21001_males	Body mass index (BMI) || id:21001_males	TRUE	reported	igd	2	TRUE	NA	NA	NA	NA
357	rs72892910	T	G	T	G	0.0387798	0.000591239	0.172232	0.172164	FALSE	FALSE	FALSE	ebi-a-GCST90012105	6	50816887	0.00112356	206927	0.6	Estradiol levels || id:ebi-a-GCST90012105	Estradiol levels	Estradiol levels || ||	TRUE	igd	166413	0.00262053	50816887	1.50E-49	6	21001_males	Body mass index (BMI) || id:21001_males	TRUE	reported	igd	2	TRUE	NA	NA	NA	NA
358	rs72976986	A	G	A	G	-0.0232257	-0.00216394	0.190123	0.189864	FALSE	FALSE	FALSE	ebi-a-GCST90012105	19	4050424	0.00108792	206927	0.05	Estradiol levels || id:ebi-a-GCST90012105	Estradiol levels	Estradiol levels || ||	TRUE	igd	166413	0.00254712	4050424	7.60E-20	19	21001_males	Body mass index (BMI) || id:21001_males	TRUE	reported	igd	2	TRUE	NA	NA	NA	NA
359	rs73026725	A	C	A	C	-0.022318	0.00211541	0.153534	0.155685	FALSE	FALSE	FALSE	ebi-a-GCST90012105	19	31017686	0.00116871	206927	0.0669993	Estradiol levels || id:ebi-a-GCST90012105	Estradiol levels	Estradiol levels || ||	TRUE	igd	166413	0.00275052	31017686	4.90E-16	19	21001_males	Body mass index (BMI) || id:21001_males	TRUE	reported	igd	2	TRUE	NA	NA	NA	NA
360	rs73052033	C	T	C	T	-0.0303929	-0.00216599	0.18493	0.185275	FALSE	FALSE	FALSE	ebi-a-GCST90012105	3	185828465	0.00109135	206927	0.051	Estradiol levels || id:ebi-a-GCST90012105	Estradiol levels	Estradiol levels || ||	TRUE	igd	166413	0.00254634	185828465	7.70E-33	3	21001_males	Body mass index (BMI) || id:21001_males	TRUE	reported	igd	2	TRUE	NA	NA	NA	NA
361	rs7306534	A	G	A	G	-0.0112754	-0.000391986	0.621712	0.621362	FALSE	FALSE	FALSE	ebi-a-GCST90012105	12	68107914	0.00087786	206927	0.709999	Estradiol levels || id:ebi-a-GCST90012105	Estradiol levels	Estradiol levels || ||	TRUE	igd	166413	0.00205437	68107914	4.10E-08	12	21001_males	Body mass index (BMI) || id:21001_males	TRUE	reported	igd	2	TRUE	NA	NA	NA	NA
362	rs73124396	C	T	C	T	-0.0154472	-0.00166412	0.205144	0.204324	FALSE	FALSE	FALSE	ebi-a-GCST90012105	7	71579606	0.00105125	206927	0.12	Estradiol levels || id:ebi-a-GCST90012105	Estradiol levels	Estradiol levels || ||	TRUE	igd	166413	0.0024548	71579606	3.10E-10	7	21001_males	Body mass index (BMI) || id:21001_males	TRUE	reported	igd	2	TRUE	NA	NA	NA	NA
363	rs73142879	T	C	T	C	-0.0266936	-0.0013916	0.192297	0.192445	FALSE	FALSE	FALSE	ebi-a-GCST90012105	20	51195932	0.00107562	206927	0.2	Estradiol levels || id:ebi-a-GCST90012105	Estradiol levels	Estradiol levels || ||	TRUE	igd	166413	0.00252257	51195932	3.60E-26	20	21001_males	Body mass index (BMI) || id:21001_males	TRUE	reported	igd	2	TRUE	NA	NA	NA	NA
364	rs73193736	G	A	G	A	-0.0177165	-0.000383665	0.243934	0.245359	FALSE	FALSE	FALSE	ebi-a-GCST90012105	12	108294381	0.000991102	206927	0.760001	Estradiol levels || id:ebi-a-GCST90012105	Estradiol levels	Estradiol levels || ||	TRUE	igd	166413	0.00232002	108294381	2.20E-14	12	21001_males	Body mass index (BMI) || id:21001_males	TRUE	reported	igd	2	TRUE	NA	NA	NA	NA
365	rs73213484	T	A	T	A	-0.0225766	-0.000345439	0.141236	0.139604	FALSE	TRUE	FALSE	ebi-a-GCST90012105	4	28489339	0.00122022	206927	0.780001	Estradiol levels || id:ebi-a-GCST90012105	Estradiol levels	Estradiol levels || ||	TRUE	igd	166413	0.0028364	28489339	1.70E-15	4	21001_males	Body mass index (BMI) || id:21001_males	TRUE	reported	igd	2	TRUE	NA	NA	NA	NA
366	rs7331420	A	G	A	G	-0.0143702	0.000246269	0.285276	0.285729	FALSE	FALSE	FALSE	ebi-a-GCST90012105	13	99236471	0.000939667	206927	0.83	Estradiol levels || id:ebi-a-GCST90012105	Estradiol levels	Estradiol levels || ||	TRUE	igd	166413	0.00220081	99236471	6.60E-11	13	21001_males	Body mass index (BMI) || id:21001_males	TRUE	reported	igd	2	TRUE	NA	NA	NA	NA
367	rs7357754	G	A	G	A	0.0141146	-0.00176515	0.500139	0.501207	FALSE	FALSE	FALSE	ebi-a-GCST90012105	9	92207308	0.000847904	206927	0.0369999	Estradiol levels || id:ebi-a-GCST90012105	Estradiol levels	Estradiol levels || ||	TRUE	igd	166413	0.00198362	92207308	1.10E-12	9	21001_males	Body mass index (BMI) || id:21001_males	TRUE	reported	igd	2	TRUE	NA	NA	NA	NA
368	rs73601548	T	C	T	C	0.0177354	-0.00178908	0.114527	0.114183	FALSE	FALSE	FALSE	ebi-a-GCST90012105	10	18549889	0.00133557	206927	0.18	Estradiol levels || id:ebi-a-GCST90012105	Estradiol levels	Estradiol levels || ||	TRUE	igd	166413	0.00311639	18549889	1.30E-08	10	21001_males	Body mass index (BMI) || id:21001_males	TRUE	reported	igd	2	TRUE	NA	NA	NA	NA
369	rs73985439	C	A	C	A	0.0136616	0.00089024	0.307299	0.308134	FALSE	FALSE	FALSE	ebi-a-GCST90012105	2	212299249	0.000918006	206927	0.32	Estradiol levels || id:ebi-a-GCST90012105	Estradiol levels	Estradiol levels || ||	TRUE	igd	166413	0.00214059	212299249	1.70E-10	2	21001_males	Body mass index (BMI) || id:21001_males	TRUE	reported	igd	2	TRUE	NA	NA	NA	NA
370	rs7442885	G	C	G	C	-0.0228163	0.000339633	0.214049	0.210953	FALSE	TRUE	FALSE	ebi-a-GCST90012105	5	87682877	0.00103977	206927	0.760001	Estradiol levels || id:ebi-a-GCST90012105	Estradiol levels	Estradiol levels || ||	TRUE	igd	166413	0.00241251	87682877	3.20E-21	5	21001_males	Body mass index (BMI) || id:21001_males	TRUE	reported	igd	2	TRUE	NA	NA	NA	NA
371	rs745249	T	C	T	C	0.0176118	-0.000615013	0.281945	0.28391	FALSE	FALSE	FALSE	ebi-a-GCST90012105	2	105460333	0.000940841	206927	0.53	Estradiol levels || id:ebi-a-GCST90012105	Estradiol levels	Estradiol levels || ||	TRUE	igd	166413	0.00219724	105460333	1.10E-15	2	21001_males	Body mass index (BMI) || id:21001_males	TRUE	reported	igd	2	TRUE	NA	NA	NA	NA
372	rs74750282	C	T	C	T	-0.0196382	0.00223555	0.086623	0.087065	FALSE	FALSE	FALSE	ebi-a-GCST90012105	7	114744463	0.00150649	206927	0.14	Estradiol levels || id:ebi-a-GCST90012105	Estradiol levels	Estradiol levels || ||	TRUE	igd	166413	0.00352561	114744463	2.50E-08	7	21001_males	Body mass index (BMI) || id:21001_males	TRUE	reported	igd	2	TRUE	NA	NA	NA	NA
373	rs7498665	G	A	G	A	0.0268646	0.000453011	0.399659	0.403425	FALSE	FALSE	FALSE	ebi-a-GCST90012105	16	28883241	0.000863608	206927	0.6	Estradiol levels || id:ebi-a-GCST90012105	Estradiol levels	Estradiol levels || ||	TRUE	igd	166413	0.00201997	28883241	2.30E-40	16	21001_males	Body mass index (BMI) || id:21001_males	TRUE	reported	igd	2	TRUE	NA	NA	NA	NA
374	rs7516554	T	C	T	C	0.0120066	-6.62E-05	0.399941	0.400059	FALSE	FALSE	FALSE	ebi-a-GCST90012105	1	210301331	0.000864652	206927	0.97	Estradiol levels || id:ebi-a-GCST90012105	Estradiol levels	Estradiol levels || ||	TRUE	igd	166413	0.00201565	210301331	2.60E-09	1	21001_males	Body mass index (BMI) || id:21001_males	TRUE	reported	igd	2	TRUE	NA	NA	NA	NA
375	rs7519259	A	G	A	G	0.0140028	0.00124681	0.52836	0.530057	FALSE	FALSE	FALSE	ebi-a-GCST90012105	1	66434743	0.000850221	206927	0.13	Estradiol levels || id:ebi-a-GCST90012105	Estradiol levels	Estradiol levels || ||	TRUE	igd	166413	0.00198381	66434743	1.70E-12	1	21001_males	Body mass index (BMI) || id:21001_males	TRUE	reported	igd	2	TRUE	NA	NA	NA	NA
376	rs754635	G	C	G	C	0.0219925	-0.00192667	0.886582	0.88597	FALSE	TRUE	FALSE	ebi-a-GCST90012105	3	42305131	0.00133095	206927	0.13	Estradiol levels || id:ebi-a-GCST90012105	Estradiol levels	Estradiol levels || ||	TRUE	igd	166413	0.0031093	42305131	1.50E-12	3	21001_males	Body mass index (BMI) || id:21001_males	TRUE	reported	igd	2	TRUE	NA	NA	NA	NA
377	rs75499503	T	C	T	C	-0.0180331	-0.00137448	0.220101	0.220515	FALSE	FALSE	FALSE	ebi-a-GCST90012105	6	26145217	0.00103696	206927	0.18	Estradiol levels || id:ebi-a-GCST90012105	Estradiol levels	Estradiol levels || ||	TRUE	igd	166413	0.00241845	26145217	8.90E-14	6	21001_males	Body mass index (BMI) || id:21001_males	TRUE	reported	igd	2	TRUE	NA	NA	NA	NA
379	rs7571496	G	A	G	A	-0.0158916	-0.000348312	0.260545	0.259224	FALSE	FALSE	FALSE	ebi-a-GCST90012105	2	6169351	0.000968953	206927	0.67	Estradiol levels || id:ebi-a-GCST90012105	Estradiol levels	Estradiol levels || ||	TRUE	igd	166413	0.00225454	6169351	1.80E-12	2	21001_males	Body mass index (BMI) || id:21001_males	TRUE	reported	igd	2	TRUE	NA	NA	NA	NA
380	rs76183894	C	T	C	T	-0.0219584	-0.00171298	0.080747	0.080426	FALSE	FALSE	FALSE	ebi-a-GCST90012105	3	114371939	0.00156408	206927	0.26	Estradiol levels || id:ebi-a-GCST90012105	Estradiol levels	Estradiol levels || ||	TRUE	igd	166413	0.00364437	114371939	1.70E-09	3	21001_males	Body mass index (BMI) || id:21001_males	TRUE	reported	igd	2	TRUE	NA	NA	NA	NA
381	rs7619139	A	T	A	T	0.0134537	-0.000761925	0.588616	0.589663	FALSE	TRUE	FALSE	ebi-a-GCST90012105	3	25110415	0.000861988	206927	0.41	Estradiol levels || id:ebi-a-GCST90012105	Estradiol levels	Estradiol levels || ||	TRUE	igd	166413	0.00201061	25110415	2.20E-11	3	21001_males	Body mass index (BMI) || id:21001_males	TRUE	reported	igd	2	TRUE	NA	NA	NA	NA
383	rs76702514	G	C	G	C	-0.0164862	5.25E-05	0.210623	0.21073	FALSE	TRUE	FALSE	ebi-a-GCST90012105	1	195148296	0.00104367	206927	0.9	Estradiol levels || id:ebi-a-GCST90012105	Estradiol levels	Estradiol levels || ||	TRUE	igd	166413	0.00243278	195148296	1.20E-11	1	21001_males	Body mass index (BMI) || id:21001_males	TRUE	reported	igd	2	TRUE	NA	NA	NA	NA
384	rs7683836	A	G	A	G	-0.0122469	0.00136364	0.557215	0.557567	FALSE	FALSE	FALSE	ebi-a-GCST90012105	4	180167906	0.000852423	206927	0.12	Estradiol levels || id:ebi-a-GCST90012105	Estradiol levels	Estradiol levels || ||	TRUE	igd	166413	0.00199427	180167906	8.20E-10	4	21001_males	Body mass index (BMI) || id:21001_males	TRUE	reported	igd	2	TRUE	NA	NA	NA	NA
386	rs7708584	G	A	G	A	-0.0159321	0.000441722	0.572344	0.572221	FALSE	FALSE	FALSE	ebi-a-GCST90012105	5	153543466	0.000852859	206927	0.6	Estradiol levels || id:ebi-a-GCST90012105	Estradiol levels	Estradiol levels || ||	TRUE	igd	166413	0.0019949	153543466	1.40E-15	5	21001_males	Body mass index (BMI) || id:21001_males	TRUE	reported	igd	2	TRUE	NA	NA	NA	NA
387	rs7761673	A	T	A	T	-0.0135915	0.000449252	0.21988	0.219403	FALSE	TRUE	FALSE	ebi-a-GCST90012105	6	70357368	0.00102468	206927	0.74	Estradiol levels || id:ebi-a-GCST90012105	Estradiol levels	Estradiol levels || ||	TRUE	igd	166413	0.0023901	70357368	1.30E-08	6	21001_males	Body mass index (BMI) || id:21001_males	TRUE	reported	igd	2	TRUE	NA	NA	NA	NA
388	rs7762794	G	A	G	A	0.0149077	-0.00109955	0.285408	0.284525	FALSE	FALSE	FALSE	ebi-a-GCST90012105	6	153380228	0.000936153	206927	0.23	Estradiol levels || id:ebi-a-GCST90012105	Estradiol levels	Estradiol levels || ||	TRUE	igd	166413	0.00218606	153380228	9.10E-12	6	21001_males	Body mass index (BMI) || id:21001_males	TRUE	reported	igd	2	TRUE	NA	NA	NA	NA
389	rs7774	A	C	A	C	0.014988	8.76E-05	0.310467	0.308741	FALSE	FALSE	FALSE	ebi-a-GCST90012105	17	4801163	0.000919636	206927	0.93	Estradiol levels || id:ebi-a-GCST90012105	Estradiol levels	Estradiol levels || ||	TRUE	igd	166413	0.00215169	4801163	3.30E-12	17	21001_males	Body mass index (BMI) || id:21001_males	TRUE	reported	igd	2	TRUE	NA	NA	NA	NA
390	rs7776021	A	G	A	G	0.0123701	0.00212209	0.287599	0.287777	FALSE	FALSE	FALSE	ebi-a-GCST90012105	6	73742152	0.000934375	206927	0.0230001	Estradiol levels || id:ebi-a-GCST90012105	Estradiol levels	Estradiol levels || ||	TRUE	igd	166413	0.00218251	73742152	1.40E-08	6	21001_males	Body mass index (BMI) || id:21001_males	TRUE	reported	igd	2	TRUE	NA	NA	NA	NA
391	rs7802342	G	T	G	T	0.0122748	0.00121681	0.288566	0.289533	FALSE	FALSE	FALSE	ebi-a-GCST90012105	7	137435925	0.000932031	206927	0.2	Estradiol levels || id:ebi-a-GCST90012105	Estradiol levels	Estradiol levels || ||	TRUE	igd	166413	0.00218145	137435925	1.80E-08	7	21001_males	Body mass index (BMI) || id:21001_males	TRUE	reported	igd	2	TRUE	NA	NA	NA	NA
392	rs7805441	T	C	T	C	0.0133747	0.000228998	0.502261	0.500424	FALSE	FALSE	FALSE	ebi-a-GCST90012105	7	78121458	0.000851319	206927	0.83	Estradiol levels || id:ebi-a-GCST90012105	Estradiol levels	Estradiol levels || ||	TRUE	igd	166413	0.00198884	78121458	1.80E-11	7	21001_males	Body mass index (BMI) || id:21001_males	TRUE	reported	igd	2	TRUE	NA	NA	NA	NA
393	rs78086698	C	T	C	T	0.0318357	-0.00170071	0.039838	0.039819	FALSE	FALSE	FALSE	ebi-a-GCST90012105	12	24024639	0.00216607	206927	0.42	Estradiol levels || id:ebi-a-GCST90012105	Estradiol levels	Estradiol levels || ||	TRUE	igd	166413	0.0050761	24024639	3.60E-10	12	21001_males	Body mass index (BMI) || id:21001_males	TRUE	reported	igd	2	TRUE	NA	NA	NA	NA
394	rs784257	C	T	C	T	0.0179315	0.00161776	0.812541	0.813339	FALSE	FALSE	FALSE	ebi-a-GCST90012105	18	53397199	0.00109041	206927	0.15	Estradiol levels || id:ebi-a-GCST90012105	Estradiol levels	Estradiol levels || ||	TRUE	igd	166413	0.00254968	53397199	2.00E-12	18	21001_males	Body mass index (BMI) || id:21001_males	TRUE	reported	igd	2	TRUE	NA	NA	NA	NA
395	rs78605811	C	A	C	A	-0.032737	0.00146472	0.05405	0.053729	FALSE	FALSE	FALSE	ebi-a-GCST90012105	3	83631491	0.00191216	206927	0.46	Estradiol levels || id:ebi-a-GCST90012105	Estradiol levels	Estradiol levels || ||	TRUE	igd	166413	0.00444673	83631491	1.80E-13	3	21001_males	Body mass index (BMI) || id:21001_males	TRUE	reported	igd	2	TRUE	NA	NA	NA	NA
396	rs7893571	T	G	T	G	0.0140553	-0.00028951	0.665897	0.664568	FALSE	FALSE	FALSE	ebi-a-GCST90012105	10	16750129	0.000897428	206927	0.74	Estradiol levels || id:ebi-a-GCST90012105	Estradiol levels	Estradiol levels || ||	TRUE	igd	166413	0.00210152	16750129	2.30E-11	10	21001_males	Body mass index (BMI) || id:21001_males	TRUE	reported	igd	2	TRUE	NA	NA	NA	NA
398	rs7925100	A	G	A	G	0.014725	0.000563472	0.396117	0.39732	FALSE	FALSE	FALSE	ebi-a-GCST90012105	11	118941596	0.000863879	206927	0.51	Estradiol levels || id:ebi-a-GCST90012105	Estradiol levels	Estradiol levels || ||	TRUE	igd	166413	0.0020221	118941596	3.30E-13	11	21001_males	Body mass index (BMI) || id:21001_males	TRUE	reported	igd	2	TRUE	NA	NA	NA	NA
399	rs7944782	G	T	G	T	0.0157606	0.000226397	0.509784	0.510685	FALSE	FALSE	FALSE	ebi-a-GCST90012105	11	130795698	0.000849681	206927	0.8	Estradiol levels || id:ebi-a-GCST90012105	Estradiol levels	Estradiol levels || ||	TRUE	igd	166413	0.00198748	130795698	2.20E-15	11	21001_males	Body mass index (BMI) || id:21001_males	TRUE	reported	igd	2	TRUE	NA	NA	NA	NA
400	rs7947143	A	G	A	G	-0.0182782	3.05E-05	0.163483	0.16436	FALSE	FALSE	FALSE	ebi-a-GCST90012105	11	64090422	0.00114224	206927	1	Estradiol levels || id:ebi-a-GCST90012105	Estradiol levels	Estradiol levels || ||	TRUE	igd	166413	0.00267522	64090422	8.30E-12	11	21001_males	Body mass index (BMI) || id:21001_males	TRUE	reported	igd	2	TRUE	NA	NA	NA	NA
401	rs79780963	T	C	T	C	0.0236803	0.00108312	0.077428	0.07728	FALSE	FALSE	FALSE	ebi-a-GCST90012105	10	104952499	0.00158062	206927	0.49	Estradiol levels || id:ebi-a-GCST90012105	Estradiol levels	Estradiol levels || ||	TRUE	igd	166413	0.00369591	104952499	1.50E-10	10	21001_males	Body mass index (BMI) || id:21001_males	TRUE	reported	igd	2	TRUE	NA	NA	NA	NA
402	rs7996639	A	G	A	G	0.0145559	-0.000123048	0.449354	0.446835	FALSE	FALSE	FALSE	ebi-a-GCST90012105	13	97019090	0.000855146	206927	0.9	Estradiol levels || id:ebi-a-GCST90012105	Estradiol levels	Estradiol levels || ||	TRUE	igd	166413	0.00200245	97019090	3.60E-13	13	21001_males	Body mass index (BMI) || id:21001_males	TRUE	reported	igd	2	TRUE	NA	NA	NA	NA
403	rs80135274	T	A	T	A	0.021339	-0.000193406	0.070324	0.070601	FALSE	TRUE	FALSE	ebi-a-GCST90012105	17	5286277	0.00165575	206927	0.96	Estradiol levels || id:ebi-a-GCST90012105	Estradiol levels	Estradiol levels || ||	TRUE	igd	166413	0.00388113	5286277	3.80E-08	17	21001_males	Body mass index (BMI) || id:21001_males	TRUE	reported	igd	2	TRUE	NA	NA	NA	NA
404	rs8015400	A	C	A	C	0.0213422	0.000778933	0.677097	0.679336	FALSE	FALSE	FALSE	ebi-a-GCST90012105	14	25930988	0.00090586	206927	0.37	Estradiol levels || id:ebi-a-GCST90012105	Estradiol levels	Estradiol levels || ||	TRUE	igd	166413	0.00211709	25930988	6.70E-24	14	21001_males	Body mass index (BMI) || id:21001_males	TRUE	reported	igd	2	TRUE	NA	NA	NA	NA
405	rs8020365	A	T	A	T	0.0251068	0.000821519	0.220464	0.222241	FALSE	TRUE	FALSE	ebi-a-GCST90012105	14	79937216	0.00102263	206927	0.42	Estradiol levels || id:ebi-a-GCST90012105	Estradiol levels	Estradiol levels || ||	TRUE	igd	166413	0.00239517	79937216	1.00E-25	14	21001_males	Body mass index (BMI) || id:21001_males	TRUE	reported	igd	2	TRUE	NA	NA	NA	NA
406	rs8024137	T	A	T	A	0.0156329	-0.000415388	0.848207	0.847542	FALSE	TRUE	FALSE	ebi-a-GCST90012105	15	35837297	0.00117892	206927	0.7	Estradiol levels || id:ebi-a-GCST90012105	Estradiol levels	Estradiol levels || ||	TRUE	igd	166413	0.00276778	35837297	1.60E-08	15	21001_males	Body mass index (BMI) || id:21001_males	TRUE	reported	igd	2	TRUE	NA	NA	NA	NA
407	rs8025516	G	T	G	T	-0.0146558	0.000871536	0.645928	0.645962	FALSE	FALSE	FALSE	ebi-a-GCST90012105	15	95271872	0.00088708	206927	0.3	Estradiol levels || id:ebi-a-GCST90012105	Estradiol levels	Estradiol levels || ||	TRUE	igd	166413	0.00207578	95271872	1.70E-12	15	21001_males	Body mass index (BMI) || id:21001_males	TRUE	reported	igd	2	TRUE	NA	NA	NA	NA
408	rs8076669	C	T	C	T	0.0140681	-0.000796389	0.561561	0.559003	FALSE	FALSE	FALSE	ebi-a-GCST90012105	17	15888448	0.000851605	206927	0.32	Estradiol levels || id:ebi-a-GCST90012105	Estradiol levels	Estradiol levels || ||	TRUE	igd	166413	0.00199601	15888448	1.80E-12	17	21001_males	Body mass index (BMI) || id:21001_males	TRUE	reported	igd	2	TRUE	NA	NA	NA	NA
409	rs8089514	A	T	A	T	0.012988	0.000782834	0.36868	0.368668	FALSE	TRUE	FALSE	ebi-a-GCST90012105	18	69224478	0.000885914	206927	0.38	Estradiol levels || id:ebi-a-GCST90012105	Estradiol levels	Estradiol levels || ||	TRUE	igd	166413	0.00207588	69224478	3.90E-10	18	21001_males	Body mass index (BMI) || id:21001_males	TRUE	reported	igd	2	TRUE	NA	NA	NA	NA
410	rs8112818	G	A	G	A	-0.020696	-0.000784787	0.400329	0.399992	FALSE	FALSE	FALSE	ebi-a-GCST90012105	19	18812785	0.00086553	206927	0.42	Estradiol levels || id:ebi-a-GCST90012105	Estradiol levels	Estradiol levels || ||	TRUE	igd	166413	0.00202712	18812785	1.80E-24	19	21001_males	Body mass index (BMI) || id:21001_males	TRUE	reported	igd	2	TRUE	NA	NA	NA	NA
411	rs8132491	A	G	A	G	-0.015375	-0.0014968	0.313023	0.31279	FALSE	FALSE	FALSE	ebi-a-GCST90012105	21	40288577	0.000935618	206927	0.11	Estradiol levels || id:ebi-a-GCST90012105	Estradiol levels	Estradiol levels || ||	TRUE	igd	166413	0.00219317	40288577	2.40E-12	21	21001_males	Body mass index (BMI) || id:21001_males	TRUE	reported	igd	2	TRUE	NA	NA	NA	NA
412	rs815163	C	T	C	T	-0.016485	0.000182531	0.563148	0.563278	FALSE	FALSE	FALSE	ebi-a-GCST90012105	1	190294726	0.000851552	206927	0.81	Estradiol levels || id:ebi-a-GCST90012105	Estradiol levels	Estradiol levels || ||	TRUE	igd	166413	0.00198582	190294726	1.00E-16	1	21001_males	Body mass index (BMI) || id:21001_males	TRUE	reported	igd	2	TRUE	NA	NA	NA	NA
413	rs852042	G	A	G	A	-0.0131207	0.00062142	0.758575	0.759038	FALSE	FALSE	FALSE	ebi-a-GCST90012105	20	17091233	0.000987785	206927	0.55	Estradiol levels || id:ebi-a-GCST90012105	Estradiol levels	Estradiol levels || ||	TRUE	igd	166413	0.00231309	17091233	1.40E-08	20	21001_males	Body mass index (BMI) || id:21001_males	TRUE	reported	igd	2	TRUE	NA	NA	NA	NA
414	rs862320	T	C	T	C	-0.0231703	-0.00142773	0.40965	0.411041	FALSE	FALSE	FALSE	ebi-a-GCST90012105	16	69651866	0.000860851	206927	0.0850002	Estradiol levels || id:ebi-a-GCST90012105	Estradiol levels	Estradiol levels || ||	TRUE	igd	166413	0.00201345	69651866	1.20E-30	16	21001_males	Body mass index (BMI) || id:21001_males	TRUE	reported	igd	2	TRUE	NA	NA	NA	NA
415	rs879620	T	C	T	C	0.0241136	-0.000221984	0.613237	0.615022	FALSE	FALSE	FALSE	ebi-a-GCST90012105	16	4015729	0.000871587	206927	0.77	Estradiol levels || id:ebi-a-GCST90012105	Estradiol levels	Estradiol levels || ||	TRUE	igd	166413	0.00203595	4015729	2.30E-32	16	21001_males	Body mass index (BMI) || id:21001_males	TRUE	reported	igd	2	TRUE	NA	NA	NA	NA
416	rs909892	A	G	A	G	-0.0184105	0.000546532	0.134817	0.132655	FALSE	FALSE	FALSE	ebi-a-GCST90012105	20	41982698	0.00125109	206927	0.649999	Estradiol levels || id:ebi-a-GCST90012105	Estradiol levels	Estradiol levels || ||	TRUE	igd	166413	0.00291255	41982698	2.60E-10	20	21001_males	Body mass index (BMI) || id:21001_males	TRUE	reported	igd	2	TRUE	NA	NA	NA	NA
417	rs923994	G	A	G	A	-0.0145761	0.00129064	0.783195	0.78324	FALSE	FALSE	FALSE	ebi-a-GCST90012105	4	67802992	0.00103056	206927	0.27	Estradiol levels || id:ebi-a-GCST90012105	Estradiol levels	Estradiol levels || ||	TRUE	igd	166413	0.00240219	67802992	1.30E-09	4	21001_males	Body mass index (BMI) || id:21001_males	TRUE	reported	igd	2	TRUE	NA	NA	NA	NA
418	rs9267671	A	G	A	G	0.026149	0.00325491	0.060733	0.060215	FALSE	FALSE	FALSE	ebi-a-GCST90012105	6	31880480	0.0017785	206927	0.0690001	Estradiol levels || id:ebi-a-GCST90012105	Estradiol levels	Estradiol levels || ||	TRUE	igd	166413	0.00413587	31880480	2.60E-10	6	21001_males	Body mass index (BMI) || id:21001_males	TRUE	reported	igd	2	TRUE	NA	NA	NA	NA
419	rs9291822	T	C	T	C	-0.014263	-0.000226465	0.514868	0.514735	FALSE	FALSE	FALSE	ebi-a-GCST90012105	5	64076515	0.000854144	206927	0.8	Estradiol levels || id:ebi-a-GCST90012105	Estradiol levels	Estradiol levels || ||	TRUE	igd	166413	0.00199464	64076515	8.60E-13	5	21001_males	Body mass index (BMI) || id:21001_males	TRUE	reported	igd	2	TRUE	NA	NA	NA	NA
420	rs9294260	A	G	A	G	0.014782	-0.00092249	0.476559	0.478172	FALSE	FALSE	FALSE	ebi-a-GCST90012105	6	83433228	0.000851567	206927	0.28	Estradiol levels || id:ebi-a-GCST90012105	Estradiol levels	Estradiol levels || ||	TRUE	igd	166413	0.00198818	83433228	1.00E-13	6	21001_males	Body mass index (BMI) || id:21001_males	TRUE	reported	igd	2	TRUE	NA	NA	NA	NA
421	rs9349235	T	C	T	C	0.0111809	0.00177002	0.410635	0.411043	FALSE	FALSE	FALSE	ebi-a-GCST90012105	6	42516718	0.000859925	206927	0.0379997	Estradiol levels || id:ebi-a-GCST90012105	Estradiol levels	Estradiol levels || ||	TRUE	igd	166413	0.00200924	42516718	2.60E-08	6	21001_males	Body mass index (BMI) || id:21001_males	TRUE	reported	igd	2	TRUE	NA	NA	NA	NA
422	rs935166	A	G	A	G	-0.0161066	-0.00136358	0.506805	0.507415	FALSE	FALSE	FALSE	ebi-a-GCST90012105	2	26949366	0.000846292	206927	0.12	Estradiol levels || id:ebi-a-GCST90012105	Estradiol levels	Estradiol levels || ||	TRUE	igd	166413	0.00197292	26949366	3.20E-16	2	21001_males	Body mass index (BMI) || id:21001_males	TRUE	reported	igd	2	TRUE	NA	NA	NA	NA
424	rs9463175	T	C	T	C	-0.0115	0.000428802	0.338958	0.337109	FALSE	FALSE	FALSE	ebi-a-GCST90012105	6	9510030	0.000902726	206927	0.64	Estradiol levels || id:ebi-a-GCST90012105	Estradiol levels	Estradiol levels || ||	TRUE	igd	166413	0.00210115	9510030	4.40E-08	6	21001_males	Body mass index (BMI) || id:21001_males	TRUE	reported	igd	2	TRUE	NA	NA	NA	NA
425	rs9478496	C	T	C	T	0.0181836	-0.00078252	0.164225	0.16514	FALSE	FALSE	FALSE	ebi-a-GCST90012105	6	154333183	0.00114293	206927	0.47	Estradiol levels || id:ebi-a-GCST90012105	Estradiol levels	Estradiol levels || ||	TRUE	igd	166413	0.00267493	154333183	1.10E-11	6	21001_males	Body mass index (BMI) || id:21001_males	TRUE	reported	igd	2	TRUE	NA	NA	NA	NA
426	rs9515446	G	A	G	A	0.0151051	0.000463444	0.447709	0.449127	FALSE	FALSE	FALSE	ebi-a-GCST90012105	13	112217108	0.000849914	206927	0.57	Estradiol levels || id:ebi-a-GCST90012105	Estradiol levels	Estradiol levels || ||	TRUE	igd	166413	0.00199052	112217108	3.20E-14	13	21001_males	Body mass index (BMI) || id:21001_males	TRUE	reported	igd	2	TRUE	NA	NA	NA	NA
427	rs9522180	T	C	T	C	-0.0141095	0.000185273	0.553392	0.552951	FALSE	FALSE	FALSE	ebi-a-GCST90012105	13	111970212	0.000851856	206927	0.81	Estradiol levels || id:ebi-a-GCST90012105	Estradiol levels	Estradiol levels || ||	TRUE	igd	166413	0.00199325	111970212	1.50E-12	13	21001_males	Body mass index (BMI) || id:21001_males	TRUE	reported	igd	2	TRUE	NA	NA	NA	NA
428	rs9571687	A	C	A	C	-0.0135388	-0.000537241	0.329363	0.329059	FALSE	FALSE	FALSE	ebi-a-GCST90012105	13	67472713	0.000901672	206927	0.62	Estradiol levels || id:ebi-a-GCST90012105	Estradiol levels	Estradiol levels || ||	TRUE	igd	166413	0.0021094	67472713	1.40E-10	13	21001_males	Body mass index (BMI) || id:21001_males	TRUE	reported	igd	2	TRUE	NA	NA	NA	NA
430	rs9638713	G	A	G	A	-0.0361735	-0.00289899	0.97477	0.974903	FALSE	FALSE	FALSE	ebi-a-GCST90012105	7	14645949	0.00272714	206927	0.3	Estradiol levels || id:ebi-a-GCST90012105	Estradiol levels	Estradiol levels || ||	TRUE	igd	166413	0.00635399	14645949	1.20E-08	7	21001_males	Body mass index (BMI) || id:21001_males	TRUE	reported	igd	2	TRUE	NA	NA	NA	NA
431	rs9673839	G	A	G	A	0.0130337	-0.000287129	0.490967	0.492371	FALSE	FALSE	FALSE	ebi-a-GCST90012105	16	76895693	0.000850103	206927	0.79	Estradiol levels || id:ebi-a-GCST90012105	Estradiol levels	Estradiol levels || ||	TRUE	igd	166413	0.00198783	76895693	5.50E-11	16	21001_males	Body mass index (BMI) || id:21001_males	TRUE	reported	igd	2	TRUE	NA	NA	NA	NA
432	rs9674487	G	C	G	C	0.158445	-0.00309566	0.001338	0.001291	FALSE	TRUE	FALSE	ebi-a-GCST90012105	17	80191995	0.0124523	206927	0.83	Estradiol levels || id:ebi-a-GCST90012105	Estradiol levels	Estradiol levels || ||	TRUE	igd	166413	0.0286171	80191995	3.10E-08	17	21001_males	Body mass index (BMI) || id:21001_males	TRUE	reported	igd	2	TRUE	NA	NA	NA	NA
434	rs9830592	A	C	A	C	0.0154849	-0.000635754	0.582421	0.582281	FALSE	FALSE	FALSE	ebi-a-GCST90012105	3	104631603	0.00085655	206927	0.47	Estradiol levels || id:ebi-a-GCST90012105	Estradiol levels	Estradiol levels || ||	TRUE	igd	166413	0.00200164	104631603	1.00E-14	3	21001_males	Body mass index (BMI) || id:21001_males	TRUE	reported	igd	2	TRUE	NA	NA	NA	NA
435	rs9839081	A	G	A	G	-0.011701	0.000722223	0.325232	0.327283	FALSE	FALSE	FALSE	ebi-a-GCST90012105	3	123051230	0.000916128	206927	0.4	Estradiol levels || id:ebi-a-GCST90012105	Estradiol levels	Estradiol levels || ||	TRUE	igd	166413	0.00214045	123051230	4.60E-08	3	21001_males	Body mass index (BMI) || id:21001_males	TRUE	reported	igd	2	TRUE	NA	NA	NA	NA
436	rs9843653	C	T	C	T	0.0294509	0.00262441	0.511652	0.515881	FALSE	FALSE	FALSE	ebi-a-GCST90012105	3	49920571	0.000846903	206927	0.002	Estradiol levels || id:ebi-a-GCST90012105	Estradiol levels	Estradiol levels || ||	TRUE	igd	166413	0.00197538	49920571	2.90E-50	3	21001_males	Body mass index (BMI) || id:21001_males	TRUE	reported	igd	2	TRUE	NA	NA	NA	NA
437	rs9876664	T	G	T	G	-0.0180478	-0.000344111	0.375389	0.374309	FALSE	FALSE	FALSE	ebi-a-GCST90012105	3	85806313	0.000875987	206927	0.709999	Estradiol levels || id:ebi-a-GCST90012105	Estradiol levels	Estradiol levels || ||	TRUE	igd	166413	0.00204174	85806313	9.60E-19	3	21001_males	Body mass index (BMI) || id:21001_males	TRUE	reported	igd	2	TRUE	NA	NA	NA	NA
438	rs9888533	T	C	T	C	0.0120038	0.00109868	0.538079	0.539613	FALSE	FALSE	FALSE	ebi-a-GCST90012105	13	107854612	0.000863557	206927	0.19	Estradiol levels || id:ebi-a-GCST90012105	Estradiol levels	Estradiol levels || ||	TRUE	igd	166413	0.0020182	107854612	2.70E-09	13	21001_males	Body mass index (BMI) || id:21001_males	TRUE	reported	igd	2	TRUE	NA	NA	NA	NA
439	rs9926784	C	T	C	T	-0.023818	-0.00181687	0.184576	0.183475	FALSE	FALSE	FALSE	ebi-a-GCST90012105	16	19941968	0.00109216	206927	0.089	Estradiol levels || id:ebi-a-GCST90012105	Estradiol levels	Estradiol levels || ||	TRUE	igd	166413	0.00254677	19941968	8.60E-21	16	21001_males	Body mass index (BMI) || id:21001_males	TRUE	reported	igd	2	TRUE	NA	NA	NA	NA
440	rs9951619	G	T	G	T	0.0144231	0.000678806	0.767369	0.769277	FALSE	FALSE	FALSE	ebi-a-GCST90012105	18	56882326	0.00101023	206927	0.47	Estradiol levels || id:ebi-a-GCST90012105	Estradiol levels	Estradiol levels || ||	TRUE	igd	166413	0.00235777	56882326	9.50E-10	18	21001_males	Body mass index (BMI) || id:21001_males	TRUE	reported	igd	2	TRUE	NA	NA	NA	NA
