# Supplementary material for: Putative causal inference for the relationship between obesity and sex hormones in males: a bidirectional Mendelian randomization study
Source: PeerJ. 2023 Jul 19;11:e15760. doi: 10.7717/peerj.15760 (PMC10362853; doi:10.7717/peerj.15760)
Supplement: Supplemental Information 3 [file peerj-11-15760-s003.zip › RAW_data_csv_files/BMI_to_SHBG.csv]

	SNP	effect_allele.exposure	other_allele.exposure	effect_allele.outcome	other_allele.outcome	beta.exposure	beta.outcome	eaf.exposure	eaf.outcome	remove	palindromic	ambiguous	id.outcome	chr	pos	se.outcome	samplesize.outcome	pval.outcome	outcome	originalname.outcome	outcome.deprecated	mr_keep.outcome	data_source.outcome	samplesize.exposure	se.exposure	pos.exposure	pval.exposure	chr.exposure	id.exposure	exposure	mr_keep.exposure	pval_origin.exposure	data_source.exposure	action	mr_keep	ncase.exposure	ncontrol.exposure	ncase.outcome	ncontrol.outcome
1	rs10063055	T	C	T	C	0.0136775	-0.0032724	0.253365	0.255655	FALSE	FALSE	FALSE	ebi-a-GCST90012109	5	140990108	0.00141054	180726	0.0230001	Sex hormone-binding globulin levels || id:ebi-a-GCST90012109	Sex hormone-binding globulin levels	Sex hormone-binding globulin levels || ||	TRUE	igd	166413	0.00226991	140990108	1.70E-09	5	21001_males	Body mass index (BMI) || id:21001_males	TRUE	reported	igd	2	TRUE	NA	NA	NA	NA
2	rs10099330	G	A	G	A	0.0124247	-0.00161454	0.45285	0.453849	FALSE	FALSE	FALSE	ebi-a-GCST90012109	8	143383694	0.00123889	180726	0.12	Sex hormone-binding globulin levels || id:ebi-a-GCST90012109	Sex hormone-binding globulin levels	Sex hormone-binding globulin levels || ||	TRUE	igd	166413	0.00198907	143383694	4.20E-10	8	21001_males	Body mass index (BMI) || id:21001_males	TRUE	reported	igd	2	TRUE	NA	NA	NA	NA
3	rs10160769	C	G	C	G	-0.0155862	0.000532983	0.21751	0.214451	FALSE	TRUE	FALSE	ebi-a-GCST90012109	11	76474827	0.00151925	180726	0.630001	Sex hormone-binding globulin levels || id:ebi-a-GCST90012109	Sex hormone-binding globulin levels	Sex hormone-binding globulin levels || ||	TRUE	igd	166413	0.00242199	76474827	1.20E-10	11	21001_males	Body mass index (BMI) || id:21001_males	TRUE	reported	igd	2	TRUE	NA	NA	NA	NA
4	rs10169594	C	T	C	T	0.0121875	-0.00225588	0.363139	0.365122	FALSE	FALSE	FALSE	ebi-a-GCST90012109	2	41637688	0.0012746	180726	0.0759994	Sex hormone-binding globulin levels || id:ebi-a-GCST90012109	Sex hormone-binding globulin levels	Sex hormone-binding globulin levels || ||	TRUE	igd	166413	0.00205506	41637688	3.00E-09	2	21001_males	Body mass index (BMI) || id:21001_males	TRUE	reported	igd	2	TRUE	NA	NA	NA	NA
5	rs10182416	G	A	G	A	0.0130378	-0.00270837	0.512223	0.512113	FALSE	FALSE	FALSE	ebi-a-GCST90012109	2	104242992	0.0012243	180726	0.016	Sex hormone-binding globulin levels || id:ebi-a-GCST90012109	Sex hormone-binding globulin levels	Sex hormone-binding globulin levels || ||	TRUE	igd	166413	0.00197134	104242992	3.70E-11	2	21001_males	Body mass index (BMI) || id:21001_males	TRUE	reported	igd	2	TRUE	NA	NA	NA	NA
6	rs10423928	A	T	A	T	-0.0340136	0.00121245	0.194358	0.193096	FALSE	TRUE	FALSE	ebi-a-GCST90012109	19	46182304	0.00155727	180726	0.7	Sex hormone-binding globulin levels || id:ebi-a-GCST90012109	Sex hormone-binding globulin levels	Sex hormone-binding globulin levels || ||	TRUE	igd	166413	0.00249869	46182304	3.40E-42	19	21001_males	Body mass index (BMI) || id:21001_males	TRUE	reported	igd	2	TRUE	NA	NA	NA	NA
7	rs10505836	C	A	C	A	0.0184851	-0.00263656	0.860012	0.861709	FALSE	FALSE	FALSE	ebi-a-GCST90012109	12	19288508	0.00179429	180726	0.19	Sex hormone-binding globulin levels || id:ebi-a-GCST90012109	Sex hormone-binding globulin levels	Sex hormone-binding globulin levels || ||	TRUE	igd	166413	0.00287086	19288508	1.20E-10	12	21001_males	Body mass index (BMI) || id:21001_males	TRUE	reported	igd	2	TRUE	NA	NA	NA	NA
8	rs10510025	T	C	T	C	0.0175643	0.000167977	0.247013	0.246473	FALSE	FALSE	FALSE	ebi-a-GCST90012109	10	118650996	0.00141969	180726	0.780001	Sex hormone-binding globulin levels || id:ebi-a-GCST90012109	Sex hormone-binding globulin levels	Sex hormone-binding globulin levels || ||	TRUE	igd	166413	0.00229886	118650996	2.20E-14	10	21001_males	Body mass index (BMI) || id:21001_males	TRUE	reported	igd	2	TRUE	NA	NA	NA	NA
9	rs1064213	A	G	A	G	0.0149301	-0.000512663	0.478377	0.476069	FALSE	FALSE	FALSE	ebi-a-GCST90012109	2	198950240	0.00122489	180726	0.649999	Sex hormone-binding globulin levels || id:ebi-a-GCST90012109	Sex hormone-binding globulin levels	Sex hormone-binding globulin levels || ||	TRUE	igd	166413	0.00197196	198950240	3.70E-14	2	21001_males	Body mass index (BMI) || id:21001_males	TRUE	reported	igd	2	TRUE	NA	NA	NA	NA
10	rs10742752	C	T	C	T	0.0117979	0.00141027	0.612239	0.611222	FALSE	FALSE	FALSE	ebi-a-GCST90012109	11	45438374	0.0012631	180726	0.28	Sex hormone-binding globulin levels || id:ebi-a-GCST90012109	Sex hormone-binding globulin levels	Sex hormone-binding globulin levels || ||	TRUE	igd	166413	0.00202961	45438374	6.10E-09	11	21001_males	Body mass index (BMI) || id:21001_males	TRUE	reported	igd	2	TRUE	NA	NA	NA	NA
11	rs10756714	G	A	G	A	-0.0207862	0.00069776	0.444196	0.444572	FALSE	FALSE	FALSE	ebi-a-GCST90012109	9	15885041	0.00124368	180726	0.28	Sex hormone-binding globulin levels || id:ebi-a-GCST90012109	Sex hormone-binding globulin levels	Sex hormone-binding globulin levels || ||	TRUE	igd	166413	0.00199408	15885041	1.90E-25	9	21001_males	Body mass index (BMI) || id:21001_males	TRUE	reported	igd	2	TRUE	NA	NA	NA	NA
12	rs10756792	T	C	T	C	-0.0190582	0.00189375	0.742901	0.743627	FALSE	FALSE	FALSE	ebi-a-GCST90012109	9	16726119	0.0014168	180726	0.0940005	Sex hormone-binding globulin levels || id:ebi-a-GCST90012109	Sex hormone-binding globulin levels	Sex hormone-binding globulin levels || ||	TRUE	igd	166413	0.00227201	16726119	4.90E-17	9	21001_males	Body mass index (BMI) || id:21001_males	TRUE	reported	igd	2	TRUE	NA	NA	NA	NA
13	rs10760277	T	C	T	C	0.0138734	0.00113071	0.385049	0.385059	FALSE	FALSE	FALSE	ebi-a-GCST90012109	9	126093999	0.00126864	180726	0.2	Sex hormone-binding globulin levels || id:ebi-a-GCST90012109	Sex hormone-binding globulin levels	Sex hormone-binding globulin levels || ||	TRUE	igd	166413	0.00203825	126093999	1.00E-11	9	21001_males	Body mass index (BMI) || id:21001_males	TRUE	reported	igd	2	TRUE	NA	NA	NA	NA
14	rs10780248	A	G	A	G	-0.0121232	0.00173005	0.559454	0.560648	FALSE	FALSE	FALSE	ebi-a-GCST90012109	9	81370555	0.00124078	180726	0.17	Sex hormone-binding globulin levels || id:ebi-a-GCST90012109	Sex hormone-binding globulin levels	Sex hormone-binding globulin levels || ||	TRUE	igd	166413	0.00199415	81370555	1.20E-09	9	21001_males	Body mass index (BMI) || id:21001_males	TRUE	reported	igd	2	TRUE	NA	NA	NA	NA
15	rs1078141	T	C	T	C	0.0142239	-0.00272136	0.383867	0.387276	FALSE	FALSE	FALSE	ebi-a-GCST90012109	8	142619393	0.0012783	180726	0.0470002	Sex hormone-binding globulin levels || id:ebi-a-GCST90012109	Sex hormone-binding globulin levels	Sex hormone-binding globulin levels || ||	TRUE	igd	166413	0.00205862	142619393	4.90E-12	8	21001_males	Body mass index (BMI) || id:21001_males	TRUE	reported	igd	2	TRUE	NA	NA	NA	NA
16	rs10799778	G	T	G	T	-0.0182237	0.000673688	0.833718	0.834426	FALSE	FALSE	FALSE	ebi-a-GCST90012109	1	23313353	0.00164435	180726	0.24	Sex hormone-binding globulin levels || id:ebi-a-GCST90012109	Sex hormone-binding globulin levels	Sex hormone-binding globulin levels || ||	TRUE	igd	166413	0.00264876	23313353	6.00E-12	1	21001_males	Body mass index (BMI) || id:21001_males	TRUE	reported	igd	2	TRUE	NA	NA	NA	NA
17	rs10809621	G	C	G	C	-0.0125305	0.000271386	0.350143	0.349528	FALSE	TRUE	FALSE	ebi-a-GCST90012109	9	11859607	0.00129025	180726	0.55	Sex hormone-binding globulin levels || id:ebi-a-GCST90012109	Sex hormone-binding globulin levels	Sex hormone-binding globulin levels || ||	TRUE	igd	166413	0.00207043	11859607	1.40E-09	9	21001_males	Body mass index (BMI) || id:21001_males	TRUE	reported	igd	2	TRUE	NA	NA	NA	NA
18	rs10824211	T	C	T	C	0.0207688	-0.00172437	0.139491	0.139005	FALSE	FALSE	FALSE	ebi-a-GCST90012109	10	76363107	0.0017739	180726	0.26	Sex hormone-binding globulin levels || id:ebi-a-GCST90012109	Sex hormone-binding globulin levels	Sex hormone-binding globulin levels || ||	TRUE	igd	166413	0.00286631	76363107	4.30E-13	10	21001_males	Body mass index (BMI) || id:21001_males	TRUE	reported	igd	2	TRUE	NA	NA	NA	NA
19	rs10832778	G	C	G	C	0.0115628	0.00228133	0.623038	0.621315	FALSE	TRUE	FALSE	ebi-a-GCST90012109	11	17394073	0.00127027	180726	0.0299999	Sex hormone-binding globulin levels || id:ebi-a-GCST90012109	Sex hormone-binding globulin levels	Sex hormone-binding globulin levels || ||	TRUE	igd	166413	0.00203985	17394073	1.40E-08	11	21001_males	Body mass index (BMI) || id:21001_males	TRUE	reported	igd	2	TRUE	NA	NA	NA	NA
21	rs10927006	C	T	C	T	-0.0168156	0.00430434	0.143704	0.144469	FALSE	FALSE	FALSE	ebi-a-GCST90012109	1	243557659	0.0017439	180726	0.00840001	Sex hormone-binding globulin levels || id:ebi-a-GCST90012109	Sex hormone-binding globulin levels	Sex hormone-binding globulin levels || ||	TRUE	igd	166413	0.00281467	243557659	2.30E-09	1	21001_males	Body mass index (BMI) || id:21001_males	TRUE	reported	igd	2	TRUE	NA	NA	NA	NA
22	rs10965698	T	C	T	C	-0.0112741	-0.000624383	0.369897	0.368641	FALSE	FALSE	FALSE	ebi-a-GCST90012109	9	23203619	0.00127987	180726	0.87	Sex hormone-binding globulin levels || id:ebi-a-GCST90012109	Sex hormone-binding globulin levels	Sex hormone-binding globulin levels || ||	TRUE	igd	166413	0.002052	23203619	3.90E-08	9	21001_males	Body mass index (BMI) || id:21001_males	TRUE	reported	igd	2	TRUE	NA	NA	NA	NA
23	rs10989067	A	G	A	G	0.0169514	-0.00126492	0.31593	0.311508	FALSE	FALSE	FALSE	ebi-a-GCST90012109	9	103119634	0.0013285	180726	0.41	Sex hormone-binding globulin levels || id:ebi-a-GCST90012109	Sex hormone-binding globulin levels	Sex hormone-binding globulin levels || ||	TRUE	igd	166413	0.00212349	103119634	1.40E-15	9	21001_males	Body mass index (BMI) || id:21001_males	TRUE	reported	igd	2	TRUE	NA	NA	NA	NA
24	rs11001963	T	C	T	C	0.0116794	-0.00200383	0.581338	0.581682	FALSE	FALSE	FALSE	ebi-a-GCST90012109	10	78760959	0.00124704	180726	0.16	Sex hormone-binding globulin levels || id:ebi-a-GCST90012109	Sex hormone-binding globulin levels	Sex hormone-binding globulin levels || ||	TRUE	igd	166413	0.00201921	78760959	7.30E-09	10	21001_males	Body mass index (BMI) || id:21001_males	TRUE	reported	igd	2	TRUE	NA	NA	NA	NA
25	rs11009685	T	C	T	C	-0.0130834	0.000224994	0.244096	0.243564	FALSE	FALSE	FALSE	ebi-a-GCST90012109	10	34511990	0.00142804	180726	0.77	Sex hormone-binding globulin levels || id:ebi-a-GCST90012109	Sex hormone-binding globulin levels	Sex hormone-binding globulin levels || ||	TRUE	igd	166413	0.00230766	34511990	1.40E-08	10	21001_males	Body mass index (BMI) || id:21001_males	TRUE	reported	igd	2	TRUE	NA	NA	NA	NA
26	rs11012732	G	A	G	A	0.0216425	0.00156545	0.331683	0.330071	FALSE	FALSE	FALSE	ebi-a-GCST90012109	10	21830104	0.00130127	180726	0.12	Sex hormone-binding globulin levels || id:ebi-a-GCST90012109	Sex hormone-binding globulin levels	Sex hormone-binding globulin levels || ||	TRUE	igd	166413	0.00210126	21830104	7.10E-25	10	21001_males	Body mass index (BMI) || id:21001_males	TRUE	reported	igd	2	TRUE	NA	NA	NA	NA
27	rs11079849	T	C	T	C	-0.020093	0.0041782	0.328531	0.327688	FALSE	FALSE	FALSE	ebi-a-GCST90012109	17	47090785	0.00127433	180726	0.000140001	Sex hormone-binding globulin levels || id:ebi-a-GCST90012109	Sex hormone-binding globulin levels	Sex hormone-binding globulin levels || ||	TRUE	igd	166413	0.00211163	47090785	1.80E-21	17	21001_males	Body mass index (BMI) || id:21001_males	TRUE	reported	igd	2	TRUE	NA	NA	NA	NA
28	rs11099020	T	C	T	C	-0.0142038	0.00184001	0.640609	0.64325	FALSE	FALSE	FALSE	ebi-a-GCST90012109	4	130724902	0.00128203	180726	0.41	Sex hormone-binding globulin levels || id:ebi-a-GCST90012109	Sex hormone-binding globulin levels	Sex hormone-binding globulin levels || ||	TRUE	igd	166413	0.00206202	130724902	5.60E-12	4	21001_males	Body mass index (BMI) || id:21001_males	TRUE	reported	igd	2	TRUE	NA	NA	NA	NA
29	rs11115160	A	G	A	G	-0.0130768	0.000968364	0.237797	0.237648	FALSE	FALSE	FALSE	ebi-a-GCST90012109	12	82424100	0.00145346	180726	0.52	Sex hormone-binding globulin levels || id:ebi-a-GCST90012109	Sex hormone-binding globulin levels	Sex hormone-binding globulin levels || ||	TRUE	igd	166413	0.00233641	82424100	2.20E-08	12	21001_males	Body mass index (BMI) || id:21001_males	TRUE	reported	igd	2	TRUE	NA	NA	NA	NA
30	rs11122450	G	T	G	T	-0.0116316	0.00135429	0.611739	0.611613	FALSE	FALSE	FALSE	ebi-a-GCST90012109	1	230301811	0.00125509	180726	0.6	Sex hormone-binding globulin levels || id:ebi-a-GCST90012109	Sex hormone-binding globulin levels	Sex hormone-binding globulin levels || ||	TRUE	igd	166413	0.00202425	230301811	9.10E-09	1	21001_males	Body mass index (BMI) || id:21001_males	TRUE	reported	igd	2	TRUE	NA	NA	NA	NA
31	rs11134679	G	A	G	A	0.0182459	-0.00158934	0.684753	0.683418	FALSE	FALSE	FALSE	ebi-a-GCST90012109	5	170623391	0.00132608	180726	0.14	Sex hormone-binding globulin levels || id:ebi-a-GCST90012109	Sex hormone-binding globulin levels	Sex hormone-binding globulin levels || ||	TRUE	igd	166413	0.00213286	170623391	1.20E-17	5	21001_males	Body mass index (BMI) || id:21001_males	TRUE	reported	igd	2	TRUE	NA	NA	NA	NA
32	rs11150745	G	A	G	A	-0.0211611	0.00116867	0.317711	0.318097	FALSE	FALSE	FALSE	ebi-a-GCST90012109	17	78757626	0.00128107	180726	0.23	Sex hormone-binding globulin levels || id:ebi-a-GCST90012109	Sex hormone-binding globulin levels	Sex hormone-binding globulin levels || ||	TRUE	igd	166413	0.00212961	78757626	2.90E-23	17	21001_males	Body mass index (BMI) || id:21001_males	TRUE	reported	igd	2	TRUE	NA	NA	NA	NA
33	rs111598585	T	C	T	C	-0.0142245	0.00596417	0.208671	0.207552	FALSE	FALSE	FALSE	ebi-a-GCST90012109	4	171635471	0.00151676	180726	8.40E-05	Sex hormone-binding globulin levels || id:ebi-a-GCST90012109	Sex hormone-binding globulin levels	Sex hormone-binding globulin levels || ||	TRUE	igd	166413	0.00243798	171635471	5.40E-09	4	21001_males	Body mass index (BMI) || id:21001_males	TRUE	reported	igd	2	TRUE	NA	NA	NA	NA
34	rs11165643	T	C	T	C	0.0193319	-0.003949	0.590103	0.591745	FALSE	FALSE	FALSE	ebi-a-GCST90012109	1	96924097	0.00124556	180726	0.00269998	Sex hormone-binding globulin levels || id:ebi-a-GCST90012109	Sex hormone-binding globulin levels	Sex hormone-binding globulin levels || ||	TRUE	igd	166413	0.00200337	96924097	4.90E-22	1	21001_males	Body mass index (BMI) || id:21001_males	TRUE	reported	igd	2	TRUE	NA	NA	NA	NA
35	rs111689389	C	G	C	G	-0.0136706	0.000505389	0.282614	0.282183	FALSE	TRUE	FALSE	ebi-a-GCST90012109	5	27175962	0.00136679	180726	0.86	Sex hormone-binding globulin levels || id:ebi-a-GCST90012109	Sex hormone-binding globulin levels	Sex hormone-binding globulin levels || ||	TRUE	igd	166413	0.00219522	27175962	4.70E-10	5	21001_males	Body mass index (BMI) || id:21001_males	TRUE	reported	igd	2	TRUE	NA	NA	NA	NA
36	rs11218510	A	G	A	G	-0.0144616	-0.00176966	0.40047	0.401419	FALSE	FALSE	FALSE	ebi-a-GCST90012109	11	121922587	0.00125628	180726	0.3	Sex hormone-binding globulin levels || id:ebi-a-GCST90012109	Sex hormone-binding globulin levels	Sex hormone-binding globulin levels || ||	TRUE	igd	166413	0.00202121	121922587	8.40E-13	11	21001_males	Body mass index (BMI) || id:21001_males	TRUE	reported	igd	2	TRUE	NA	NA	NA	NA
39	rs113079574	T	C	T	C	-0.0155896	0.0027353	0.19279	0.191793	FALSE	FALSE	FALSE	ebi-a-GCST90012109	4	147354089	0.00156254	180726	0.0749998	Sex hormone-binding globulin levels || id:ebi-a-GCST90012109	Sex hormone-binding globulin levels	Sex hormone-binding globulin levels || ||	TRUE	igd	166413	0.00251598	147354089	5.80E-10	4	21001_males	Body mass index (BMI) || id:21001_males	TRUE	reported	igd	2	TRUE	NA	NA	NA	NA
41	rs113624107	A	G	A	G	0.0150461	-0.00308965	0.22586	0.22762	FALSE	FALSE	FALSE	ebi-a-GCST90012109	14	88326386	0.00147221	180726	0.0710003	Sex hormone-binding globulin levels || id:ebi-a-GCST90012109	Sex hormone-binding globulin levels	Sex hormone-binding globulin levels || ||	TRUE	igd	166413	0.00236876	88326386	2.10E-10	14	21001_males	Body mass index (BMI) || id:21001_males	TRUE	reported	igd	2	TRUE	NA	NA	NA	NA
42	rs11525873	C	T	C	T	-0.0239781	-0.000737408	0.097701	0.098649	FALSE	FALSE	FALSE	ebi-a-GCST90012109	7	138817193	0.0020638	180726	0.77	Sex hormone-binding globulin levels || id:ebi-a-GCST90012109	Sex hormone-binding globulin levels	Sex hormone-binding globulin levels || ||	TRUE	igd	166413	0.00333603	138817193	6.60E-13	7	21001_males	Body mass index (BMI) || id:21001_males	TRUE	reported	igd	2	TRUE	NA	NA	NA	NA
43	rs11607476	C	A	C	A	0.015712	-0.00229196	0.486574	0.485456	FALSE	FALSE	FALSE	ebi-a-GCST90012109	11	115037061	0.0012425	180726	0.11	Sex hormone-binding globulin levels || id:ebi-a-GCST90012109	Sex hormone-binding globulin levels	Sex hormone-binding globulin levels || ||	TRUE	igd	166413	0.00199179	115037061	3.10E-15	11	21001_males	Body mass index (BMI) || id:21001_males	TRUE	reported	igd	2	TRUE	NA	NA	NA	NA
44	rs11610621	A	T	A	T	0.0164869	0.000926783	0.148174	0.147836	FALSE	TRUE	FALSE	ebi-a-GCST90012109	12	121671133	0.00173176	180726	0.49	Sex hormone-binding globulin levels || id:ebi-a-GCST90012109	Sex hormone-binding globulin levels	Sex hormone-binding globulin levels || ||	TRUE	igd	166413	0.00278318	121671133	3.10E-09	12	21001_males	Body mass index (BMI) || id:21001_males	TRUE	reported	igd	2	TRUE	NA	NA	NA	NA
45	rs11630647	A	G	A	G	-0.012674	0.00060895	0.251739	0.252661	FALSE	FALSE	FALSE	ebi-a-GCST90012109	15	99240947	0.00141754	180726	0.39	Sex hormone-binding globulin levels || id:ebi-a-GCST90012109	Sex hormone-binding globulin levels	Sex hormone-binding globulin levels || ||	TRUE	igd	166413	0.00228082	99240947	2.70E-08	15	21001_males	Body mass index (BMI) || id:21001_males	TRUE	reported	igd	2	TRUE	NA	NA	NA	NA
47	rs116374395	A	G	A	G	0.0318817	-0.00530984	0.035444	0.035327	FALSE	FALSE	FALSE	ebi-a-GCST90012109	5	50723410	0.00334665	180726	0.0629999	Sex hormone-binding globulin levels || id:ebi-a-GCST90012109	Sex hormone-binding globulin levels	Sex hormone-binding globulin levels || ||	TRUE	igd	166413	0.00536236	50723410	2.80E-09	5	21001_males	Body mass index (BMI) || id:21001_males	TRUE	reported	igd	2	TRUE	NA	NA	NA	NA
48	rs11642090	C	T	C	T	0.0114184	-0.0014761	0.373536	0.375251	FALSE	FALSE	FALSE	ebi-a-GCST90012109	16	81730582	0.00128343	180726	0.28	Sex hormone-binding globulin levels || id:ebi-a-GCST90012109	Sex hormone-binding globulin levels	Sex hormone-binding globulin levels || ||	TRUE	igd	166413	0.00205925	81730582	2.90E-08	16	21001_males	Body mass index (BMI) || id:21001_males	TRUE	reported	igd	2	TRUE	NA	NA	NA	NA
49	rs11656076	A	G	A	G	-0.0154285	0.00156323	0.224774	0.223875	FALSE	FALSE	FALSE	ebi-a-GCST90012109	17	31464270	0.00143149	180726	0.18	Sex hormone-binding globulin levels || id:ebi-a-GCST90012109	Sex hormone-binding globulin levels	Sex hormone-binding globulin levels || ||	TRUE	igd	166413	0.00237054	31464270	7.60E-11	17	21001_males	Body mass index (BMI) || id:21001_males	TRUE	reported	igd	2	TRUE	NA	NA	NA	NA
50	rs1167311	A	G	A	G	-0.0192649	-0.000165224	0.681309	0.680115	FALSE	FALSE	FALSE	ebi-a-GCST90012109	1	49996959	0.00132293	180726	0.95	Sex hormone-binding globulin levels || id:ebi-a-GCST90012109	Sex hormone-binding globulin levels	Sex hormone-binding globulin levels || ||	TRUE	igd	166413	0.00213109	49996959	1.60E-19	1	21001_males	Body mass index (BMI) || id:21001_males	TRUE	reported	igd	2	TRUE	NA	NA	NA	NA
51	rs11675464	G	A	G	A	0.0119751	-0.00108703	0.562988	0.561246	FALSE	FALSE	FALSE	ebi-a-GCST90012109	2	204053742	0.00123247	180726	0.36	Sex hormone-binding globulin levels || id:ebi-a-GCST90012109	Sex hormone-binding globulin levels	Sex hormone-binding globulin levels || ||	TRUE	igd	166413	0.00198558	204053742	1.60E-09	2	21001_males	Body mass index (BMI) || id:21001_males	TRUE	reported	igd	2	TRUE	NA	NA	NA	NA
52	rs11691869	A	C	A	C	-0.0193158	0.000562862	0.362038	0.362475	FALSE	FALSE	FALSE	ebi-a-GCST90012109	2	100805996	0.00127688	180726	0.31	Sex hormone-binding globulin levels || id:ebi-a-GCST90012109	Sex hormone-binding globulin levels	Sex hormone-binding globulin levels || ||	TRUE	igd	166413	0.00205562	100805996	5.60E-21	2	21001_males	Body mass index (BMI) || id:21001_males	TRUE	reported	igd	2	TRUE	NA	NA	NA	NA
53	rs11699828	A	G	A	G	-0.0335418	0.00495838	0.035832	0.036547	FALSE	FALSE	FALSE	ebi-a-GCST90012109	20	62157198	0.00360182	180726	0.0810009	Sex hormone-binding globulin levels || id:ebi-a-GCST90012109	Sex hormone-binding globulin levels	Sex hormone-binding globulin levels || ||	TRUE	igd	166413	0.00582677	62157198	8.60E-09	20	21001_males	Body mass index (BMI) || id:21001_males	TRUE	reported	igd	2	TRUE	NA	NA	NA	NA
54	rs11709402	G	A	G	A	0.0228192	-0.00390206	0.278732	0.279441	FALSE	FALSE	FALSE	ebi-a-GCST90012109	3	131551027	0.00137875	180726	0.0109999	Sex hormone-binding globulin levels || id:ebi-a-GCST90012109	Sex hormone-binding globulin levels	Sex hormone-binding globulin levels || ||	TRUE	igd	166413	0.00220796	131551027	4.90E-25	3	21001_males	Body mass index (BMI) || id:21001_males	TRUE	reported	igd	2	TRUE	NA	NA	NA	NA
55	rs117118217	C	G	C	G	0.0448186	-0.00189096	0.017711	0.017861	FALSE	TRUE	FALSE	ebi-a-GCST90012109	10	131783328	0.00483992	180726	0.59	Sex hormone-binding globulin levels || id:ebi-a-GCST90012109	Sex hormone-binding globulin levels	Sex hormone-binding globulin levels || ||	TRUE	igd	166413	0.00788004	131783328	1.30E-08	10	21001_males	Body mass index (BMI) || id:21001_males	TRUE	reported	igd	2	TRUE	NA	NA	NA	NA
57	rs11757278	C	T	C	T	-0.0146269	0.00149697	0.303879	0.304662	FALSE	FALSE	FALSE	ebi-a-GCST90012109	6	13180454	0.0013423	180726	0.25	Sex hormone-binding globulin levels || id:ebi-a-GCST90012109	Sex hormone-binding globulin levels	Sex hormone-binding globulin levels || ||	TRUE	igd	166413	0.00214834	13180454	9.90E-12	6	21001_males	Body mass index (BMI) || id:21001_males	TRUE	reported	igd	2	TRUE	NA	NA	NA	NA
58	rs11778219	G	A	G	A	0.015796	-0.00409132	0.163123	0.164347	FALSE	FALSE	FALSE	ebi-a-GCST90012109	8	87762607	0.00166749	180726	0.016	Sex hormone-binding globulin levels || id:ebi-a-GCST90012109	Sex hormone-binding globulin levels	Sex hormone-binding globulin levels || ||	TRUE	igd	166413	0.0026874	87762607	4.20E-09	8	21001_males	Body mass index (BMI) || id:21001_males	TRUE	reported	igd	2	TRUE	NA	NA	NA	NA
60	rs11919665	T	A	T	A	-0.0127854	0.00160191	0.679775	0.680589	FALSE	TRUE	FALSE	ebi-a-GCST90012109	3	48085349	0.00131504	180726	0.0980009	Sex hormone-binding globulin levels || id:ebi-a-GCST90012109	Sex hormone-binding globulin levels	Sex hormone-binding globulin levels || ||	TRUE	igd	166413	0.00211292	48085349	1.40E-09	3	21001_males	Body mass index (BMI) || id:21001_males	TRUE	reported	igd	2	TRUE	NA	NA	NA	NA
61	rs12001437	C	T	C	T	0.0121836	-0.00192349	0.367678	0.366255	FALSE	FALSE	FALSE	ebi-a-GCST90012109	9	34074476	0.00127769	180726	0.14	Sex hormone-binding globulin levels || id:ebi-a-GCST90012109	Sex hormone-binding globulin levels	Sex hormone-binding globulin levels || ||	TRUE	igd	166413	0.00205069	34074476	2.80E-09	9	21001_males	Body mass index (BMI) || id:21001_males	TRUE	reported	igd	2	TRUE	NA	NA	NA	NA
62	rs12072739	G	A	G	A	0.0157008	-0.00468673	0.224478	0.225598	FALSE	FALSE	FALSE	ebi-a-GCST90012109	1	98315893	0.00146641	180726	0.00280001	Sex hormone-binding globulin levels || id:ebi-a-GCST90012109	Sex hormone-binding globulin levels	Sex hormone-binding globulin levels || ||	TRUE	igd	166413	0.00236691	98315893	3.30E-11	1	21001_males	Body mass index (BMI) || id:21001_males	TRUE	reported	igd	2	TRUE	NA	NA	NA	NA
63	rs12088284	T	C	T	C	0.0139317	-0.00393005	0.300838	0.302512	FALSE	FALSE	FALSE	ebi-a-GCST90012109	1	80798635	0.00133051	180726	0.00649995	Sex hormone-binding globulin levels || id:ebi-a-GCST90012109	Sex hormone-binding globulin levels	Sex hormone-binding globulin levels || ||	TRUE	igd	166413	0.00214854	80798635	8.90E-11	1	21001_males	Body mass index (BMI) || id:21001_males	TRUE	reported	igd	2	TRUE	NA	NA	NA	NA
64	rs12089815	A	G	A	G	-0.0123121	0.00209401	0.54861	0.548543	FALSE	FALSE	FALSE	ebi-a-GCST90012109	1	91189933	0.00123061	180726	0.11	Sex hormone-binding globulin levels || id:ebi-a-GCST90012109	Sex hormone-binding globulin levels	Sex hormone-binding globulin levels || ||	TRUE	igd	166413	0.00198606	91189933	5.70E-10	1	21001_males	Body mass index (BMI) || id:21001_males	TRUE	reported	igd	2	TRUE	NA	NA	NA	NA
65	rs12140153	T	G	T	G	-0.033075	0.0031394	0.094252	0.095928	FALSE	FALSE	FALSE	ebi-a-GCST90012109	1	62579891	0.00212707	180726	0.0430002	Sex hormone-binding globulin levels || id:ebi-a-GCST90012109	Sex hormone-binding globulin levels	Sex hormone-binding globulin levels || ||	TRUE	igd	166413	0.0034589	62579891	1.20E-21	1	21001_males	Body mass index (BMI) || id:21001_males	TRUE	reported	igd	2	TRUE	NA	NA	NA	NA
66	rs12149660	A	G	A	G	-0.0227338	0.000886632	0.114956	0.115513	FALSE	FALSE	FALSE	ebi-a-GCST90012109	16	70309237	0.00193963	180726	0.44	Sex hormone-binding globulin levels || id:ebi-a-GCST90012109	Sex hormone-binding globulin levels	Sex hormone-binding globulin levels || ||	TRUE	igd	166413	0.00311586	70309237	3.00E-13	16	21001_males	Body mass index (BMI) || id:21001_males	TRUE	reported	igd	2	TRUE	NA	NA	NA	NA
67	rs12259464	A	G	A	G	0.0130895	-0.00305412	0.48447	0.487043	FALSE	FALSE	FALSE	ebi-a-GCST90012109	10	53680099	0.00122992	180726	0.0189998	Sex hormone-binding globulin levels || id:ebi-a-GCST90012109	Sex hormone-binding globulin levels	Sex hormone-binding globulin levels || ||	TRUE	igd	166413	0.00198686	53680099	4.50E-11	10	21001_males	Body mass index (BMI) || id:21001_males	TRUE	reported	igd	2	TRUE	NA	NA	NA	NA
68	rs12273545	T	C	T	C	0.0248393	0.000892195	0.056505	0.055722	FALSE	FALSE	FALSE	ebi-a-GCST90012109	11	116911012	0.00268814	180726	0.91	Sex hormone-binding globulin levels || id:ebi-a-GCST90012109	Sex hormone-binding globulin levels	Sex hormone-binding globulin levels || ||	TRUE	igd	166413	0.00428551	116911012	6.80E-09	11	21001_males	Body mass index (BMI) || id:21001_males	TRUE	reported	igd	2	TRUE	NA	NA	NA	NA
69	rs1229984	C	T	C	T	0.037357	0.00662368	0.972775	0.975936	FALSE	FALSE	FALSE	ebi-a-GCST90012109	4	100239319	0.00402158	180726	0.0710003	Sex hormone-binding globulin levels || id:ebi-a-GCST90012109	Sex hormone-binding globulin levels	Sex hormone-binding globulin levels || ||	TRUE	igd	166413	0.00599385	100239319	4.60E-10	4	21001_males	Body mass index (BMI) || id:21001_males	TRUE	reported	igd	2	TRUE	NA	NA	NA	NA
70	rs12364470	G	T	G	T	0.0192705	-0.00326912	0.164556	0.165748	FALSE	FALSE	FALSE	ebi-a-GCST90012109	11	134601012	0.00165665	180726	0.0389996	Sex hormone-binding globulin levels || id:ebi-a-GCST90012109	Sex hormone-binding globulin levels	Sex hormone-binding globulin levels || ||	TRUE	igd	166413	0.0026658	134601012	4.90E-13	11	21001_males	Body mass index (BMI) || id:21001_males	TRUE	reported	igd	2	TRUE	NA	NA	NA	NA
71	rs12440603	T	C	T	C	0.0139285	-0.00119066	0.433693	0.43239	FALSE	FALSE	FALSE	ebi-a-GCST90012109	15	46585722	0.00124485	180726	0.17	Sex hormone-binding globulin levels || id:ebi-a-GCST90012109	Sex hormone-binding globulin levels	Sex hormone-binding globulin levels || ||	TRUE	igd	166413	0.0020011	46585722	3.40E-12	15	21001_males	Body mass index (BMI) || id:21001_males	TRUE	reported	igd	2	TRUE	NA	NA	NA	NA
72	rs12459368	G	A	G	A	-0.0170141	0.00285432	0.268203	0.266959	FALSE	FALSE	FALSE	ebi-a-GCST90012109	19	18459377	0.00138959	180726	0.0710003	Sex hormone-binding globulin levels || id:ebi-a-GCST90012109	Sex hormone-binding globulin levels	Sex hormone-binding globulin levels || ||	TRUE	igd	166413	0.00223235	18459377	2.50E-14	19	21001_males	Body mass index (BMI) || id:21001_males	TRUE	reported	igd	2	TRUE	NA	NA	NA	NA
73	rs12462975	A	G	A	G	0.0195822	-0.000354789	0.329692	0.330156	FALSE	FALSE	FALSE	ebi-a-GCST90012109	19	30272202	0.00131807	180726	0.66	Sex hormone-binding globulin levels || id:ebi-a-GCST90012109	Sex hormone-binding globulin levels	Sex hormone-binding globulin levels || ||	TRUE	igd	166413	0.00212071	30272202	2.60E-20	19	21001_males	Body mass index (BMI) || id:21001_males	TRUE	reported	igd	2	TRUE	NA	NA	NA	NA
75	rs12541408	C	T	C	T	-0.0143261	0.00298021	0.31742	0.317072	FALSE	FALSE	FALSE	ebi-a-GCST90012109	8	95585807	0.00132678	180726	0.0259998	Sex hormone-binding globulin levels || id:ebi-a-GCST90012109	Sex hormone-binding globulin levels	Sex hormone-binding globulin levels || ||	TRUE	igd	166413	0.00212723	95585807	1.60E-11	8	21001_males	Body mass index (BMI) || id:21001_males	TRUE	reported	igd	2	TRUE	NA	NA	NA	NA
76	rs1266874	G	A	G	A	0.0140966	-0.000594175	0.349619	0.350103	FALSE	FALSE	FALSE	ebi-a-GCST90012109	6	51779638	0.00129366	180726	0.61	Sex hormone-binding globulin levels || id:ebi-a-GCST90012109	Sex hormone-binding globulin levels	Sex hormone-binding globulin levels || ||	TRUE	igd	166413	0.0020712	51779638	1.00E-11	6	21001_males	Body mass index (BMI) || id:21001_males	TRUE	reported	igd	2	TRUE	NA	NA	NA	NA
77	rs12681792	A	C	A	C	0.0148693	-0.00270583	0.1926	0.193778	FALSE	FALSE	FALSE	ebi-a-GCST90012109	8	62054463	0.00156265	180726	0.0599998	Sex hormone-binding globulin levels || id:ebi-a-GCST90012109	Sex hormone-binding globulin levels	Sex hormone-binding globulin levels || ||	TRUE	igd	166413	0.00251693	62054463	3.50E-09	8	21001_males	Body mass index (BMI) || id:21001_males	TRUE	reported	igd	2	TRUE	NA	NA	NA	NA
78	rs12692596	T	C	T	C	0.0130872	-0.00294958	0.37185	0.372951	FALSE	FALSE	FALSE	ebi-a-GCST90012109	2	161265910	0.00126642	180726	0.02	Sex hormone-binding globulin levels || id:ebi-a-GCST90012109	Sex hormone-binding globulin levels	Sex hormone-binding globulin levels || ||	TRUE	igd	166413	0.00203738	161265910	1.30E-10	2	21001_males	Body mass index (BMI) || id:21001_males	TRUE	reported	igd	2	TRUE	NA	NA	NA	NA
79	rs12696039	G	A	G	A	-0.0152802	0.00152065	0.149405	0.150272	FALSE	FALSE	FALSE	ebi-a-GCST90012109	3	156304750	0.001723	180726	0.47	Sex hormone-binding globulin levels || id:ebi-a-GCST90012109	Sex hormone-binding globulin levels	Sex hormone-binding globulin levels || ||	TRUE	igd	166413	0.0027705	156304750	3.50E-08	3	21001_males	Body mass index (BMI) || id:21001_males	TRUE	reported	igd	2	TRUE	NA	NA	NA	NA
80	rs1286058	A	T	A	T	0.0149126	0.000573326	0.703747	0.704103	FALSE	TRUE	FALSE	ebi-a-GCST90012109	14	91458523	0.00134996	180726	0.88	Sex hormone-binding globulin levels || id:ebi-a-GCST90012109	Sex hormone-binding globulin levels	Sex hormone-binding globulin levels || ||	TRUE	igd	166413	0.00216922	91458523	6.20E-12	14	21001_males	Body mass index (BMI) || id:21001_males	TRUE	reported	igd	2	TRUE	NA	NA	NA	NA
81	rs12881629	G	A	G	A	0.0220748	-0.00251152	0.08265	0.081729	FALSE	FALSE	FALSE	ebi-a-GCST90012109	14	101146413	0.00224591	180726	0.13	Sex hormone-binding globulin levels || id:ebi-a-GCST90012109	Sex hormone-binding globulin levels	Sex hormone-binding globulin levels || ||	TRUE	igd	166413	0.00358929	101146413	7.70E-10	14	21001_males	Body mass index (BMI) || id:21001_males	TRUE	reported	igd	2	TRUE	NA	NA	NA	NA
82	rs12921986	G	A	G	A	0.0203327	-0.00280916	0.077984	0.078735	FALSE	FALSE	FALSE	ebi-a-GCST90012109	16	72312727	0.0022996	180726	0.16	Sex hormone-binding globulin levels || id:ebi-a-GCST90012109	Sex hormone-binding globulin levels	Sex hormone-binding globulin levels || ||	TRUE	igd	166413	0.0036983	72312727	3.80E-08	16	21001_males	Body mass index (BMI) || id:21001_males	TRUE	reported	igd	2	TRUE	NA	NA	NA	NA
84	rs1296328	C	A	C	A	-0.018862	0.00206564	0.559032	0.560342	FALSE	FALSE	FALSE	ebi-a-GCST90012109	4	137083193	0.00124157	180726	0.0409996	Sex hormone-binding globulin levels || id:ebi-a-GCST90012109	Sex hormone-binding globulin levels	Sex hormone-binding globulin levels || ||	TRUE	igd	166413	0.001999	137083193	3.90E-21	4	21001_males	Body mass index (BMI) || id:21001_males	TRUE	reported	igd	2	TRUE	NA	NA	NA	NA
85	rs12974458	T	C	T	C	0.0152466	-0.000323256	0.543175	0.544177	FALSE	FALSE	FALSE	ebi-a-GCST90012109	19	1866115	0.00124368	180726	0.84	Sex hormone-binding globulin levels || id:ebi-a-GCST90012109	Sex hormone-binding globulin levels	Sex hormone-binding globulin levels || ||	TRUE	igd	166413	0.00199717	1866115	2.30E-14	19	21001_males	Body mass index (BMI) || id:21001_males	TRUE	reported	igd	2	TRUE	NA	NA	NA	NA
86	rs13012070	A	G	A	G	-0.0136501	0.000698286	0.228388	0.228817	FALSE	FALSE	FALSE	ebi-a-GCST90012109	2	35447243	0.00145939	180726	0.37	Sex hormone-binding globulin levels || id:ebi-a-GCST90012109	Sex hormone-binding globulin levels	Sex hormone-binding globulin levels || ||	TRUE	igd	166413	0.00234795	35447243	6.10E-09	2	21001_males	Body mass index (BMI) || id:21001_males	TRUE	reported	igd	2	TRUE	NA	NA	NA	NA
87	rs13033310	A	G	A	G	0.012611	-0.00232445	0.25276	0.252999	FALSE	FALSE	FALSE	ebi-a-GCST90012109	2	133523605	0.00141677	180726	0.0819993	Sex hormone-binding globulin levels || id:ebi-a-GCST90012109	Sex hormone-binding globulin levels	Sex hormone-binding globulin levels || ||	TRUE	igd	166413	0.0022826	133523605	3.30E-08	2	21001_males	Body mass index (BMI) || id:21001_males	TRUE	reported	igd	2	TRUE	NA	NA	NA	NA
88	rs13097918	A	T	A	T	0.0145561	-0.00177901	0.212315	0.21295	FALSE	TRUE	FALSE	ebi-a-GCST90012109	3	35676330	0.00150595	180726	0.23	Sex hormone-binding globulin levels || id:ebi-a-GCST90012109	Sex hormone-binding globulin levels	Sex hormone-binding globulin levels || ||	TRUE	igd	166413	0.0024161	35676330	1.70E-09	3	21001_males	Body mass index (BMI) || id:21001_males	TRUE	reported	igd	2	TRUE	NA	NA	NA	NA
89	rs13107325	T	C	T	C	0.0475799	0.00217733	0.07492	0.075733	FALSE	FALSE	FALSE	ebi-a-GCST90012109	4	103188709	0.00232311	180726	0.56	Sex hormone-binding globulin levels || id:ebi-a-GCST90012109	Sex hormone-binding globulin levels	Sex hormone-binding globulin levels || ||	TRUE	igd	166413	0.00375479	103188709	8.50E-37	4	21001_males	Body mass index (BMI) || id:21001_males	TRUE	reported	igd	2	TRUE	NA	NA	NA	NA
90	rs13176429	C	T	C	T	0.0141555	-1.21E-05	0.687609	0.68595	FALSE	FALSE	FALSE	ebi-a-GCST90012109	5	43152216	0.00132754	180726	0.83	Sex hormone-binding globulin levels || id:ebi-a-GCST90012109	Sex hormone-binding globulin levels	Sex hormone-binding globulin levels || ||	TRUE	igd	166413	0.00213122	43152216	3.10E-11	5	21001_males	Body mass index (BMI) || id:21001_males	TRUE	reported	igd	2	TRUE	NA	NA	NA	NA
91	rs1320251	T	C	T	C	-0.0180321	0.000614357	0.454791	0.454278	FALSE	FALSE	FALSE	ebi-a-GCST90012109	17	21264396	0.00120207	180726	0.55	Sex hormone-binding globulin levels || id:ebi-a-GCST90012109	Sex hormone-binding globulin levels	Sex hormone-binding globulin levels || ||	TRUE	igd	166413	0.00199407	21264396	1.50E-19	17	21001_males	Body mass index (BMI) || id:21001_males	TRUE	reported	igd	2	TRUE	NA	NA	NA	NA
92	rs13218383	G	C	G	C	-0.0144025	0.000974558	0.335132	0.335201	FALSE	TRUE	FALSE	ebi-a-GCST90012109	6	120173501	0.00130594	180726	0.27	Sex hormone-binding globulin levels || id:ebi-a-GCST90012109	Sex hormone-binding globulin levels	Sex hormone-binding globulin levels || ||	TRUE	igd	166413	0.00209236	120173501	5.80E-12	6	21001_males	Body mass index (BMI) || id:21001_males	TRUE	reported	igd	2	TRUE	NA	NA	NA	NA
93	rs1322842	G	A	G	A	-0.0131292	0.00193822	0.609274	0.604187	FALSE	FALSE	FALSE	ebi-a-GCST90012109	6	20488897	0.00126949	180726	0.12	Sex hormone-binding globulin levels || id:ebi-a-GCST90012109	Sex hormone-binding globulin levels	Sex hormone-binding globulin levels || ||	TRUE	igd	166413	0.00203539	20488897	1.10E-10	6	21001_males	Body mass index (BMI) || id:21001_males	TRUE	reported	igd	2	TRUE	NA	NA	NA	NA
94	rs13248187	C	T	C	T	0.015764	-0.00286712	0.268557	0.267795	FALSE	FALSE	FALSE	ebi-a-GCST90012109	8	14336834	0.00139563	180726	0.016	Sex hormone-binding globulin levels || id:ebi-a-GCST90012109	Sex hormone-binding globulin levels	Sex hormone-binding globulin levels || ||	TRUE	igd	166413	0.00224155	14336834	2.00E-12	8	21001_males	Body mass index (BMI) || id:21001_males	TRUE	reported	igd	2	TRUE	NA	NA	NA	NA
95	rs1327259	G	A	G	A	-0.0148532	0.00163173	0.387722	0.385572	FALSE	FALSE	FALSE	ebi-a-GCST90012109	6	51177811	0.00127313	180726	0.0659994	Sex hormone-binding globulin levels || id:ebi-a-GCST90012109	Sex hormone-binding globulin levels	Sex hormone-binding globulin levels || ||	TRUE	igd	166413	0.00203363	51177811	2.80E-13	6	21001_males	Body mass index (BMI) || id:21001_males	TRUE	reported	igd	2	TRUE	NA	NA	NA	NA
96	rs13291723	A	G	A	G	0.0110318	-5.94E-05	0.570683	0.572507	FALSE	FALSE	FALSE	ebi-a-GCST90012109	9	80510077	0.00124684	180726	0.719999	Sex hormone-binding globulin levels || id:ebi-a-GCST90012109	Sex hormone-binding globulin levels	Sex hormone-binding globulin levels || ||	TRUE	igd	166413	0.00199876	80510077	3.40E-08	9	21001_males	Body mass index (BMI) || id:21001_males	TRUE	reported	igd	2	TRUE	NA	NA	NA	NA
97	rs1330199	T	G	T	G	-0.0117509	0.00020712	0.483137	0.481574	FALSE	FALSE	FALSE	ebi-a-GCST90012109	9	27760946	0.00123541	180726	0.99	Sex hormone-binding globulin levels || id:ebi-a-GCST90012109	Sex hormone-binding globulin levels	Sex hormone-binding globulin levels || ||	TRUE	igd	166413	0.00198642	27760946	3.30E-09	9	21001_males	Body mass index (BMI) || id:21001_males	TRUE	reported	igd	2	TRUE	NA	NA	NA	NA
98	rs13420048	A	C	A	C	-0.0154817	0.00213555	0.365037	0.36252	FALSE	FALSE	FALSE	ebi-a-GCST90012109	2	50751414	0.00127769	180726	0.0659994	Sex hormone-binding globulin levels || id:ebi-a-GCST90012109	Sex hormone-binding globulin levels	Sex hormone-binding globulin levels || ||	TRUE	igd	166413	0.00205272	50751414	4.60E-14	2	21001_males	Body mass index (BMI) || id:21001_males	TRUE	reported	igd	2	TRUE	NA	NA	NA	NA
99	rs13427822	G	A	G	A	-0.0181515	0.00228703	0.271198	0.272058	FALSE	FALSE	FALSE	ebi-a-GCST90012109	2	213414265	0.00139165	180726	0.0359998	Sex hormone-binding globulin levels || id:ebi-a-GCST90012109	Sex hormone-binding globulin levels	Sex hormone-binding globulin levels || ||	TRUE	igd	166413	0.00224142	213414265	5.60E-16	2	21001_males	Body mass index (BMI) || id:21001_males	TRUE	reported	igd	2	TRUE	NA	NA	NA	NA
100	rs1346841	A	G	A	G	-0.013056	-5.28E-07	0.405041	0.403015	FALSE	FALSE	FALSE	ebi-a-GCST90012109	4	65651730	0.00125658	180726	0.68	Sex hormone-binding globulin levels || id:ebi-a-GCST90012109	Sex hormone-binding globulin levels	Sex hormone-binding globulin levels || ||	TRUE	igd	166413	0.0020172	65651730	9.70E-11	4	21001_males	Body mass index (BMI) || id:21001_males	TRUE	reported	igd	2	TRUE	NA	NA	NA	NA
101	rs1360201	T	C	T	C	0.0130075	-0.00355155	0.481546	0.482862	FALSE	FALSE	FALSE	ebi-a-GCST90012109	9	73796450	0.00122953	180726	0.00109999	Sex hormone-binding globulin levels || id:ebi-a-GCST90012109	Sex hormone-binding globulin levels	Sex hormone-binding globulin levels || ||	TRUE	igd	166413	0.00197747	73796450	4.80E-11	9	21001_males	Body mass index (BMI) || id:21001_males	TRUE	reported	igd	2	TRUE	NA	NA	NA	NA
102	rs13642	T	A	T	A	-0.0161363	0.00263122	0.360654	0.360642	FALSE	TRUE	FALSE	ebi-a-GCST90012109	11	30432220	0.00128257	180726	0.0290001	Sex hormone-binding globulin levels || id:ebi-a-GCST90012109	Sex hormone-binding globulin levels	Sex hormone-binding globulin levels || ||	TRUE	igd	166413	0.00205695	30432220	4.30E-15	11	21001_males	Body mass index (BMI) || id:21001_males	TRUE	reported	igd	2	TRUE	NA	NA	NA	NA
103	rs140159717	T	C	T	C	-0.0246882	0.00735004	0.082292	0.083001	FALSE	FALSE	FALSE	ebi-a-GCST90012109	15	73765586	0.0023001	180726	0.00269998	Sex hormone-binding globulin levels || id:ebi-a-GCST90012109	Sex hormone-binding globulin levels	Sex hormone-binding globulin levels || ||	TRUE	igd	166413	0.00370967	73765586	2.80E-11	15	21001_males	Body mass index (BMI) || id:21001_males	TRUE	reported	igd	2	TRUE	NA	NA	NA	NA
104	rs1438945	A	T	A	T	-0.0133824	0.00272406	0.715119	0.713973	FALSE	TRUE	FALSE	ebi-a-GCST90012109	5	152510937	0.00136906	180726	0.0420001	Sex hormone-binding globulin levels || id:ebi-a-GCST90012109	Sex hormone-binding globulin levels	Sex hormone-binding globulin levels || ||	TRUE	igd	166413	0.00219791	152510937	1.10E-09	5	21001_males	Body mass index (BMI) || id:21001_males	TRUE	reported	igd	2	TRUE	NA	NA	NA	NA
105	rs1441264	A	G	A	G	0.0179033	-0.000596318	0.593681	0.592557	FALSE	FALSE	FALSE	ebi-a-GCST90012109	13	79580919	0.00128425	180726	0.630001	Sex hormone-binding globulin levels || id:ebi-a-GCST90012109	Sex hormone-binding globulin levels	Sex hormone-binding globulin levels || ||	TRUE	igd	166413	0.00205854	79580919	3.40E-18	13	21001_males	Body mass index (BMI) || id:21001_males	TRUE	reported	igd	2	TRUE	NA	NA	NA	NA
106	rs1451963	T	G	T	G	0.022201	0.00113432	0.082266	0.082178	FALSE	FALSE	FALSE	ebi-a-GCST90012109	14	41350367	0.00224318	180726	0.630001	Sex hormone-binding globulin levels || id:ebi-a-GCST90012109	Sex hormone-binding globulin levels	Sex hormone-binding globulin levels || ||	TRUE	igd	166413	0.00360585	41350367	7.40E-10	14	21001_males	Body mass index (BMI) || id:21001_males	TRUE	reported	igd	2	TRUE	NA	NA	NA	NA
108	rs1458156	T	C	T	C	0.014075	-0.00203081	0.488431	0.489058	FALSE	FALSE	FALSE	ebi-a-GCST90012109	12	41887940	0.00123071	180726	0.11	Sex hormone-binding globulin levels || id:ebi-a-GCST90012109	Sex hormone-binding globulin levels	Sex hormone-binding globulin levels || ||	TRUE	igd	166413	0.00197951	41887940	1.20E-12	12	21001_males	Body mass index (BMI) || id:21001_males	TRUE	reported	igd	2	TRUE	NA	NA	NA	NA
109	rs145981104	G	A	G	A	0.022711	-0.00197518	0.063711	0.063496	FALSE	FALSE	FALSE	ebi-a-GCST90012109	8	74714869	0.00252465	180726	0.2	Sex hormone-binding globulin levels || id:ebi-a-GCST90012109	Sex hormone-binding globulin levels	Sex hormone-binding globulin levels || ||	TRUE	igd	166413	0.00404552	74714869	2.00E-08	8	21001_males	Body mass index (BMI) || id:21001_males	TRUE	reported	igd	2	TRUE	NA	NA	NA	NA
110	rs146569428	A	G	A	G	0.0139533	-0.00273188	0.200749	0.201959	FALSE	FALSE	FALSE	ebi-a-GCST90012109	11	2199686	0.00154516	180726	0.0490004	Sex hormone-binding globulin levels || id:ebi-a-GCST90012109	Sex hormone-binding globulin levels	Sex hormone-binding globulin levels || ||	TRUE	igd	166413	0.00248571	2199686	2.00E-08	11	21001_males	Body mass index (BMI) || id:21001_males	TRUE	reported	igd	2	TRUE	NA	NA	NA	NA
111	rs1471093	A	G	A	G	0.0134619	-0.00236104	0.616663	0.617161	FALSE	FALSE	FALSE	ebi-a-GCST90012109	3	108031094	0.00127136	180726	0.16	Sex hormone-binding globulin levels || id:ebi-a-GCST90012109	Sex hormone-binding globulin levels	Sex hormone-binding globulin levels || ||	TRUE	igd	166413	0.00203996	108031094	4.10E-11	3	21001_males	Body mass index (BMI) || id:21001_males	TRUE	reported	igd	2	TRUE	NA	NA	NA	NA
113	rs147568678	C	T	C	T	-0.0133327	-0.00070823	0.23807	0.239194	FALSE	FALSE	FALSE	ebi-a-GCST90012109	10	93061851	0.00143777	180726	0.75	Sex hormone-binding globulin levels || id:ebi-a-GCST90012109	Sex hormone-binding globulin levels	Sex hormone-binding globulin levels || ||	TRUE	igd	166413	0.00233034	93061851	1.10E-08	10	21001_males	Body mass index (BMI) || id:21001_males	TRUE	reported	igd	2	TRUE	NA	NA	NA	NA
114	rs1477290	C	T	C	T	0.0337772	-0.00461315	0.136947	0.136509	FALSE	FALSE	FALSE	ebi-a-GCST90012109	5	87988934	0.00180653	180726	0.032	Sex hormone-binding globulin levels || id:ebi-a-GCST90012109	Sex hormone-binding globulin levels	Sex hormone-binding globulin levels || ||	TRUE	igd	166413	0.00289815	87988934	2.20E-31	5	21001_males	Body mass index (BMI) || id:21001_males	TRUE	reported	igd	2	TRUE	NA	NA	NA	NA
115	rs147730268	T	G	T	G	-0.0350799	0.00509461	0.087243	0.088042	FALSE	FALSE	FALSE	ebi-a-GCST90012109	12	123024476	0.00222087	180726	0.0219999	Sex hormone-binding globulin levels || id:ebi-a-GCST90012109	Sex hormone-binding globulin levels	Sex hormone-binding globulin levels || ||	TRUE	igd	166413	0.00358357	123024476	1.30E-22	12	21001_males	Body mass index (BMI) || id:21001_males	TRUE	reported	igd	2	TRUE	NA	NA	NA	NA
116	rs1503526	C	T	C	T	0.0154308	0.000948361	0.480077	0.47928	FALSE	FALSE	FALSE	ebi-a-GCST90012109	5	63020706	0.00123225	180726	0.450001	Sex hormone-binding globulin levels || id:ebi-a-GCST90012109	Sex hormone-binding globulin levels	Sex hormone-binding globulin levels || ||	TRUE	igd	166413	0.00197681	63020706	5.90E-15	5	21001_males	Body mass index (BMI) || id:21001_males	TRUE	reported	igd	2	TRUE	NA	NA	NA	NA
117	rs156201	C	G	C	G	0.0131899	-0.00126148	0.753455	0.754039	FALSE	TRUE	FALSE	ebi-a-GCST90012109	6	104847441	0.00143173	180726	0.18	Sex hormone-binding globulin levels || id:ebi-a-GCST90012109	Sex hormone-binding globulin levels	Sex hormone-binding globulin levels || ||	TRUE	igd	166413	0.00228932	104847441	8.30E-09	6	21001_males	Body mass index (BMI) || id:21001_males	TRUE	reported	igd	2	TRUE	NA	NA	NA	NA
118	rs156914	A	G	A	G	0.0111552	-0.00151296	0.491786	0.490494	FALSE	FALSE	FALSE	ebi-a-GCST90012109	1	16848652	0.00122273	180726	0.25	Sex hormone-binding globulin levels || id:ebi-a-GCST90012109	Sex hormone-binding globulin levels	Sex hormone-binding globulin levels || ||	TRUE	igd	166413	0.00197308	16848652	1.60E-08	1	21001_males	Body mass index (BMI) || id:21001_males	TRUE	reported	igd	2	TRUE	NA	NA	NA	NA
119	rs1582931	A	G	A	G	-0.0133419	-0.000896667	0.473242	0.473077	FALSE	FALSE	FALSE	ebi-a-GCST90012109	5	122657199	0.00124156	180726	0.59	Sex hormone-binding globulin levels || id:ebi-a-GCST90012109	Sex hormone-binding globulin levels	Sex hormone-binding globulin levels || ||	TRUE	igd	166413	0.0019956	122657199	2.30E-11	5	21001_males	Body mass index (BMI) || id:21001_males	TRUE	reported	igd	2	TRUE	NA	NA	NA	NA
120	rs1608113	T	A	T	A	-0.0117766	-0.00156771	0.364998	0.363928	FALSE	TRUE	FALSE	ebi-a-GCST90012109	3	157815217	0.00127912	180726	0.31	Sex hormone-binding globulin levels || id:ebi-a-GCST90012109	Sex hormone-binding globulin levels	Sex hormone-binding globulin levels || ||	TRUE	igd	166413	0.00205086	157815217	9.30E-09	3	21001_males	Body mass index (BMI) || id:21001_males	TRUE	reported	igd	2	TRUE	NA	NA	NA	NA
121	rs1609010	G	A	G	A	0.0209773	-0.00219993	0.565728	0.56706	FALSE	FALSE	FALSE	ebi-a-GCST90012109	8	77227464	0.00124239	180726	0.0700003	Sex hormone-binding globulin levels || id:ebi-a-GCST90012109	Sex hormone-binding globulin levels	Sex hormone-binding globulin levels || ||	TRUE	igd	166413	0.0019963	77227464	7.90E-26	8	21001_males	Body mass index (BMI) || id:21001_males	TRUE	reported	igd	2	TRUE	NA	NA	NA	NA
122	rs16916303	G	A	G	A	-0.0192369	0.0054787	0.119736	0.119676	FALSE	FALSE	FALSE	ebi-a-GCST90012109	9	30823761	0.00191677	180726	0.00129999	Sex hormone-binding globulin levels || id:ebi-a-GCST90012109	Sex hormone-binding globulin levels	Sex hormone-binding globulin levels || ||	TRUE	igd	166413	0.00307931	30823761	4.20E-10	9	21001_males	Body mass index (BMI) || id:21001_males	TRUE	reported	igd	2	TRUE	NA	NA	NA	NA
123	rs17056301	C	T	C	T	0.0135831	0.00264662	0.256425	0.25626	FALSE	FALSE	FALSE	ebi-a-GCST90012109	5	158271680	0.0014141	180726	0.0599998	Sex hormone-binding globulin levels || id:ebi-a-GCST90012109	Sex hormone-binding globulin levels	Sex hormone-binding globulin levels || ||	TRUE	igd	166413	0.0022697	158271680	2.20E-09	5	21001_males	Body mass index (BMI) || id:21001_males	TRUE	reported	igd	2	TRUE	NA	NA	NA	NA
124	rs17132130	C	G	C	G	-0.0178418	0.00327856	0.221467	0.220114	FALSE	TRUE	FALSE	ebi-a-GCST90012109	7	2108036	0.00148735	180726	0.0539995	Sex hormone-binding globulin levels || id:ebi-a-GCST90012109	Sex hormone-binding globulin levels	Sex hormone-binding globulin levels || ||	TRUE	igd	166413	0.00238564	2108036	7.50E-14	7	21001_males	Body mass index (BMI) || id:21001_males	TRUE	reported	igd	2	TRUE	NA	NA	NA	NA
125	rs17149254	C	T	C	T	-0.0213507	0.0025802	0.804854	0.807407	FALSE	FALSE	FALSE	ebi-a-GCST90012109	7	76634463	0.00159928	180726	0.28	Sex hormone-binding globulin levels || id:ebi-a-GCST90012109	Sex hormone-binding globulin levels	Sex hormone-binding globulin levels || ||	TRUE	igd	166413	0.00255804	76634463	7.00E-17	7	21001_males	Body mass index (BMI) || id:21001_males	TRUE	reported	igd	2	TRUE	NA	NA	NA	NA
126	rs17289010	G	A	G	A	-0.0134661	-0.000372378	0.32787	0.329123	FALSE	FALSE	FALSE	ebi-a-GCST90012109	4	140774684	0.00130546	180726	0.649999	Sex hormone-binding globulin levels || id:ebi-a-GCST90012109	Sex hormone-binding globulin levels	Sex hormone-binding globulin levels || ||	TRUE	igd	166413	0.00210438	140774684	1.60E-10	4	21001_males	Body mass index (BMI) || id:21001_males	TRUE	reported	igd	2	TRUE	NA	NA	NA	NA
127	rs17399739	G	A	G	A	0.0270713	0.000615173	0.068893	0.069105	FALSE	FALSE	FALSE	ebi-a-GCST90012109	10	87490850	0.00241151	180726	0.61	Sex hormone-binding globulin levels || id:ebi-a-GCST90012109	Sex hormone-binding globulin levels	Sex hormone-binding globulin levels || ||	TRUE	igd	166413	0.00391006	87490850	4.40E-12	10	21001_males	Body mass index (BMI) || id:21001_males	TRUE	reported	igd	2	TRUE	NA	NA	NA	NA
128	rs17446299	G	C	G	C	0.0153235	-0.00246722	0.165544	0.166375	FALSE	TRUE	FALSE	ebi-a-GCST90012109	13	40762556	0.00165997	180726	0.2	Sex hormone-binding globulin levels || id:ebi-a-GCST90012109	Sex hormone-binding globulin levels	Sex hormone-binding globulin levels || ||	TRUE	igd	166413	0.00266515	40762556	8.90E-09	13	21001_males	Body mass index (BMI) || id:21001_males	TRUE	reported	igd	2	TRUE	NA	NA	NA	NA
129	rs17544384	C	T	C	T	0.0140931	0.000598	0.210864	0.210662	FALSE	FALSE	FALSE	ebi-a-GCST90012109	1	115295160	0.00149724	180726	0.61	Sex hormone-binding globulin levels || id:ebi-a-GCST90012109	Sex hormone-binding globulin levels	Sex hormone-binding globulin levels || ||	TRUE	igd	166413	0.00241434	115295160	5.30E-09	1	21001_males	Body mass index (BMI) || id:21001_males	TRUE	reported	igd	2	TRUE	NA	NA	NA	NA
130	rs17668356	G	C	G	C	-0.0230543	0.00276787	0.146029	0.14658	FALSE	TRUE	FALSE	ebi-a-GCST90012109	3	61208619	0.00174071	180726	0.11	Sex hormone-binding globulin levels || id:ebi-a-GCST90012109	Sex hormone-binding globulin levels	Sex hormone-binding globulin levels || ||	TRUE	igd	166413	0.00279318	61208619	1.50E-16	3	21001_males	Body mass index (BMI) || id:21001_males	TRUE	reported	igd	2	TRUE	NA	NA	NA	NA
131	rs17770336	T	C	T	C	0.0242931	-0.00379615	0.322437	0.322973	FALSE	FALSE	FALSE	ebi-a-GCST90012109	9	28414625	0.00131241	180726	0.00769999	Sex hormone-binding globulin levels || id:ebi-a-GCST90012109	Sex hormone-binding globulin levels	Sex hormone-binding globulin levels || ||	TRUE	igd	166413	0.00211161	28414625	1.30E-30	9	21001_males	Body mass index (BMI) || id:21001_males	TRUE	reported	igd	2	TRUE	NA	NA	NA	NA
132	rs1778830	A	G	A	G	0.0140775	-0.000836558	0.362165	0.362398	FALSE	FALSE	FALSE	ebi-a-GCST90012109	1	156489974	0.00127593	180726	0.709999	Sex hormone-binding globulin levels || id:ebi-a-GCST90012109	Sex hormone-binding globulin levels	Sex hormone-binding globulin levels || ||	TRUE	igd	166413	0.00205596	156489974	7.50E-12	1	21001_males	Body mass index (BMI) || id:21001_males	TRUE	reported	igd	2	TRUE	NA	NA	NA	NA
133	rs1788808	G	A	G	A	-0.020404	0.00193692	0.49478	0.495947	FALSE	FALSE	FALSE	ebi-a-GCST90012109	18	21090023	0.00124025	180726	0.04	Sex hormone-binding globulin levels || id:ebi-a-GCST90012109	Sex hormone-binding globulin levels	Sex hormone-binding globulin levels || ||	TRUE	igd	166413	0.00198255	21090023	7.70E-25	18	21001_males	Body mass index (BMI) || id:21001_males	TRUE	reported	igd	2	TRUE	NA	NA	NA	NA
134	rs1793636	C	G	C	G	-0.0133343	0.00109666	0.309144	0.308478	FALSE	TRUE	FALSE	ebi-a-GCST90012109	11	131934926	0.00133481	180726	0.57	Sex hormone-binding globulin levels || id:ebi-a-GCST90012109	Sex hormone-binding globulin levels	Sex hormone-binding globulin levels || ||	TRUE	igd	166413	0.0021408	131934926	4.70E-10	11	21001_males	Body mass index (BMI) || id:21001_males	TRUE	reported	igd	2	TRUE	NA	NA	NA	NA
135	rs1805123	G	T	G	T	-0.0167569	0.00152181	0.245301	0.245507	FALSE	FALSE	FALSE	ebi-a-GCST90012109	7	150645534	0.00142931	180726	0.33	Sex hormone-binding globulin levels || id:ebi-a-GCST90012109	Sex hormone-binding globulin levels	Sex hormone-binding globulin levels || ||	TRUE	igd	166413	0.00229711	150645534	3.00E-13	7	21001_males	Body mass index (BMI) || id:21001_males	TRUE	reported	igd	2	TRUE	NA	NA	NA	NA
136	rs1834144	A	C	A	C	-0.0140112	0.00239721	0.373192	0.373731	FALSE	FALSE	FALSE	ebi-a-GCST90012109	18	40744790	0.00128009	180726	0.25	Sex hormone-binding globulin levels || id:ebi-a-GCST90012109	Sex hormone-binding globulin levels	Sex hormone-binding globulin levels || ||	TRUE	igd	166413	0.00205213	40744790	8.60E-12	18	21001_males	Body mass index (BMI) || id:21001_males	TRUE	reported	igd	2	TRUE	NA	NA	NA	NA
138	rs1861410	T	C	T	C	-0.0212558	0.00577043	0.555423	0.554626	FALSE	FALSE	FALSE	ebi-a-GCST90012109	2	58933591	0.00123759	180726	1.80E-07	Sex hormone-binding globulin levels || id:ebi-a-GCST90012109	Sex hormone-binding globulin levels	Sex hormone-binding globulin levels || ||	TRUE	igd	166413	0.00198918	58933591	1.20E-26	2	21001_males	Body mass index (BMI) || id:21001_males	TRUE	reported	igd	2	TRUE	NA	NA	NA	NA
139	rs1884897	G	A	G	A	0.020001	-0.00368888	0.627378	0.628924	FALSE	FALSE	FALSE	ebi-a-GCST90012109	20	6612832	0.00128442	180726	0.0109999	Sex hormone-binding globulin levels || id:ebi-a-GCST90012109	Sex hormone-binding globulin levels	Sex hormone-binding globulin levels || ||	TRUE	igd	166413	0.00205634	6612832	2.30E-22	20	21001_males	Body mass index (BMI) || id:21001_males	TRUE	reported	igd	2	TRUE	NA	NA	NA	NA
140	rs1919243	C	T	C	T	0.0116759	-0.000586429	0.487406	0.485636	FALSE	FALSE	FALSE	ebi-a-GCST90012109	5	88778861	0.00124774	180726	0.98	Sex hormone-binding globulin levels || id:ebi-a-GCST90012109	Sex hormone-binding globulin levels	Sex hormone-binding globulin levels || ||	TRUE	igd	166413	0.00200175	88778861	5.50E-09	5	21001_males	Body mass index (BMI) || id:21001_males	TRUE	reported	igd	2	TRUE	NA	NA	NA	NA
141	rs1967772	A	G	A	G	-0.0170434	0.00246375	0.285117	0.286599	FALSE	FALSE	FALSE	ebi-a-GCST90012109	13	28036062	0.00137368	180726	0.02	Sex hormone-binding globulin levels || id:ebi-a-GCST90012109	Sex hormone-binding globulin levels	Sex hormone-binding globulin levels || ||	TRUE	igd	166413	0.00220377	28036062	1.00E-14	13	21001_males	Body mass index (BMI) || id:21001_males	TRUE	reported	igd	2	TRUE	NA	NA	NA	NA
142	rs2035936	T	G	T	G	0.0370863	-0.00113138	0.055892	0.055628	FALSE	FALSE	FALSE	ebi-a-GCST90012109	3	141298124	0.0027213	180726	0.51	Sex hormone-binding globulin levels || id:ebi-a-GCST90012109	Sex hormone-binding globulin levels	Sex hormone-binding globulin levels || ||	TRUE	igd	166413	0.00435778	141298124	1.70E-17	3	21001_males	Body mass index (BMI) || id:21001_males	TRUE	reported	igd	2	TRUE	NA	NA	NA	NA
144	rs2075466	C	G	C	G	0.0132903	0.000641945	0.267182	0.265223	FALSE	TRUE	FALSE	ebi-a-GCST90012109	16	4872970	0.00139939	180726	0.84	Sex hormone-binding globulin levels || id:ebi-a-GCST90012109	Sex hormone-binding globulin levels	Sex hormone-binding globulin levels || ||	TRUE	igd	166413	0.00223627	4872970	2.80E-09	16	21001_males	Body mass index (BMI) || id:21001_males	TRUE	reported	igd	2	TRUE	NA	NA	NA	NA
145	rs2102278	G	A	G	A	0.0118583	-0.00443911	0.322486	0.322778	FALSE	FALSE	FALSE	ebi-a-GCST90012109	4	52818664	0.00131557	180726	0.000819993	Sex hormone-binding globulin levels || id:ebi-a-GCST90012109	Sex hormone-binding globulin levels	Sex hormone-binding globulin levels || ||	TRUE	igd	166413	0.0021139	52818664	2.00E-08	4	21001_males	Body mass index (BMI) || id:21001_males	TRUE	reported	igd	2	TRUE	NA	NA	NA	NA
146	rs2133561	T	A	T	A	-0.014097	0.00162819	0.611084	0.612284	FALSE	TRUE	FALSE	ebi-a-GCST90012109	5	139086651	0.00127906	180726	0.29	Sex hormone-binding globulin levels || id:ebi-a-GCST90012109	Sex hormone-binding globulin levels	Sex hormone-binding globulin levels || ||	TRUE	igd	166413	0.00204744	139086651	5.80E-12	5	21001_males	Body mass index (BMI) || id:21001_males	TRUE	reported	igd	2	TRUE	NA	NA	NA	NA
147	rs213518	C	T	C	T	0.0157894	-0.000886054	0.145608	0.146197	FALSE	FALSE	FALSE	ebi-a-GCST90012109	7	26941065	0.00173818	180726	0.57	Sex hormone-binding globulin levels || id:ebi-a-GCST90012109	Sex hormone-binding globulin levels	Sex hormone-binding globulin levels || ||	TRUE	igd	166413	0.00280491	26941065	1.80E-08	7	21001_males	Body mass index (BMI) || id:21001_males	TRUE	reported	igd	2	TRUE	NA	NA	NA	NA
148	rs2153740	G	A	G	A	-0.0112551	-0.00110299	0.479914	0.478833	FALSE	FALSE	FALSE	ebi-a-GCST90012109	20	2126089	0.0012418	180726	0.18	Sex hormone-binding globulin levels || id:ebi-a-GCST90012109	Sex hormone-binding globulin levels	Sex hormone-binding globulin levels || ||	TRUE	igd	166413	0.00199313	2126089	1.60E-08	20	21001_males	Body mass index (BMI) || id:21001_males	TRUE	reported	igd	2	TRUE	NA	NA	NA	NA
149	rs215634	G	A	G	A	-0.0155223	0.0023673	0.611879	0.613609	FALSE	FALSE	FALSE	ebi-a-GCST90012109	7	32369148	0.00126641	180726	0.08	Sex hormone-binding globulin levels || id:ebi-a-GCST90012109	Sex hormone-binding globulin levels	Sex hormone-binding globulin levels || ||	TRUE	igd	166413	0.00203492	32369148	2.40E-14	7	21001_males	Body mass index (BMI) || id:21001_males	TRUE	reported	igd	2	TRUE	NA	NA	NA	NA
150	rs2172131	C	T	C	T	-0.0149382	0.00518384	0.578723	0.581352	FALSE	FALSE	FALSE	ebi-a-GCST90012109	10	133978962	0.00123842	180726	0.000129999	Sex hormone-binding globulin levels || id:ebi-a-GCST90012109	Sex hormone-binding globulin levels	Sex hormone-binding globulin levels || ||	TRUE	igd	166413	0.00200386	133978962	9.00E-14	10	21001_males	Body mass index (BMI) || id:21001_males	TRUE	reported	igd	2	TRUE	NA	NA	NA	NA
151	rs217672	C	A	C	A	0.0170155	-0.00502509	0.271741	0.272791	FALSE	FALSE	FALSE	ebi-a-GCST90012109	14	62361021	0.00138758	180726	0.000899995	Sex hormone-binding globulin levels || id:ebi-a-GCST90012109	Sex hormone-binding globulin levels	Sex hormone-binding globulin levels || ||	TRUE	igd	166413	0.00223046	62361021	2.40E-14	14	21001_males	Body mass index (BMI) || id:21001_males	TRUE	reported	igd	2	TRUE	NA	NA	NA	NA
152	rs2192158	G	A	G	A	-0.015012	0.0017169	0.553308	0.554663	FALSE	FALSE	FALSE	ebi-a-GCST90012109	4	55505360	0.00123416	180726	0.24	Sex hormone-binding globulin levels || id:ebi-a-GCST90012109	Sex hormone-binding globulin levels	Sex hormone-binding globulin levels || ||	TRUE	igd	166413	0.00198302	55505360	3.70E-14	4	21001_males	Body mass index (BMI) || id:21001_males	TRUE	reported	igd	2	TRUE	NA	NA	NA	NA
153	rs2216931	A	C	A	C	0.0169109	-0.00141734	0.661966	0.661602	FALSE	FALSE	FALSE	ebi-a-GCST90012109	2	181599070	0.00129532	180726	0.450001	Sex hormone-binding globulin levels || id:ebi-a-GCST90012109	Sex hormone-binding globulin levels	Sex hormone-binding globulin levels || ||	TRUE	igd	166413	0.00208587	181599070	5.20E-16	2	21001_males	Body mass index (BMI) || id:21001_males	TRUE	reported	igd	2	TRUE	NA	NA	NA	NA
154	rs2234458	T	C	T	C	-0.0203841	0.000135175	0.639519	0.637581	FALSE	FALSE	FALSE	ebi-a-GCST90012109	11	65639374	0.0012787	180726	0.59	Sex hormone-binding globulin levels || id:ebi-a-GCST90012109	Sex hormone-binding globulin levels	Sex hormone-binding globulin levels || ||	TRUE	igd	166413	0.00205579	65639374	3.60E-23	11	21001_males	Body mass index (BMI) || id:21001_males	TRUE	reported	igd	2	TRUE	NA	NA	NA	NA
155	rs2248551	A	G	A	G	0.0146523	-0.0052812	0.164522	0.166436	FALSE	FALSE	FALSE	ebi-a-GCST90012109	6	131924689	0.00165692	180726	0.001	Sex hormone-binding globulin levels || id:ebi-a-GCST90012109	Sex hormone-binding globulin levels	Sex hormone-binding globulin levels || ||	TRUE	igd	166413	0.00266497	131924689	3.80E-08	6	21001_males	Body mass index (BMI) || id:21001_males	TRUE	reported	igd	2	TRUE	NA	NA	NA	NA
156	rs2253310	G	C	G	C	0.0173213	-0.00320446	0.626099	0.627261	FALSE	TRUE	FALSE	ebi-a-GCST90012109	6	108888593	0.00127686	180726	0.00530005	Sex hormone-binding globulin levels || id:ebi-a-GCST90012109	Sex hormone-binding globulin levels	Sex hormone-binding globulin levels || ||	TRUE	igd	166413	0.00204115	108888593	2.10E-17	6	21001_males	Body mass index (BMI) || id:21001_males	TRUE	reported	igd	2	TRUE	NA	NA	NA	NA
157	rs2271189	A	G	A	G	-0.0163086	0.0042375	0.40272	0.404896	FALSE	FALSE	FALSE	ebi-a-GCST90012109	12	56494991	0.00125382	180726	0.00369999	Sex hormone-binding globulin levels || id:ebi-a-GCST90012109	Sex hormone-binding globulin levels	Sex hormone-binding globulin levels || ||	TRUE	igd	166413	0.00201869	56494991	6.50E-16	12	21001_males	Body mass index (BMI) || id:21001_males	TRUE	reported	igd	2	TRUE	NA	NA	NA	NA
158	rs2289379	T	C	T	C	-0.0152765	0.000789163	0.395648	0.395626	FALSE	FALSE	FALSE	ebi-a-GCST90012109	7	44804225	0.00126159	180726	0.74	Sex hormone-binding globulin levels || id:ebi-a-GCST90012109	Sex hormone-binding globulin levels	Sex hormone-binding globulin levels || ||	TRUE	igd	166413	0.00202952	44804225	5.20E-14	7	21001_males	Body mass index (BMI) || id:21001_males	TRUE	reported	igd	2	TRUE	NA	NA	NA	NA
159	rs2307111	C	T	C	T	-0.0280042	0.00047076	0.395025	0.393419	FALSE	FALSE	FALSE	ebi-a-GCST90012109	5	75003678	0.00126172	180726	0.67	Sex hormone-binding globulin levels || id:ebi-a-GCST90012109	Sex hormone-binding globulin levels	Sex hormone-binding globulin levels || ||	TRUE	igd	166413	0.00202203	75003678	1.30E-43	5	21001_males	Body mass index (BMI) || id:21001_males	TRUE	reported	igd	2	TRUE	NA	NA	NA	NA
160	rs2342892	G	T	G	T	-0.0126972	-0.0026729	0.516212	0.514631	FALSE	FALSE	FALSE	ebi-a-GCST90012109	16	24540806	0.00123373	180726	0.0230001	Sex hormone-binding globulin levels || id:ebi-a-GCST90012109	Sex hormone-binding globulin levels	Sex hormone-binding globulin levels || ||	TRUE	igd	166413	0.00197715	24540806	1.30E-10	16	21001_males	Body mass index (BMI) || id:21001_males	TRUE	reported	igd	2	TRUE	NA	NA	NA	NA
161	rs2381404	C	T	C	T	0.0139664	-0.00100998	0.243837	0.242438	FALSE	FALSE	FALSE	ebi-a-GCST90012109	2	144035442	0.0014327	180726	0.56	Sex hormone-binding globulin levels || id:ebi-a-GCST90012109	Sex hormone-binding globulin levels	Sex hormone-binding globulin levels || ||	TRUE	igd	166413	0.00229974	144035442	1.30E-09	2	21001_males	Body mass index (BMI) || id:21001_males	TRUE	reported	igd	2	TRUE	NA	NA	NA	NA
162	rs2383377	A	G	A	G	0.0161287	-0.00229287	0.130687	0.129348	FALSE	FALSE	FALSE	ebi-a-GCST90012109	14	33257914	0.00183541	180726	0.17	Sex hormone-binding globulin levels || id:ebi-a-GCST90012109	Sex hormone-binding globulin levels	Sex hormone-binding globulin levels || ||	TRUE	igd	166413	0.00293564	33257914	3.90E-08	14	21001_males	Body mass index (BMI) || id:21001_males	TRUE	reported	igd	2	TRUE	NA	NA	NA	NA
164	rs2398861	G	A	G	A	0.0179932	-0.00255937	0.259169	0.258661	FALSE	FALSE	FALSE	ebi-a-GCST90012109	9	96430747	0.00141336	180726	0.12	Sex hormone-binding globulin levels || id:ebi-a-GCST90012109	Sex hormone-binding globulin levels	Sex hormone-binding globulin levels || ||	TRUE	igd	166413	0.00226733	96430747	2.10E-15	9	21001_males	Body mass index (BMI) || id:21001_males	TRUE	reported	igd	2	TRUE	NA	NA	NA	NA
165	rs2425816	A	G	A	G	0.0122284	-0.00114527	0.415111	0.413925	FALSE	FALSE	FALSE	ebi-a-GCST90012109	20	44895075	0.00125488	180726	0.630001	Sex hormone-binding globulin levels || id:ebi-a-GCST90012109	Sex hormone-binding globulin levels	Sex hormone-binding globulin levels || ||	TRUE	igd	166413	0.00201106	44895075	1.20E-09	20	21001_males	Body mass index (BMI) || id:21001_males	TRUE	reported	igd	2	TRUE	NA	NA	NA	NA
166	rs2433733	A	G	A	G	-0.0171805	0.00111837	0.677659	0.678915	FALSE	FALSE	FALSE	ebi-a-GCST90012109	2	230816703	0.00131302	180726	0.12	Sex hormone-binding globulin levels || id:ebi-a-GCST90012109	Sex hormone-binding globulin levels	Sex hormone-binding globulin levels || ||	TRUE	igd	166413	0.00210907	230816703	3.80E-16	2	21001_males	Body mass index (BMI) || id:21001_males	TRUE	reported	igd	2	TRUE	NA	NA	NA	NA
167	rs2439823	G	A	G	A	0.0191998	-0.00111673	0.545612	0.546188	FALSE	FALSE	FALSE	ebi-a-GCST90012109	10	99778226	0.0012311	180726	0.31	Sex hormone-binding globulin levels || id:ebi-a-GCST90012109	Sex hormone-binding globulin levels	Sex hormone-binding globulin levels || ||	TRUE	igd	166413	0.00199108	99778226	5.30E-22	10	21001_males	Body mass index (BMI) || id:21001_males	TRUE	reported	igd	2	TRUE	NA	NA	NA	NA
168	rs2482356	C	T	C	T	-0.0113511	0.000395683	0.429018	0.426739	FALSE	FALSE	FALSE	ebi-a-GCST90012109	9	94178371	0.00124413	180726	0.69	Sex hormone-binding globulin levels || id:ebi-a-GCST90012109	Sex hormone-binding globulin levels	Sex hormone-binding globulin levels || ||	TRUE	igd	166413	0.00199506	94178371	1.30E-08	9	21001_males	Body mass index (BMI) || id:21001_males	TRUE	reported	igd	2	TRUE	NA	NA	NA	NA
169	rs2512892	C	T	C	T	0.0129468	-0.00118848	0.566085	0.567241	FALSE	FALSE	FALSE	ebi-a-GCST90012109	11	131451862	0.00124461	180726	0.23	Sex hormone-binding globulin levels || id:ebi-a-GCST90012109	Sex hormone-binding globulin levels	Sex hormone-binding globulin levels || ||	TRUE	igd	166413	0.00199819	131451862	9.20E-11	11	21001_males	Body mass index (BMI) || id:21001_males	TRUE	reported	igd	2	TRUE	NA	NA	NA	NA
170	rs252761	T	G	T	G	-0.0115046	-0.000537433	0.587966	0.588124	FALSE	FALSE	FALSE	ebi-a-GCST90012109	5	77380723	0.00125708	180726	0.649999	Sex hormone-binding globulin levels || id:ebi-a-GCST90012109	Sex hormone-binding globulin levels	Sex hormone-binding globulin levels || ||	TRUE	igd	166413	0.00201769	77380723	1.20E-08	5	21001_males	Body mass index (BMI) || id:21001_males	TRUE	reported	igd	2	TRUE	NA	NA	NA	NA
171	rs2568958	A	G	A	G	0.0222928	-0.0028091	0.603656	0.600829	FALSE	FALSE	FALSE	ebi-a-GCST90012109	1	72765116	0.00124711	180726	0.021	Sex hormone-binding globulin levels || id:ebi-a-GCST90012109	Sex hormone-binding globulin levels	Sex hormone-binding globulin levels || ||	TRUE	igd	166413	0.00201204	72765116	1.60E-28	1	21001_males	Body mass index (BMI) || id:21001_males	TRUE	reported	igd	2	TRUE	NA	NA	NA	NA
172	rs2569993	C	T	C	T	0.01267	-0.0046011	0.320327	0.320283	FALSE	FALSE	FALSE	ebi-a-GCST90012109	3	12926096	0.00132116	180726	0.000599998	Sex hormone-binding globulin levels || id:ebi-a-GCST90012109	Sex hormone-binding globulin levels	Sex hormone-binding globulin levels || ||	TRUE	igd	166413	0.00212202	12926096	2.40E-09	3	21001_males	Body mass index (BMI) || id:21001_males	TRUE	reported	igd	2	TRUE	NA	NA	NA	NA
173	rs2606228	C	A	C	A	-0.0138791	0.00122543	0.646368	0.643113	FALSE	FALSE	FALSE	ebi-a-GCST90012109	3	183537759	0.00129838	180726	0.37	Sex hormone-binding globulin levels || id:ebi-a-GCST90012109	Sex hormone-binding globulin levels	Sex hormone-binding globulin levels || ||	TRUE	igd	166413	0.00208379	183537759	2.70E-11	3	21001_males	Body mass index (BMI) || id:21001_males	TRUE	reported	igd	2	TRUE	NA	NA	NA	NA
174	rs2616143	A	G	A	G	-0.0138738	0.000445859	0.319862	0.3228	FALSE	FALSE	FALSE	ebi-a-GCST90012109	8	20632022	0.0013188	180726	0.62	Sex hormone-binding globulin levels || id:ebi-a-GCST90012109	Sex hormone-binding globulin levels	Sex hormone-binding globulin levels || ||	TRUE	igd	166413	0.00212547	20632022	6.70E-11	8	21001_males	Body mass index (BMI) || id:21001_males	TRUE	reported	igd	2	TRUE	NA	NA	NA	NA
175	rs2618039	T	A	T	A	0.0143963	-0.000482549	0.381481	0.380962	FALSE	TRUE	FALSE	ebi-a-GCST90012109	1	112324111	0.001261	180726	0.32	Sex hormone-binding globulin levels || id:ebi-a-GCST90012109	Sex hormone-binding globulin levels	Sex hormone-binding globulin levels || ||	TRUE	igd	166413	0.0020317	112324111	1.40E-12	1	21001_males	Body mass index (BMI) || id:21001_males	TRUE	reported	igd	2	TRUE	NA	NA	NA	NA
176	rs2678204	G	T	G	T	0.024161	-0.00192432	0.340162	0.342005	FALSE	FALSE	FALSE	ebi-a-GCST90012109	1	201800511	0.00129115	180726	0.16	Sex hormone-binding globulin levels || id:ebi-a-GCST90012109	Sex hormone-binding globulin levels	Sex hormone-binding globulin levels || ||	TRUE	igd	166413	0.00208158	201800511	3.80E-31	1	21001_males	Body mass index (BMI) || id:21001_males	TRUE	reported	igd	2	TRUE	NA	NA	NA	NA
177	rs2725371	G	A	G	A	-0.0160301	0.00277843	0.696115	0.695204	FALSE	FALSE	FALSE	ebi-a-GCST90012109	8	30854033	0.00134258	180726	0.0230001	Sex hormone-binding globulin levels || id:ebi-a-GCST90012109	Sex hormone-binding globulin levels	Sex hormone-binding globulin levels || ||	TRUE	igd	166413	0.00215845	30854033	1.10E-13	8	21001_males	Body mass index (BMI) || id:21001_males	TRUE	reported	igd	2	TRUE	NA	NA	NA	NA
179	rs28350	G	A	G	A	-0.0180335	0.000860013	0.820684	0.821353	FALSE	FALSE	FALSE	ebi-a-GCST90012109	3	42418446	0.0016116	180726	0.75	Sex hormone-binding globulin levels || id:ebi-a-GCST90012109	Sex hormone-binding globulin levels	Sex hormone-binding globulin levels || ||	TRUE	igd	166413	0.00258234	42418446	2.90E-12	3	21001_males	Body mass index (BMI) || id:21001_males	TRUE	reported	igd	2	TRUE	NA	NA	NA	NA
180	rs28366156	C	T	C	T	-0.0264826	-0.0027614	0.130595	0.131577	FALSE	FALSE	FALSE	ebi-a-GCST90012109	6	31671498	0.00182374	180726	0.11	Sex hormone-binding globulin levels || id:ebi-a-GCST90012109	Sex hormone-binding globulin levels	Sex hormone-binding globulin levels || ||	TRUE	igd	166413	0.00292978	31671498	1.60E-19	6	21001_males	Body mass index (BMI) || id:21001_males	TRUE	reported	igd	2	TRUE	NA	NA	NA	NA
181	rs2837996	C	T	C	T	0.0126647	-0.00220937	0.651408	0.649389	FALSE	FALSE	FALSE	ebi-a-GCST90012109	21	42626706	0.0012965	180726	0.13	Sex hormone-binding globulin levels || id:ebi-a-GCST90012109	Sex hormone-binding globulin levels	Sex hormone-binding globulin levels || ||	TRUE	igd	166413	0.00207859	42626706	1.10E-09	21	21001_males	Body mass index (BMI) || id:21001_males	TRUE	reported	igd	2	TRUE	NA	NA	NA	NA
182	rs28404639	T	C	T	C	-0.0117129	0.00251466	0.366041	0.366496	FALSE	FALSE	FALSE	ebi-a-GCST90012109	5	80874229	0.00128042	180726	0.016	Sex hormone-binding globulin levels || id:ebi-a-GCST90012109	Sex hormone-binding globulin levels	Sex hormone-binding globulin levels || ||	TRUE	igd	166413	0.00205533	80874229	1.20E-08	5	21001_males	Body mass index (BMI) || id:21001_males	TRUE	reported	igd	2	TRUE	NA	NA	NA	NA
184	rs28568418	A	G	A	G	-0.0182825	-0.0017943	0.107636	0.107576	FALSE	FALSE	FALSE	ebi-a-GCST90012109	15	53462969	0.00199907	180726	0.48	Sex hormone-binding globulin levels || id:ebi-a-GCST90012109	Sex hormone-binding globulin levels	Sex hormone-binding globulin levels || ||	TRUE	igd	166413	0.00320812	53462969	1.20E-08	15	21001_males	Body mass index (BMI) || id:21001_males	TRUE	reported	igd	2	TRUE	NA	NA	NA	NA
185	rs2861685	C	T	C	T	-0.0171274	0.00137127	0.411984	0.412313	FALSE	FALSE	FALSE	ebi-a-GCST90012109	2	67837553	0.00124056	180726	0.12	Sex hormone-binding globulin levels || id:ebi-a-GCST90012109	Sex hormone-binding globulin levels	Sex hormone-binding globulin levels || ||	TRUE	igd	166413	0.00199763	67837553	1.00E-17	2	21001_males	Body mass index (BMI) || id:21001_males	TRUE	reported	igd	2	TRUE	NA	NA	NA	NA
186	rs28670671	C	T	C	T	-0.0124638	0.00245654	0.286024	0.284279	FALSE	FALSE	FALSE	ebi-a-GCST90012109	9	140363045	0.00141242	180726	0.0940005	Sex hormone-binding globulin levels || id:ebi-a-GCST90012109	Sex hormone-binding globulin levels	Sex hormone-binding globulin levels || ||	TRUE	igd	166413	0.00226426	140363045	3.70E-08	9	21001_males	Body mass index (BMI) || id:21001_males	TRUE	reported	igd	2	TRUE	NA	NA	NA	NA
187	rs2870111	T	C	T	C	-0.0157151	0.00341969	0.412066	0.412575	FALSE	FALSE	FALSE	ebi-a-GCST90012109	15	79403585	0.00125858	180726	0.008	Sex hormone-binding globulin levels || id:ebi-a-GCST90012109	Sex hormone-binding globulin levels	Sex hormone-binding globulin levels || ||	TRUE	igd	166413	0.00201912	79403585	7.10E-15	15	21001_males	Body mass index (BMI) || id:21001_males	TRUE	reported	igd	2	TRUE	NA	NA	NA	NA
189	rs2899644	T	C	T	C	0.0149659	-0.00356975	0.229995	0.230542	FALSE	FALSE	FALSE	ebi-a-GCST90012109	15	59470366	0.00146761	180726	0.021	Sex hormone-binding globulin levels || id:ebi-a-GCST90012109	Sex hormone-binding globulin levels	Sex hormone-binding globulin levels || ||	TRUE	igd	166413	0.0023609	59470366	2.30E-10	15	21001_males	Body mass index (BMI) || id:21001_males	TRUE	reported	igd	2	TRUE	NA	NA	NA	NA
191	rs2962334	T	G	T	G	0.0432552	-0.00254512	0.020065	0.019823	FALSE	FALSE	FALSE	ebi-a-GCST90012109	5	86879056	0.00441151	180726	0.43	Sex hormone-binding globulin levels || id:ebi-a-GCST90012109	Sex hormone-binding globulin levels	Sex hormone-binding globulin levels || ||	TRUE	igd	166413	0.00703547	86879056	7.80E-10	5	21001_males	Body mass index (BMI) || id:21001_males	TRUE	reported	igd	2	TRUE	NA	NA	NA	NA
192	rs317656	A	T	A	T	-0.0144763	-0.000433688	0.724452	0.724341	FALSE	TRUE	FALSE	ebi-a-GCST90012109	12	69681101	0.00137676	180726	0.73	Sex hormone-binding globulin levels || id:ebi-a-GCST90012109	Sex hormone-binding globulin levels	Sex hormone-binding globulin levels || ||	TRUE	igd	166413	0.00221303	69681101	6.10E-11	12	21001_males	Body mass index (BMI) || id:21001_males	TRUE	reported	igd	2	TRUE	NA	NA	NA	NA
194	rs32421	T	A	T	A	0.0132315	-0.000479162	0.224315	0.223847	FALSE	TRUE	FALSE	ebi-a-GCST90012109	5	167362416	0.00148319	180726	0.780001	Sex hormone-binding globulin levels || id:ebi-a-GCST90012109	Sex hormone-binding globulin levels	Sex hormone-binding globulin levels || ||	TRUE	igd	166413	0.00237757	167362416	2.60E-08	5	21001_males	Body mass index (BMI) || id:21001_males	TRUE	reported	igd	2	TRUE	NA	NA	NA	NA
196	rs329651	T	G	T	G	0.0157218	-0.00064821	0.803977	0.80465	FALSE	FALSE	FALSE	ebi-a-GCST90012109	11	133767622	0.00155888	180726	0.67	Sex hormone-binding globulin levels || id:ebi-a-GCST90012109	Sex hormone-binding globulin levels	Sex hormone-binding globulin levels || ||	TRUE	igd	166413	0.00250202	133767622	3.30E-10	11	21001_males	Body mass index (BMI) || id:21001_males	TRUE	reported	igd	2	TRUE	NA	NA	NA	NA
197	rs34045288	T	C	T	C	0.0234784	-0.00372994	0.334435	0.335701	FALSE	FALSE	FALSE	ebi-a-GCST90012109	6	40369081	0.00130804	180726	0.0025	Sex hormone-binding globulin levels || id:ebi-a-GCST90012109	Sex hormone-binding globulin levels	Sex hormone-binding globulin levels || ||	TRUE	igd	166413	0.00209371	40369081	3.50E-29	6	21001_males	Body mass index (BMI) || id:21001_males	TRUE	reported	igd	2	TRUE	NA	NA	NA	NA
198	rs34153025	C	T	C	T	-0.0389151	-0.00548966	0.022158	0.022423	FALSE	FALSE	FALSE	ebi-a-GCST90012109	15	41339697	0.00419861	180726	0.0680002	Sex hormone-binding globulin levels || id:ebi-a-GCST90012109	Sex hormone-binding globulin levels	Sex hormone-binding globulin levels || ||	TRUE	igd	166413	0.00678155	41339697	9.60E-09	15	21001_males	Body mass index (BMI) || id:21001_males	TRUE	reported	igd	2	TRUE	NA	NA	NA	NA
199	rs34234296	A	G	A	G	-0.014947	0.00460669	0.392437	0.392193	FALSE	FALSE	FALSE	ebi-a-GCST90012109	2	175166636	0.00126824	180726	0.00012	Sex hormone-binding globulin levels || id:ebi-a-GCST90012109	Sex hormone-binding globulin levels	Sex hormone-binding globulin levels || ||	TRUE	igd	166413	0.00204032	175166636	2.40E-13	2	21001_males	Body mass index (BMI) || id:21001_males	TRUE	reported	igd	2	TRUE	NA	NA	NA	NA
200	rs34481751	A	C	A	C	-0.0185029	0.00808636	0.165329	0.168015	FALSE	FALSE	FALSE	ebi-a-GCST90012109	20	47501038	0.00167643	180726	2.00E-07	Sex hormone-binding globulin levels || id:ebi-a-GCST90012109	Sex hormone-binding globulin levels	Sex hormone-binding globulin levels || ||	TRUE	igd	166413	0.00270404	47501038	7.80E-12	20	21001_males	Body mass index (BMI) || id:21001_males	TRUE	reported	igd	2	TRUE	NA	NA	NA	NA
201	rs34517439	A	C	A	C	0.038848	-0.00136703	0.121787	0.123511	FALSE	FALSE	FALSE	ebi-a-GCST90012109	1	78450517	0.00188545	180726	0.31	Sex hormone-binding globulin levels || id:ebi-a-GCST90012109	Sex hormone-binding globulin levels	Sex hormone-binding globulin levels || ||	TRUE	igd	166413	0.00304983	78450517	3.60E-37	1	21001_males	Body mass index (BMI) || id:21001_males	TRUE	reported	igd	2	TRUE	NA	NA	NA	NA
202	rs34696181	C	T	C	T	0.0114345	0.00148818	0.476084	0.475883	FALSE	FALSE	FALSE	ebi-a-GCST90012109	7	93096635	0.00123306	180726	0.1	Sex hormone-binding globulin levels || id:ebi-a-GCST90012109	Sex hormone-binding globulin levels	Sex hormone-binding globulin levels || ||	TRUE	igd	166413	0.00198283	93096635	8.10E-09	7	21001_males	Body mass index (BMI) || id:21001_males	TRUE	reported	igd	2	TRUE	NA	NA	NA	NA
204	rs34811474	A	G	A	G	-0.0285293	0.00244094	0.230756	0.23207	FALSE	FALSE	FALSE	ebi-a-GCST90012109	4	25408838	0.00145416	180726	0.0690001	Sex hormone-binding globulin levels || id:ebi-a-GCST90012109	Sex hormone-binding globulin levels	Sex hormone-binding globulin levels || ||	TRUE	igd	166413	0.00234269	25408838	4.10E-34	4	21001_males	Body mass index (BMI) || id:21001_males	TRUE	reported	igd	2	TRUE	NA	NA	NA	NA
205	rs349071	A	G	A	G	-0.0133062	0.0030863	0.500388	0.49899	FALSE	FALSE	FALSE	ebi-a-GCST90012109	11	84776849	0.00123433	180726	0.00690001	Sex hormone-binding globulin levels || id:ebi-a-GCST90012109	Sex hormone-binding globulin levels	Sex hormone-binding globulin levels || ||	TRUE	igd	166413	0.00198231	84776849	1.90E-11	11	21001_males	Body mass index (BMI) || id:21001_males	TRUE	reported	igd	2	TRUE	NA	NA	NA	NA
206	rs35154326	G	A	G	A	-0.0130427	-0.00295539	0.274044	0.272869	FALSE	FALSE	FALSE	ebi-a-GCST90012109	16	24862414	0.001394	180726	0.016	Sex hormone-binding globulin levels || id:ebi-a-GCST90012109	Sex hormone-binding globulin levels	Sex hormone-binding globulin levels || ||	TRUE	igd	166413	0.00223442	24862414	5.30E-09	16	21001_males	Body mass index (BMI) || id:21001_males	TRUE	reported	igd	2	TRUE	NA	NA	NA	NA
207	rs35364449	T	C	T	C	0.0217069	-0.00337197	0.109739	0.110965	FALSE	FALSE	FALSE	ebi-a-GCST90012109	15	74278126	0.00197035	180726	0.21	Sex hormone-binding globulin levels || id:ebi-a-GCST90012109	Sex hormone-binding globulin levels	Sex hormone-binding globulin levels || ||	TRUE	igd	166413	0.00318335	74278126	9.20E-12	15	21001_males	Body mass index (BMI) || id:21001_males	TRUE	reported	igd	2	TRUE	NA	NA	NA	NA
208	rs355777	C	G	C	G	0.0152715	-0.00181281	0.407537	0.406682	FALSE	TRUE	FALSE	ebi-a-GCST90012109	3	154034950	0.00125474	180726	0.12	Sex hormone-binding globulin levels || id:ebi-a-GCST90012109	Sex hormone-binding globulin levels	Sex hormone-binding globulin levels || ||	TRUE	igd	166413	0.00201314	154034950	3.30E-14	3	21001_males	Body mass index (BMI) || id:21001_males	TRUE	reported	igd	2	TRUE	NA	NA	NA	NA
209	rs35697587	A	G	A	G	-0.0164677	0.00309439	0.508121	0.509265	FALSE	FALSE	FALSE	ebi-a-GCST90012109	14	47298505	0.00123223	180726	0.0140001	Sex hormone-binding globulin levels || id:ebi-a-GCST90012109	Sex hormone-binding globulin levels	Sex hormone-binding globulin levels || ||	TRUE	igd	166413	0.00198067	47298505	9.20E-17	14	21001_males	Body mass index (BMI) || id:21001_males	TRUE	reported	igd	2	TRUE	NA	NA	NA	NA
210	rs35697691	G	C	G	C	0.0230305	0.0033191	0.089346	0.08912	FALSE	TRUE	FALSE	ebi-a-GCST90012109	15	52353498	0.00219386	180726	0.21	Sex hormone-binding globulin levels || id:ebi-a-GCST90012109	Sex hormone-binding globulin levels	Sex hormone-binding globulin levels || ||	TRUE	igd	166413	0.00352223	52353498	6.20E-11	15	21001_males	Body mass index (BMI) || id:21001_males	TRUE	reported	igd	2	TRUE	NA	NA	NA	NA
211	rs35809007	A	G	A	G	-0.0171009	0.00387833	0.363205	0.363213	FALSE	FALSE	FALSE	ebi-a-GCST90012109	2	47019521	0.00127529	180726	0.000539995	Sex hormone-binding globulin levels || id:ebi-a-GCST90012109	Sex hormone-binding globulin levels	Sex hormone-binding globulin levels || ||	TRUE	igd	166413	0.00205627	47019521	9.10E-17	2	21001_males	Body mass index (BMI) || id:21001_males	TRUE	reported	igd	2	TRUE	NA	NA	NA	NA
212	rs35957544	T	G	T	G	-0.0196429	0.00388232	0.574316	0.575006	FALSE	FALSE	FALSE	ebi-a-GCST90012109	8	73440371	0.00124876	180726	0.00389996	Sex hormone-binding globulin levels || id:ebi-a-GCST90012109	Sex hormone-binding globulin levels	Sex hormone-binding globulin levels || ||	TRUE	igd	166413	0.00200438	73440371	1.10E-22	8	21001_males	Body mass index (BMI) || id:21001_males	TRUE	reported	igd	2	TRUE	NA	NA	NA	NA
213	rs36007635	A	G	A	G	-0.021045	0.00347538	0.137698	0.137338	FALSE	FALSE	FALSE	ebi-a-GCST90012109	6	163009335	0.00179072	180726	0.0759994	Sex hormone-binding globulin levels || id:ebi-a-GCST90012109	Sex hormone-binding globulin levels	Sex hormone-binding globulin levels || ||	TRUE	igd	166413	0.00286788	163009335	2.20E-13	6	21001_males	Body mass index (BMI) || id:21001_males	TRUE	reported	igd	2	TRUE	NA	NA	NA	NA
214	rs36061954	T	C	T	C	0.0128445	-0.00315279	0.398747	0.398392	FALSE	FALSE	FALSE	ebi-a-GCST90012109	8	38329650	0.00125646	180726	0.021	Sex hormone-binding globulin levels || id:ebi-a-GCST90012109	Sex hormone-binding globulin levels	Sex hormone-binding globulin levels || ||	TRUE	igd	166413	0.00201928	38329650	2.00E-10	8	21001_males	Body mass index (BMI) || id:21001_males	TRUE	reported	igd	2	TRUE	NA	NA	NA	NA
215	rs3764625	G	T	G	T	-0.0117714	0.00467834	0.587594	0.586893	FALSE	FALSE	FALSE	ebi-a-GCST90012109	19	49649051	0.00125415	180726	7.50E-05	Sex hormone-binding globulin levels || id:ebi-a-GCST90012109	Sex hormone-binding globulin levels	Sex hormone-binding globulin levels || ||	TRUE	igd	166413	0.00201523	49649051	5.20E-09	19	21001_males	Body mass index (BMI) || id:21001_males	TRUE	reported	igd	2	TRUE	NA	NA	NA	NA
216	rs3784710	C	T	C	T	-0.0297067	-0.000132232	0.226602	0.223669	FALSE	FALSE	FALSE	ebi-a-GCST90012109	15	68072458	0.00147671	180726	0.75	Sex hormone-binding globulin levels || id:ebi-a-GCST90012109	Sex hormone-binding globulin levels	Sex hormone-binding globulin levels || ||	TRUE	igd	166413	0.00236042	68072458	2.50E-36	15	21001_males	Body mass index (BMI) || id:21001_males	TRUE	reported	igd	2	TRUE	NA	NA	NA	NA
217	rs3803286	G	A	G	A	-0.0186417	0.000288957	0.666815	0.666373	FALSE	FALSE	FALSE	ebi-a-GCST90012109	14	103246470	0.00130428	180726	0.61	Sex hormone-binding globulin levels || id:ebi-a-GCST90012109	Sex hormone-binding globulin levels	Sex hormone-binding globulin levels || ||	TRUE	igd	166413	0.00209828	103246470	6.40E-19	14	21001_males	Body mass index (BMI) || id:21001_males	TRUE	reported	igd	2	TRUE	NA	NA	NA	NA
218	rs3807566	T	G	T	G	-0.0120727	0.0011203	0.43832	0.437838	FALSE	FALSE	FALSE	ebi-a-GCST90012109	7	50564204	0.00124176	180726	0.42	Sex hormone-binding globulin levels || id:ebi-a-GCST90012109	Sex hormone-binding globulin levels	Sex hormone-binding globulin levels || ||	TRUE	igd	166413	0.00199583	50564204	1.50E-09	7	21001_males	Body mass index (BMI) || id:21001_males	TRUE	reported	igd	2	TRUE	NA	NA	NA	NA
219	rs3814883	T	C	T	C	0.0240107	-0.00294316	0.482402	0.483637	FALSE	FALSE	FALSE	ebi-a-GCST90012109	16	29994922	0.00123799	180726	0.00980009	Sex hormone-binding globulin levels || id:ebi-a-GCST90012109	Sex hormone-binding globulin levels	Sex hormone-binding globulin levels || ||	TRUE	igd	166413	0.00198424	29994922	1.00E-33	16	21001_males	Body mass index (BMI) || id:21001_males	TRUE	reported	igd	2	TRUE	NA	NA	NA	NA
220	rs3845344	T	C	T	C	0.0163609	0.000428933	0.391115	0.392279	FALSE	FALSE	FALSE	ebi-a-GCST90012109	1	75001480	0.0012515	180726	0.57	Sex hormone-binding globulin levels || id:ebi-a-GCST90012109	Sex hormone-binding globulin levels	Sex hormone-binding globulin levels || ||	TRUE	igd	166413	0.00201927	75001480	5.40E-16	1	21001_males	Body mass index (BMI) || id:21001_males	TRUE	reported	igd	2	TRUE	NA	NA	NA	NA
221	rs3851998	G	C	G	C	-0.0136071	0.00246299	0.743064	0.743343	FALSE	TRUE	FALSE	ebi-a-GCST90012109	3	131876605	0.00141322	180726	0.0680002	Sex hormone-binding globulin levels || id:ebi-a-GCST90012109	Sex hormone-binding globulin levels	Sex hormone-binding globulin levels || ||	TRUE	igd	166413	0.00226874	131876605	2.00E-09	3	21001_males	Body mass index (BMI) || id:21001_males	TRUE	reported	igd	2	TRUE	NA	NA	NA	NA
222	rs3866805	A	C	A	C	0.0117835	-0.00580928	0.355683	0.355761	FALSE	FALSE	FALSE	ebi-a-GCST90012109	1	6657424	0.00128181	180726	3.00E-07	Sex hormone-binding globulin levels || id:ebi-a-GCST90012109	Sex hormone-binding globulin levels	Sex hormone-binding globulin levels || ||	TRUE	igd	166413	0.00206546	6657424	1.20E-08	1	21001_males	Body mass index (BMI) || id:21001_males	TRUE	reported	igd	2	TRUE	NA	NA	NA	NA
223	rs3897102	T	C	T	C	0.0120838	0.00154803	0.411157	0.412233	FALSE	FALSE	FALSE	ebi-a-GCST90012109	12	123492112	0.00126016	180726	0.25	Sex hormone-binding globulin levels || id:ebi-a-GCST90012109	Sex hormone-binding globulin levels	Sex hormone-binding globulin levels || ||	TRUE	igd	166413	0.00202716	123492112	2.50E-09	12	21001_males	Body mass index (BMI) || id:21001_males	TRUE	reported	igd	2	TRUE	NA	NA	NA	NA
224	rs3901286	A	C	A	C	-0.0225553	0.0062405	0.15244	0.152426	FALSE	FALSE	FALSE	ebi-a-GCST90012109	7	99107727	0.00171566	180726	3.50E-05	Sex hormone-binding globulin levels || id:ebi-a-GCST90012109	Sex hormone-binding globulin levels	Sex hormone-binding globulin levels || ||	TRUE	igd	166413	0.00275602	99107727	2.70E-16	7	21001_males	Body mass index (BMI) || id:21001_males	TRUE	reported	igd	2	TRUE	NA	NA	NA	NA
225	rs3902951	G	T	G	T	0.0141019	-0.00251919	0.237151	0.239108	FALSE	FALSE	FALSE	ebi-a-GCST90012109	14	69789755	0.00146185	180726	0.13	Sex hormone-binding globulin levels || id:ebi-a-GCST90012109	Sex hormone-binding globulin levels	Sex hormone-binding globulin levels || ||	TRUE	igd	166413	0.00235267	69789755	2.00E-09	14	21001_males	Body mass index (BMI) || id:21001_males	TRUE	reported	igd	2	TRUE	NA	NA	NA	NA
226	rs3935190	A	G	A	G	-0.0144864	0.00309383	0.536784	0.536323	FALSE	FALSE	FALSE	ebi-a-GCST90012109	17	79084367	0.00120376	180726	0.01	Sex hormone-binding globulin levels || id:ebi-a-GCST90012109	Sex hormone-binding globulin levels	Sex hormone-binding globulin levels || ||	TRUE	igd	166413	0.00199701	79084367	4.00E-13	17	21001_males	Body mass index (BMI) || id:21001_males	TRUE	reported	igd	2	TRUE	NA	NA	NA	NA
227	rs394608	C	T	C	T	0.0186353	-0.00462358	0.537697	0.537868	FALSE	FALSE	FALSE	ebi-a-GCST90012109	21	46581798	0.00124459	180726	7.20E-05	Sex hormone-binding globulin levels || id:ebi-a-GCST90012109	Sex hormone-binding globulin levels	Sex hormone-binding globulin levels || ||	TRUE	igd	166413	0.00199484	46581798	9.50E-21	21	21001_males	Body mass index (BMI) || id:21001_males	TRUE	reported	igd	2	TRUE	NA	NA	NA	NA
229	rs40071	C	T	C	T	-0.0261666	0.00384617	0.179536	0.179591	FALSE	FALSE	FALSE	ebi-a-GCST90012109	5	107496102	0.00160962	180726	0.0129999	Sex hormone-binding globulin levels || id:ebi-a-GCST90012109	Sex hormone-binding globulin levels	Sex hormone-binding globulin levels || ||	TRUE	igd	166413	0.00258163	107496102	3.80E-24	5	21001_males	Body mass index (BMI) || id:21001_males	TRUE	reported	igd	2	TRUE	NA	NA	NA	NA
230	rs4017425	T	C	T	C	-0.0125817	0.0026058	0.470208	0.470759	FALSE	FALSE	FALSE	ebi-a-GCST90012109	3	44028764	0.00123308	180726	0.012	Sex hormone-binding globulin levels || id:ebi-a-GCST90012109	Sex hormone-binding globulin levels	Sex hormone-binding globulin levels || ||	TRUE	igd	166413	0.00198035	44028764	2.10E-10	3	21001_males	Body mass index (BMI) || id:21001_males	TRUE	reported	igd	2	TRUE	NA	NA	NA	NA
231	rs4055791	T	C	T	C	-0.0178082	0.00376505	0.416804	0.418364	FALSE	FALSE	FALSE	ebi-a-GCST90012109	13	59266053	0.00124975	180726	0.000790005	Sex hormone-binding globulin levels || id:ebi-a-GCST90012109	Sex hormone-binding globulin levels	Sex hormone-binding globulin levels || ||	TRUE	igd	166413	0.00200801	59266053	7.40E-19	13	21001_males	Body mass index (BMI) || id:21001_males	TRUE	reported	igd	2	TRUE	NA	NA	NA	NA
232	rs406388	G	C	G	C	0.015973	-0.00198471	0.177266	0.178556	FALSE	TRUE	FALSE	ebi-a-GCST90012109	22	18226997	0.00161689	180726	0.17	Sex hormone-binding globulin levels || id:ebi-a-GCST90012109	Sex hormone-binding globulin levels	Sex hormone-binding globulin levels || ||	TRUE	igd	166413	0.00260181	18226997	8.30E-10	22	21001_males	Body mass index (BMI) || id:21001_males	TRUE	reported	igd	2	TRUE	NA	NA	NA	NA
233	rs41279738	G	T	G	T	0.0684263	0.000692526	0.025988	0.026151	FALSE	FALSE	FALSE	ebi-a-GCST90012109	1	110082551	0.00384654	180726	0.68	Sex hormone-binding globulin levels || id:ebi-a-GCST90012109	Sex hormone-binding globulin levels	Sex hormone-binding globulin levels || ||	TRUE	igd	166413	0.0062225	110082551	4.00E-28	1	21001_males	Body mass index (BMI) || id:21001_males	TRUE	reported	igd	2	TRUE	NA	NA	NA	NA
234	rs4148155	G	A	G	A	-0.0229681	-0.00113136	0.113268	0.114776	FALSE	FALSE	FALSE	ebi-a-GCST90012109	4	89054667	0.0019196	180726	0.55	Sex hormone-binding globulin levels || id:ebi-a-GCST90012109	Sex hormone-binding globulin levels	Sex hormone-binding globulin levels || ||	TRUE	igd	166413	0.00310659	89054667	1.40E-13	4	21001_males	Body mass index (BMI) || id:21001_males	TRUE	reported	igd	2	TRUE	NA	NA	NA	NA
235	rs4261944	G	T	G	T	0.0138553	-0.00178209	0.364935	0.363091	FALSE	FALSE	FALSE	ebi-a-GCST90012109	4	31003636	0.00128176	180726	0.0969996	Sex hormone-binding globulin levels || id:ebi-a-GCST90012109	Sex hormone-binding globulin levels	Sex hormone-binding globulin levels || ||	TRUE	igd	166413	0.00205652	31003636	1.60E-11	4	21001_males	Body mass index (BMI) || id:21001_males	TRUE	reported	igd	2	TRUE	NA	NA	NA	NA
236	rs4267103	C	T	C	T	0.0153916	-0.000214065	0.186347	0.185407	FALSE	FALSE	FALSE	ebi-a-GCST90012109	12	60966740	0.00158198	180726	0.66	Sex hormone-binding globulin levels || id:ebi-a-GCST90012109	Sex hormone-binding globulin levels	Sex hormone-binding globulin levels || ||	TRUE	igd	166413	0.00254312	60966740	1.40E-09	12	21001_males	Body mass index (BMI) || id:21001_males	TRUE	reported	igd	2	TRUE	NA	NA	NA	NA
237	rs4284600	C	T	C	T	0.0119673	-8.12E-05	0.467122	0.465658	FALSE	FALSE	FALSE	ebi-a-GCST90012109	15	31843528	0.001239	180726	0.9	Sex hormone-binding globulin levels || id:ebi-a-GCST90012109	Sex hormone-binding globulin levels	Sex hormone-binding globulin levels || ||	TRUE	igd	166413	0.00199506	31843528	2.00E-09	15	21001_males	Body mass index (BMI) || id:21001_males	TRUE	reported	igd	2	TRUE	NA	NA	NA	NA
238	rs429343	G	A	G	A	-0.0173795	0.00315108	0.576573	0.578458	FALSE	FALSE	FALSE	ebi-a-GCST90012109	2	147903382	0.00124048	180726	0.00719996	Sex hormone-binding globulin levels || id:ebi-a-GCST90012109	Sex hormone-binding globulin levels	Sex hormone-binding globulin levels || ||	TRUE	igd	166413	0.00199729	147903382	3.30E-18	2	21001_males	Body mass index (BMI) || id:21001_males	TRUE	reported	igd	2	TRUE	NA	NA	NA	NA
239	rs429358	C	T	C	T	-0.0266723	0.00516854	0.154166	0.155368	FALSE	FALSE	FALSE	ebi-a-GCST90012109	19	45411941	0.00170131	180726	0.012	Sex hormone-binding globulin levels || id:ebi-a-GCST90012109	Sex hormone-binding globulin levels	Sex hormone-binding globulin levels || ||	TRUE	igd	166413	0.00274373	45411941	2.40E-22	19	21001_males	Body mass index (BMI) || id:21001_males	TRUE	reported	igd	2	TRUE	NA	NA	NA	NA
240	rs4307239	G	A	G	A	0.0121413	-0.000765516	0.458941	0.45756	FALSE	FALSE	FALSE	ebi-a-GCST90012109	7	24354300	0.00123752	180726	0.38	Sex hormone-binding globulin levels || id:ebi-a-GCST90012109	Sex hormone-binding globulin levels	Sex hormone-binding globulin levels || ||	TRUE	igd	166413	0.00198816	24354300	1.00E-09	7	21001_males	Body mass index (BMI) || id:21001_males	TRUE	reported	igd	2	TRUE	NA	NA	NA	NA
241	rs4419475	T	A	T	A	0.011487	-0.00274333	0.407327	0.408045	FALSE	TRUE	FALSE	ebi-a-GCST90012109	4	96150044	0.00125077	180726	0.0089	Sex hormone-binding globulin levels || id:ebi-a-GCST90012109	Sex hormone-binding globulin levels	Sex hormone-binding globulin levels || ||	TRUE	igd	166413	0.0020106	96150044	1.10E-08	4	21001_males	Body mass index (BMI) || id:21001_males	TRUE	reported	igd	2	TRUE	NA	NA	NA	NA
242	rs4444317	G	A	G	A	-0.0161604	0.00353111	0.216141	0.216269	FALSE	FALSE	FALSE	ebi-a-GCST90012109	15	92573234	0.00150672	180726	0.02	Sex hormone-binding globulin levels || id:ebi-a-GCST90012109	Sex hormone-binding globulin levels	Sex hormone-binding globulin levels || ||	TRUE	igd	166413	0.00242104	92573234	2.50E-11	15	21001_males	Body mass index (BMI) || id:21001_males	TRUE	reported	igd	2	TRUE	NA	NA	NA	NA
243	rs4456769	T	C	T	C	0.0146111	-0.00187474	0.333444	0.334009	FALSE	FALSE	FALSE	ebi-a-GCST90012109	20	25190777	0.00130877	180726	0.089	Sex hormone-binding globulin levels || id:ebi-a-GCST90012109	Sex hormone-binding globulin levels	Sex hormone-binding globulin levels || ||	TRUE	igd	166413	0.00210138	25190777	3.60E-12	20	21001_males	Body mass index (BMI) || id:21001_males	TRUE	reported	igd	2	TRUE	NA	NA	NA	NA
244	rs4477562	T	C	T	C	0.0296118	-0.00469134	0.128644	0.129281	FALSE	FALSE	FALSE	ebi-a-GCST90012109	13	54104968	0.00185608	180726	0.015	Sex hormone-binding globulin levels || id:ebi-a-GCST90012109	Sex hormone-binding globulin levels	Sex hormone-binding globulin levels || ||	TRUE	igd	166413	0.00298011	54104968	2.90E-23	13	21001_males	Body mass index (BMI) || id:21001_males	TRUE	reported	igd	2	TRUE	NA	NA	NA	NA
245	rs4482463	A	C	A	C	-0.0313175	0.00947918	0.923002	0.923647	FALSE	FALSE	FALSE	ebi-a-GCST90012109	2	205375909	0.00231324	180726	9.50E-06	Sex hormone-binding globulin levels || id:ebi-a-GCST90012109	Sex hormone-binding globulin levels	Sex hormone-binding globulin levels || ||	TRUE	igd	166413	0.00370692	205375909	3.00E-17	2	21001_males	Body mass index (BMI) || id:21001_males	TRUE	reported	igd	2	TRUE	NA	NA	NA	NA
246	rs45486197	A	G	A	G	0.025766	-0.00448043	0.065685	0.065698	FALSE	FALSE	FALSE	ebi-a-GCST90012109	19	2244849	0.00251044	180726	0.1	Sex hormone-binding globulin levels || id:ebi-a-GCST90012109	Sex hormone-binding globulin levels	Sex hormone-binding globulin levels || ||	TRUE	igd	166413	0.00403737	2244849	1.70E-10	19	21001_males	Body mass index (BMI) || id:21001_males	TRUE	reported	igd	2	TRUE	NA	NA	NA	NA
247	rs4605363	C	A	C	A	0.0163638	-0.00154058	0.341595	0.340619	FALSE	FALSE	FALSE	ebi-a-GCST90012109	2	229010960	0.00129164	180726	0.22	Sex hormone-binding globulin levels || id:ebi-a-GCST90012109	Sex hormone-binding globulin levels	Sex hormone-binding globulin levels || ||	TRUE	igd	166413	0.00207733	229010960	3.30E-15	2	21001_males	Body mass index (BMI) || id:21001_males	TRUE	reported	igd	2	TRUE	NA	NA	NA	NA
248	rs4648450	A	C	A	C	-0.014837	0.00509049	0.466824	0.465281	FALSE	FALSE	FALSE	ebi-a-GCST90012109	1	2723214	0.00123696	180726	6.20E-06	Sex hormone-binding globulin levels || id:ebi-a-GCST90012109	Sex hormone-binding globulin levels	Sex hormone-binding globulin levels || ||	TRUE	igd	166413	0.00198775	2723214	8.40E-14	1	21001_males	Body mass index (BMI) || id:21001_males	TRUE	reported	igd	2	TRUE	NA	NA	NA	NA
249	rs4658403	T	C	T	C	-0.0188877	0.00148764	0.833659	0.833817	FALSE	FALSE	FALSE	ebi-a-GCST90012109	1	243832560	0.00164454	180726	0.21	Sex hormone-binding globulin levels || id:ebi-a-GCST90012109	Sex hormone-binding globulin levels	Sex hormone-binding globulin levels || ||	TRUE	igd	166413	0.00264997	243832560	1.00E-12	1	21001_males	Body mass index (BMI) || id:21001_males	TRUE	reported	igd	2	TRUE	NA	NA	NA	NA
250	rs4672338	T	C	T	C	0.0135646	-0.00244034	0.336228	0.336885	FALSE	FALSE	FALSE	ebi-a-GCST90012109	2	60217457	0.00129927	180726	0.0379997	Sex hormone-binding globulin levels || id:ebi-a-GCST90012109	Sex hormone-binding globulin levels	Sex hormone-binding globulin levels || ||	TRUE	igd	166413	0.00208669	60217457	8.00E-11	2	21001_males	Body mass index (BMI) || id:21001_males	TRUE	reported	igd	2	TRUE	NA	NA	NA	NA
251	rs4722398	T	C	T	C	0.0186993	-0.00249124	0.136137	0.136104	FALSE	FALSE	FALSE	ebi-a-GCST90012109	7	3125220	0.00178938	180726	0.14	Sex hormone-binding globulin levels || id:ebi-a-GCST90012109	Sex hormone-binding globulin levels	Sex hormone-binding globulin levels || ||	TRUE	igd	166413	0.00287545	3125220	7.90E-11	7	21001_males	Body mass index (BMI) || id:21001_males	TRUE	reported	igd	2	TRUE	NA	NA	NA	NA
254	rs4790292	A	C	A	C	-0.0254509	0.00304261	0.153693	0.153394	FALSE	FALSE	FALSE	ebi-a-GCST90012109	17	1824305	0.00166198	180726	0.0539995	Sex hormone-binding globulin levels || id:ebi-a-GCST90012109	Sex hormone-binding globulin levels	Sex hormone-binding globulin levels || ||	TRUE	igd	166413	0.00275603	1824305	2.60E-20	17	21001_males	Body mass index (BMI) || id:21001_males	TRUE	reported	igd	2	TRUE	NA	NA	NA	NA
255	rs4820410	G	A	G	A	-0.0177457	0.00318253	0.345317	0.345966	FALSE	FALSE	FALSE	ebi-a-GCST90012109	22	40690385	0.001298	180726	0.0350002	Sex hormone-binding globulin levels || id:ebi-a-GCST90012109	Sex hormone-binding globulin levels	Sex hormone-binding globulin levels || ||	TRUE	igd	166413	0.00208527	40690385	1.70E-17	22	21001_males	Body mass index (BMI) || id:21001_males	TRUE	reported	igd	2	TRUE	NA	NA	NA	NA
256	rs4832298	T	C	T	C	-0.015965	0.00238432	0.686142	0.685847	FALSE	FALSE	FALSE	ebi-a-GCST90012109	2	86764004	0.00131871	180726	0.0329997	Sex hormone-binding globulin levels || id:ebi-a-GCST90012109	Sex hormone-binding globulin levels	Sex hormone-binding globulin levels || ||	TRUE	igd	166413	0.00212268	86764004	5.40E-14	2	21001_males	Body mass index (BMI) || id:21001_males	TRUE	reported	igd	2	TRUE	NA	NA	NA	NA
258	rs4876611	G	A	G	A	0.0197549	-0.00153405	0.720243	0.717737	FALSE	FALSE	FALSE	ebi-a-GCST90012109	8	116671848	0.00137082	180726	0.12	Sex hormone-binding globulin levels || id:ebi-a-GCST90012109	Sex hormone-binding globulin levels	Sex hormone-binding globulin levels || ||	TRUE	igd	166413	0.00220502	116671848	3.30E-19	8	21001_males	Body mass index (BMI) || id:21001_males	TRUE	reported	igd	2	TRUE	NA	NA	NA	NA
259	rs4929923	C	T	C	T	0.0189424	-0.00414397	0.645204	0.644429	FALSE	FALSE	FALSE	ebi-a-GCST90012109	11	8639200	0.00128394	180726	0.00179999	Sex hormone-binding globulin levels || id:ebi-a-GCST90012109	Sex hormone-binding globulin levels	Sex hormone-binding globulin levels || ||	TRUE	igd	166413	0.00206436	8639200	4.50E-20	11	21001_males	Body mass index (BMI) || id:21001_males	TRUE	reported	igd	2	TRUE	NA	NA	NA	NA
260	rs5011579	G	C	G	C	0.0140268	-0.00145923	0.715152	0.715857	FALSE	TRUE	FALSE	ebi-a-GCST90012109	16	69187318	0.00136916	180726	0.57	Sex hormone-binding globulin levels || id:ebi-a-GCST90012109	Sex hormone-binding globulin levels	Sex hormone-binding globulin levels || ||	TRUE	igd	166413	0.00219322	69187318	1.60E-10	16	21001_males	Body mass index (BMI) || id:21001_males	TRUE	reported	igd	2	TRUE	NA	NA	NA	NA
261	rs512121	C	T	C	T	-0.0159359	0.00386576	0.192054	0.189576	FALSE	FALSE	FALSE	ebi-a-GCST90012109	18	7548501	0.00158341	180726	0.00519996	Sex hormone-binding globulin levels || id:ebi-a-GCST90012109	Sex hormone-binding globulin levels	Sex hormone-binding globulin levels || ||	TRUE	igd	166413	0.00252176	7548501	2.60E-10	18	21001_males	Body mass index (BMI) || id:21001_males	TRUE	reported	igd	2	TRUE	NA	NA	NA	NA
262	rs529200	G	A	G	A	0.0168965	-0.00112313	0.527829	0.528561	FALSE	FALSE	FALSE	ebi-a-GCST90012109	3	173114305	0.00123213	180726	0.22	Sex hormone-binding globulin levels || id:ebi-a-GCST90012109	Sex hormone-binding globulin levels	Sex hormone-binding globulin levels || ||	TRUE	igd	166413	0.0019785	173114305	1.30E-17	3	21001_males	Body mass index (BMI) || id:21001_males	TRUE	reported	igd	2	TRUE	NA	NA	NA	NA
266	rs55726687	A	G	A	G	0.02483	-0.00491375	0.209709	0.210263	FALSE	FALSE	FALSE	ebi-a-GCST90012109	12	991306	0.00150514	180726	0.00340001	Sex hormone-binding globulin levels || id:ebi-a-GCST90012109	Sex hormone-binding globulin levels	Sex hormone-binding globulin levels || ||	TRUE	igd	166413	0.00242628	991306	1.40E-24	12	21001_males	Body mass index (BMI) || id:21001_males	TRUE	reported	igd	2	TRUE	NA	NA	NA	NA
268	rs558887	G	A	G	A	-0.0129976	0.000741772	0.307507	0.305897	FALSE	FALSE	FALSE	ebi-a-GCST90012109	11	28712741	0.00133989	180726	0.54	Sex hormone-binding globulin levels || id:ebi-a-GCST90012109	Sex hormone-binding globulin levels	Sex hormone-binding globulin levels || ||	TRUE	igd	166413	0.00214881	28712741	1.50E-09	11	21001_males	Body mass index (BMI) || id:21001_males	TRUE	reported	igd	2	TRUE	NA	NA	NA	NA
269	rs559231	T	G	T	G	0.0134907	-0.0032123	0.393053	0.393884	FALSE	FALSE	FALSE	ebi-a-GCST90012109	18	39644247	0.00126958	180726	0.016	Sex hormone-binding globulin levels || id:ebi-a-GCST90012109	Sex hormone-binding globulin levels	Sex hormone-binding globulin levels || ||	TRUE	igd	166413	0.00203562	39644247	3.40E-11	18	21001_males	Body mass index (BMI) || id:21001_males	TRUE	reported	igd	2	TRUE	NA	NA	NA	NA
270	rs56038322	A	G	A	G	0.0139276	-0.000613362	0.31062	0.311801	FALSE	FALSE	FALSE	ebi-a-GCST90012109	3	69925128	0.00133902	180726	0.92	Sex hormone-binding globulin levels || id:ebi-a-GCST90012109	Sex hormone-binding globulin levels	Sex hormone-binding globulin levels || ||	TRUE	igd	166413	0.00214833	69925128	9.00E-11	3	21001_males	Body mass index (BMI) || id:21001_males	TRUE	reported	igd	2	TRUE	NA	NA	NA	NA
271	rs56094641	G	A	G	A	0.0734967	-0.00606032	0.404564	0.405599	FALSE	FALSE	FALSE	ebi-a-GCST90012109	16	53806453	0.00125624	180726	3.30E-06	Sex hormone-binding globulin levels || id:ebi-a-GCST90012109	Sex hormone-binding globulin levels	Sex hormone-binding globulin levels || ||	TRUE	igd	166413	0.00201412	53806453	1.00E-200	16	21001_males	Body mass index (BMI) || id:21001_males	TRUE	reported	igd	2	TRUE	NA	NA	NA	NA
273	rs56143236	T	C	T	C	0.0126667	-0.00532548	0.256388	0.257245	FALSE	FALSE	FALSE	ebi-a-GCST90012109	3	157020444	0.00141169	180726	0.000230001	Sex hormone-binding globulin levels || id:ebi-a-GCST90012109	Sex hormone-binding globulin levels	Sex hormone-binding globulin levels || ||	TRUE	igd	166413	0.00226533	157020444	2.30E-08	3	21001_males	Body mass index (BMI) || id:21001_males	TRUE	reported	igd	2	TRUE	NA	NA	NA	NA
275	rs56203622	C	T	C	T	0.0179769	-0.00031832	0.145529	0.14382	FALSE	FALSE	FALSE	ebi-a-GCST90012109	9	131040874	0.00175238	180726	0.75	Sex hormone-binding globulin levels || id:ebi-a-GCST90012109	Sex hormone-binding globulin levels	Sex hormone-binding globulin levels || ||	TRUE	igd	166413	0.00280183	131040874	1.40E-10	9	21001_males	Body mass index (BMI) || id:21001_males	TRUE	reported	igd	2	TRUE	NA	NA	NA	NA
276	rs56352336	C	T	C	T	-0.016327	0.00178917	0.154894	0.154239	FALSE	FALSE	FALSE	ebi-a-GCST90012109	19	19352155	0.0017158	180726	0.3	Sex hormone-binding globulin levels || id:ebi-a-GCST90012109	Sex hormone-binding globulin levels	Sex hormone-binding globulin levels || ||	TRUE	igd	166413	0.00275021	19352155	2.90E-09	19	21001_males	Body mass index (BMI) || id:21001_males	TRUE	reported	igd	2	TRUE	NA	NA	NA	NA
277	rs56399737	T	C	T	C	-0.0161325	-6.72E-05	0.449124	0.450288	FALSE	FALSE	FALSE	ebi-a-GCST90012109	13	33381721	0.00124446	180726	0.75	Sex hormone-binding globulin levels || id:ebi-a-GCST90012109	Sex hormone-binding globulin levels	Sex hormone-binding globulin levels || ||	TRUE	igd	166413	0.00199646	33381721	6.40E-16	13	21001_males	Body mass index (BMI) || id:21001_males	TRUE	reported	igd	2	TRUE	NA	NA	NA	NA
278	rs56858768	A	G	A	G	0.0159188	-0.00194651	0.296861	0.299151	FALSE	FALSE	FALSE	ebi-a-GCST90012109	13	86511730	0.00135387	180726	0.11	Sex hormone-binding globulin levels || id:ebi-a-GCST90012109	Sex hormone-binding globulin levels	Sex hormone-binding globulin levels || ||	TRUE	igd	166413	0.00217378	86511730	2.40E-13	13	21001_males	Body mass index (BMI) || id:21001_males	TRUE	reported	igd	2	TRUE	NA	NA	NA	NA
279	rs56893062	G	T	G	T	0.0125141	0.00116566	0.303342	0.305463	FALSE	FALSE	FALSE	ebi-a-GCST90012109	8	25662655	0.00133831	180726	0.34	Sex hormone-binding globulin levels || id:ebi-a-GCST90012109	Sex hormone-binding globulin levels	Sex hormone-binding globulin levels || ||	TRUE	igd	166413	0.00215383	25662655	6.20E-09	8	21001_males	Body mass index (BMI) || id:21001_males	TRUE	reported	igd	2	TRUE	NA	NA	NA	NA
280	rs56930105	T	C	T	C	0.0157557	-0.00431499	0.139295	0.139178	FALSE	FALSE	FALSE	ebi-a-GCST90012109	2	10982487	0.00178182	180726	0.016	Sex hormone-binding globulin levels || id:ebi-a-GCST90012109	Sex hormone-binding globulin levels	Sex hormone-binding globulin levels || ||	TRUE	igd	166413	0.00286187	10982487	3.70E-08	2	21001_males	Body mass index (BMI) || id:21001_males	TRUE	reported	igd	2	TRUE	NA	NA	NA	NA
281	rs57636386	C	T	C	T	-0.0412553	0.00105818	0.08383	0.084528	FALSE	FALSE	FALSE	ebi-a-GCST90012109	18	58048295	0.00222356	180726	0.99	Sex hormone-binding globulin levels || id:ebi-a-GCST90012109	Sex hormone-binding globulin levels	Sex hormone-binding globulin levels || ||	TRUE	igd	166413	0.00358326	58048295	1.10E-30	18	21001_males	Body mass index (BMI) || id:21001_males	TRUE	reported	igd	2	TRUE	NA	NA	NA	NA
283	rs58862095	T	C	T	C	-0.0229877	-0.00107307	0.419266	0.418916	FALSE	FALSE	FALSE	ebi-a-GCST90012109	7	75081418	0.00124945	180726	0.19	Sex hormone-binding globulin levels || id:ebi-a-GCST90012109	Sex hormone-binding globulin levels	Sex hormone-binding globulin levels || ||	TRUE	igd	166413	0.00200786	75081418	2.40E-30	7	21001_males	Body mass index (BMI) || id:21001_males	TRUE	reported	igd	2	TRUE	NA	NA	NA	NA
284	rs59068084	T	G	T	G	0.0110552	-0.00153029	0.410232	0.410302	FALSE	FALSE	FALSE	ebi-a-GCST90012109	4	113256737	0.001249	180726	0.12	Sex hormone-binding globulin levels || id:ebi-a-GCST90012109	Sex hormone-binding globulin levels	Sex hormone-binding globulin levels || ||	TRUE	igd	166413	0.00201048	113256737	3.80E-08	4	21001_males	Body mass index (BMI) || id:21001_males	TRUE	reported	igd	2	TRUE	NA	NA	NA	NA
286	rs59227842	G	A	G	A	0.0229675	-0.00349684	0.31149	0.310352	FALSE	FALSE	FALSE	ebi-a-GCST90012109	11	43692423	0.00134194	180726	0.0032	Sex hormone-binding globulin levels || id:ebi-a-GCST90012109	Sex hormone-binding globulin levels	Sex hormone-binding globulin levels || ||	TRUE	igd	166413	0.00215313	43692423	1.50E-26	11	21001_males	Body mass index (BMI) || id:21001_males	TRUE	reported	igd	2	TRUE	NA	NA	NA	NA
287	rs594024	C	T	C	T	-0.0146771	-0.00297619	0.554162	0.554123	FALSE	FALSE	FALSE	ebi-a-GCST90012109	11	69443822	0.00123988	180726	0.00980009	Sex hormone-binding globulin levels || id:ebi-a-GCST90012109	Sex hormone-binding globulin levels	Sex hormone-binding globulin levels || ||	TRUE	igd	166413	0.00199081	69443822	1.70E-13	11	21001_males	Body mass index (BMI) || id:21001_males	TRUE	reported	igd	2	TRUE	NA	NA	NA	NA
288	rs6023655	G	A	G	A	-0.0147346	-0.000491072	0.765741	0.764787	FALSE	FALSE	FALSE	ebi-a-GCST90012109	20	53479658	0.00146265	180726	0.450001	Sex hormone-binding globulin levels || id:ebi-a-GCST90012109	Sex hormone-binding globulin levels	Sex hormone-binding globulin levels || ||	TRUE	igd	166413	0.00234997	53479658	3.60E-10	20	21001_males	Body mass index (BMI) || id:21001_males	TRUE	reported	igd	2	TRUE	NA	NA	NA	NA
289	rs60764613	T	G	T	G	0.02099	-0.000678825	0.144883	0.146213	FALSE	FALSE	FALSE	ebi-a-GCST90012109	18	1839911	0.00175906	180726	0.719999	Sex hormone-binding globulin levels || id:ebi-a-GCST90012109	Sex hormone-binding globulin levels	Sex hormone-binding globulin levels || ||	TRUE	igd	166413	0.00282688	1839911	1.10E-13	18	21001_males	Body mass index (BMI) || id:21001_males	TRUE	reported	igd	2	TRUE	NA	NA	NA	NA
290	rs61740466	A	G	A	G	-0.0135153	0.00211358	0.237203	0.23706	FALSE	FALSE	FALSE	ebi-a-GCST90012109	1	19934900	0.00144072	180726	0.0749998	Sex hormone-binding globulin levels || id:ebi-a-GCST90012109	Sex hormone-binding globulin levels	Sex hormone-binding globulin levels || ||	TRUE	igd	166413	0.00231885	19934900	5.60E-09	1	21001_males	Body mass index (BMI) || id:21001_males	TRUE	reported	igd	2	TRUE	NA	NA	NA	NA
291	rs61813324	T	C	T	C	0.0290259	-0.00214431	0.135728	0.13631	FALSE	FALSE	FALSE	ebi-a-GCST90012109	1	156049877	0.00180658	180726	0.22	Sex hormone-binding globulin levels || id:ebi-a-GCST90012109	Sex hormone-binding globulin levels	Sex hormone-binding globulin levels || ||	TRUE	igd	166413	0.00292038	156049877	2.80E-23	1	21001_males	Body mass index (BMI) || id:21001_males	TRUE	reported	igd	2	TRUE	NA	NA	NA	NA
292	rs61828641	A	G	A	G	0.0224585	-0.00300079	0.10925	0.108198	FALSE	FALSE	FALSE	ebi-a-GCST90012109	1	174321997	0.00196702	180726	0.1	Sex hormone-binding globulin levels || id:ebi-a-GCST90012109	Sex hormone-binding globulin levels	Sex hormone-binding globulin levels || ||	TRUE	igd	166413	0.00315913	174321997	1.20E-12	1	21001_males	Body mass index (BMI) || id:21001_males	TRUE	reported	igd	2	TRUE	NA	NA	NA	NA
293	rs61871615	T	C	T	C	-0.0267159	0.0027112	0.091551	0.091395	FALSE	FALSE	FALSE	ebi-a-GCST90012109	10	102487140	0.00222149	180726	0.29	Sex hormone-binding globulin levels || id:ebi-a-GCST90012109	Sex hormone-binding globulin levels	Sex hormone-binding globulin levels || ||	TRUE	igd	166413	0.00359269	102487140	1.00E-13	10	21001_males	Body mass index (BMI) || id:21001_males	TRUE	reported	igd	2	TRUE	NA	NA	NA	NA
294	rs61903695	G	A	G	A	0.0166235	-0.00274775	0.254964	0.255523	FALSE	FALSE	FALSE	ebi-a-GCST90012109	11	89922417	0.00141229	180726	0.00850002	Sex hormone-binding globulin levels || id:ebi-a-GCST90012109	Sex hormone-binding globulin levels	Sex hormone-binding globulin levels || ||	TRUE	igd	166413	0.00227115	89922417	2.50E-13	11	21001_males	Body mass index (BMI) || id:21001_males	TRUE	reported	igd	2	TRUE	NA	NA	NA	NA
295	rs61992671	G	A	G	A	-0.0161925	0.00277963	0.49195	0.492737	FALSE	FALSE	FALSE	ebi-a-GCST90012109	14	101531854	0.00128946	180726	0.01	Sex hormone-binding globulin levels || id:ebi-a-GCST90012109	Sex hormone-binding globulin levels	Sex hormone-binding globulin levels || ||	TRUE	igd	166413	0.00206924	101531854	5.10E-15	14	21001_males	Body mass index (BMI) || id:21001_males	TRUE	reported	igd	2	TRUE	NA	NA	NA	NA
296	rs62007782	A	G	A	G	-0.0167007	-0.000434151	0.265091	0.263719	FALSE	FALSE	FALSE	ebi-a-GCST90012109	15	78029797	0.0013984	180726	0.86	Sex hormone-binding globulin levels || id:ebi-a-GCST90012109	Sex hormone-binding globulin levels	Sex hormone-binding globulin levels || ||	TRUE	igd	166413	0.00224215	78029797	9.40E-14	15	21001_males	Body mass index (BMI) || id:21001_males	TRUE	reported	igd	2	TRUE	NA	NA	NA	NA
297	rs62020775	A	T	A	T	-0.0165665	0.00220374	0.14168	0.141954	FALSE	TRUE	FALSE	ebi-a-GCST90012109	15	89960286	0.0017792	180726	0.42	Sex hormone-binding globulin levels || id:ebi-a-GCST90012109	Sex hormone-binding globulin levels	Sex hormone-binding globulin levels || ||	TRUE	igd	166413	0.0028635	89960286	7.20E-09	15	21001_males	Body mass index (BMI) || id:21001_males	TRUE	reported	igd	2	TRUE	NA	NA	NA	NA
298	rs62072006	C	A	C	A	0.0156492	-0.0029243	0.144541	0.145864	FALSE	FALSE	FALSE	ebi-a-GCST90012109	17	52938468	0.0016959	180726	0.0299999	Sex hormone-binding globulin levels || id:ebi-a-GCST90012109	Sex hormone-binding globulin levels	Sex hormone-binding globulin levels || ||	TRUE	igd	166413	0.00282374	52938468	3.00E-08	17	21001_males	Body mass index (BMI) || id:21001_males	TRUE	reported	igd	2	TRUE	NA	NA	NA	NA
299	rs62107261	C	T	C	T	-0.0911559	0.00261389	0.048327	0.047575	FALSE	FALSE	FALSE	ebi-a-GCST90012109	2	422144	0.00288691	180726	0.19	Sex hormone-binding globulin levels || id:ebi-a-GCST90012109	Sex hormone-binding globulin levels	Sex hormone-binding globulin levels || ||	TRUE	igd	166413	0.00460882	422144	4.60E-87	2	21001_males	Body mass index (BMI) || id:21001_males	TRUE	reported	igd	2	TRUE	NA	NA	NA	NA
300	rs62176243	T	A	T	A	-0.0149699	0.00377472	0.244987	0.246479	FALSE	TRUE	FALSE	ebi-a-GCST90012109	2	166190881	0.0014175	180726	0.00629999	Sex hormone-binding globulin levels || id:ebi-a-GCST90012109	Sex hormone-binding globulin levels	Sex hormone-binding globulin levels || ||	TRUE	igd	166413	0.00228878	166190881	6.10E-11	2	21001_males	Body mass index (BMI) || id:21001_males	TRUE	reported	igd	2	TRUE	NA	NA	NA	NA
301	rs62190049	C	G	C	G	-0.0111798	0.00414943	0.390446	0.391783	FALSE	TRUE	FALSE	ebi-a-GCST90012109	2	182566998	0.00126748	180726	0.000690001	Sex hormone-binding globulin levels || id:ebi-a-GCST90012109	Sex hormone-binding globulin levels	Sex hormone-binding globulin levels || ||	TRUE	igd	166413	0.00203614	182566998	4.00E-08	2	21001_males	Body mass index (BMI) || id:21001_males	TRUE	reported	igd	2	TRUE	NA	NA	NA	NA
302	rs62241847	G	A	G	A	-0.0124263	6.97E-06	0.314443	0.31844	FALSE	FALSE	FALSE	ebi-a-GCST90012109	3	20466465	0.0013199	180726	0.709999	Sex hormone-binding globulin levels || id:ebi-a-GCST90012109	Sex hormone-binding globulin levels	Sex hormone-binding globulin levels || ||	TRUE	igd	166413	0.00212897	20466465	5.30E-09	3	21001_males	Body mass index (BMI) || id:21001_males	TRUE	reported	igd	2	TRUE	NA	NA	NA	NA
303	rs62246311	A	G	A	G	0.0207539	-0.00457679	0.102364	0.101949	FALSE	FALSE	FALSE	ebi-a-GCST90012109	3	9498143	0.00203187	180726	0.0259998	Sex hormone-binding globulin levels || id:ebi-a-GCST90012109	Sex hormone-binding globulin levels	Sex hormone-binding globulin levels || ||	TRUE	igd	166413	0.00325487	9498143	1.80E-10	3	21001_males	Body mass index (BMI) || id:21001_males	TRUE	reported	igd	2	TRUE	NA	NA	NA	NA
304	rs62379271	G	T	G	T	0.0117237	-0.00168626	0.578511	0.580242	FALSE	FALSE	FALSE	ebi-a-GCST90012109	5	105870033	0.00125076	180726	0.14	Sex hormone-binding globulin levels || id:ebi-a-GCST90012109	Sex hormone-binding globulin levels	Sex hormone-binding globulin levels || ||	TRUE	igd	166413	0.00200557	105870033	5.00E-09	5	21001_males	Body mass index (BMI) || id:21001_males	TRUE	reported	igd	2	TRUE	NA	NA	NA	NA
305	rs62407562	A	T	A	T	0.0144393	-0.00554641	0.268584	0.26927	FALSE	TRUE	FALSE	ebi-a-GCST90012109	6	33530346	0.00138908	180726	6.00E-05	Sex hormone-binding globulin levels || id:ebi-a-GCST90012109	Sex hormone-binding globulin levels	Sex hormone-binding globulin levels || ||	TRUE	igd	166413	0.00222463	33530346	8.50E-11	6	21001_males	Body mass index (BMI) || id:21001_males	TRUE	reported	igd	2	TRUE	NA	NA	NA	NA
306	rs6265	T	C	T	C	-0.0399185	0.00645248	0.188472	0.188985	FALSE	FALSE	FALSE	ebi-a-GCST90012109	11	27679916	0.00157378	180726	6.40E-05	Sex hormone-binding globulin levels || id:ebi-a-GCST90012109	Sex hormone-binding globulin levels	Sex hormone-binding globulin levels || ||	TRUE	igd	166413	0.00252719	27679916	3.30E-56	11	21001_males	Body mass index (BMI) || id:21001_males	TRUE	reported	igd	2	TRUE	NA	NA	NA	NA
307	rs6430068	A	G	A	G	0.0186066	-0.00217625	0.108559	0.108007	FALSE	FALSE	FALSE	ebi-a-GCST90012109	2	145627927	0.00198279	180726	0.49	Sex hormone-binding globulin levels || id:ebi-a-GCST90012109	Sex hormone-binding globulin levels	Sex hormone-binding globulin levels || ||	TRUE	igd	166413	0.0031882	145627927	5.30E-09	2	21001_males	Body mass index (BMI) || id:21001_males	TRUE	reported	igd	2	TRUE	NA	NA	NA	NA
308	rs6444950	A	G	A	G	0.0158525	-0.00335139	0.237474	0.237484	FALSE	FALSE	FALSE	ebi-a-GCST90012109	3	170602073	0.0014454	180726	0.00779992	Sex hormone-binding globulin levels || id:ebi-a-GCST90012109	Sex hormone-binding globulin levels	Sex hormone-binding globulin levels || ||	TRUE	igd	166413	0.00232007	170602073	8.30E-12	3	21001_males	Body mass index (BMI) || id:21001_males	TRUE	reported	igd	2	TRUE	NA	NA	NA	NA
309	rs6545714	A	G	A	G	-0.0205219	0.0017847	0.601448	0.599481	FALSE	FALSE	FALSE	ebi-a-GCST90012109	2	59307725	0.00125179	180726	0.0680002	Sex hormone-binding globulin levels || id:ebi-a-GCST90012109	Sex hormone-binding globulin levels	Sex hormone-binding globulin levels || ||	TRUE	igd	166413	0.00201573	59307725	2.40E-24	2	21001_males	Body mass index (BMI) || id:21001_males	TRUE	reported	igd	2	TRUE	NA	NA	NA	NA
310	rs6560906	C	T	C	T	-0.012198	-0.000616502	0.691874	0.689478	FALSE	FALSE	FALSE	ebi-a-GCST90012109	12	133414054	0.00132898	180726	0.7	Sex hormone-binding globulin levels || id:ebi-a-GCST90012109	Sex hormone-binding globulin levels	Sex hormone-binding globulin levels || ||	TRUE	igd	166413	0.00214136	133414054	1.20E-08	12	21001_males	Body mass index (BMI) || id:21001_males	TRUE	reported	igd	2	TRUE	NA	NA	NA	NA
311	rs6561937	A	T	A	T	-0.015934	0.000229706	0.753587	0.750757	FALSE	TRUE	FALSE	ebi-a-GCST90012109	13	58257667	0.00143302	180726	0.73	Sex hormone-binding globulin levels || id:ebi-a-GCST90012109	Sex hormone-binding globulin levels	Sex hormone-binding globulin levels || ||	TRUE	igd	166413	0.00230346	58257667	4.60E-12	13	21001_males	Body mass index (BMI) || id:21001_males	TRUE	reported	igd	2	TRUE	NA	NA	NA	NA
313	rs6575340	A	G	A	G	0.0207333	-0.00155094	0.636038	0.638038	FALSE	FALSE	FALSE	ebi-a-GCST90012109	14	94023972	0.00128245	180726	0.26	Sex hormone-binding globulin levels || id:ebi-a-GCST90012109	Sex hormone-binding globulin levels	Sex hormone-binding globulin levels || ||	TRUE	igd	166413	0.00206189	94023972	8.70E-24	14	21001_males	Body mass index (BMI) || id:21001_males	TRUE	reported	igd	2	TRUE	NA	NA	NA	NA
315	rs66679256	T	C	T	C	0.0148864	0.00116947	0.445826	0.445461	FALSE	FALSE	FALSE	ebi-a-GCST90012109	4	18351898	0.00123579	180726	0.29	Sex hormone-binding globulin levels || id:ebi-a-GCST90012109	Sex hormone-binding globulin levels	Sex hormone-binding globulin levels || ||	TRUE	igd	166413	0.00198759	18351898	6.90E-14	4	21001_males	Body mass index (BMI) || id:21001_males	TRUE	reported	igd	2	TRUE	NA	NA	NA	NA
316	rs6669341	G	A	G	A	-0.0170287	0.000876937	0.582679	0.58135	FALSE	FALSE	FALSE	ebi-a-GCST90012109	1	47678458	0.00124005	180726	0.88	Sex hormone-binding globulin levels || id:ebi-a-GCST90012109	Sex hormone-binding globulin levels	Sex hormone-binding globulin levels || ||	TRUE	igd	166413	0.0019986	47678458	1.60E-17	1	21001_males	Body mass index (BMI) || id:21001_males	TRUE	reported	igd	2	TRUE	NA	NA	NA	NA
317	rs6682438	C	T	C	T	0.0131586	0.000718121	0.673081	0.673094	FALSE	FALSE	FALSE	ebi-a-GCST90012109	1	33784146	0.00130504	180726	0.74	Sex hormone-binding globulin levels || id:ebi-a-GCST90012109	Sex hormone-binding globulin levels	Sex hormone-binding globulin levels || ||	TRUE	igd	166413	0.00210047	33784146	3.70E-10	1	21001_males	Body mass index (BMI) || id:21001_males	TRUE	reported	igd	2	TRUE	NA	NA	NA	NA
318	rs6705567	C	T	C	T	-0.0146168	0.00611643	0.37596	0.377997	FALSE	FALSE	FALSE	ebi-a-GCST90012109	2	55320173	0.001271	180726	1.10E-06	Sex hormone-binding globulin levels || id:ebi-a-GCST90012109	Sex hormone-binding globulin levels	Sex hormone-binding globulin levels || ||	TRUE	igd	166413	0.00204919	55320173	9.80E-13	2	21001_males	Body mass index (BMI) || id:21001_males	TRUE	reported	igd	2	TRUE	NA	NA	NA	NA
319	rs6707827	G	A	G	A	0.0119437	0.00120809	0.703627	0.702309	FALSE	FALSE	FALSE	ebi-a-GCST90012109	2	100123030	0.00134782	180726	0.58	Sex hormone-binding globulin levels || id:ebi-a-GCST90012109	Sex hormone-binding globulin levels	Sex hormone-binding globulin levels || ||	TRUE	igd	166413	0.00217332	100123030	3.90E-08	2	21001_males	Body mass index (BMI) || id:21001_males	TRUE	reported	igd	2	TRUE	NA	NA	NA	NA
320	rs6710091	G	C	G	C	-0.0116835	0.00273715	0.348174	0.3498	FALSE	TRUE	FALSE	ebi-a-GCST90012109	2	239597	0.00128135	180726	0.11	Sex hormone-binding globulin levels || id:ebi-a-GCST90012109	Sex hormone-binding globulin levels	Sex hormone-binding globulin levels || ||	TRUE	igd	166413	0.00206707	239597	1.60E-08	2	21001_males	Body mass index (BMI) || id:21001_males	TRUE	reported	igd	2	TRUE	NA	NA	NA	NA
321	rs6713781	C	G	C	G	-0.0135736	0.000132912	0.401882	0.399561	FALSE	TRUE	FALSE	ebi-a-GCST90012109	2	40291940	0.00126285	180726	0.94	Sex hormone-binding globulin levels || id:ebi-a-GCST90012109	Sex hormone-binding globulin levels	Sex hormone-binding globulin levels || ||	TRUE	igd	166413	0.00202799	40291940	2.20E-11	2	21001_males	Body mass index (BMI) || id:21001_males	TRUE	reported	igd	2	TRUE	NA	NA	NA	NA
322	rs6725931	T	C	T	C	0.0191046	-0.00281209	0.847658	0.849779	FALSE	FALSE	FALSE	ebi-a-GCST90012109	2	220205146	0.0017168	180726	0.0109999	Sex hormone-binding globulin levels || id:ebi-a-GCST90012109	Sex hormone-binding globulin levels	Sex hormone-binding globulin levels || ||	TRUE	igd	166413	0.00274403	220205146	3.30E-12	2	21001_males	Body mass index (BMI) || id:21001_males	TRUE	reported	igd	2	TRUE	NA	NA	NA	NA
323	rs6744646	G	A	G	A	0.0554684	-0.0023537	0.828299	0.829178	FALSE	FALSE	FALSE	ebi-a-GCST90012109	2	628504	0.001626	180726	0.14	Sex hormone-binding globulin levels || id:ebi-a-GCST90012109	Sex hormone-binding globulin levels	Sex hormone-binding globulin levels || ||	TRUE	igd	166413	0.00261213	628504	4.50E-100	2	21001_males	Body mass index (BMI) || id:21001_males	TRUE	reported	igd	2	TRUE	NA	NA	NA	NA
324	rs6752979	A	G	A	G	0.0125235	-0.00375843	0.31688	0.317553	FALSE	FALSE	FALSE	ebi-a-GCST90012109	2	81741750	0.00131923	180726	0.0064	Sex hormone-binding globulin levels || id:ebi-a-GCST90012109	Sex hormone-binding globulin levels	Sex hormone-binding globulin levels || ||	TRUE	igd	166413	0.00211721	81741750	3.30E-09	2	21001_males	Body mass index (BMI) || id:21001_males	TRUE	reported	igd	2	TRUE	NA	NA	NA	NA
325	rs67609008	C	T	C	T	0.0170863	0.000946794	0.283614	0.283829	FALSE	FALSE	FALSE	ebi-a-GCST90012109	10	126640936	0.0013602	180726	0.6	Sex hormone-binding globulin levels || id:ebi-a-GCST90012109	Sex hormone-binding globulin levels	Sex hormone-binding globulin levels || ||	TRUE	igd	166413	0.0022021	126640936	8.60E-15	10	21001_males	Body mass index (BMI) || id:21001_males	TRUE	reported	igd	2	TRUE	NA	NA	NA	NA
326	rs6769617	T	A	T	A	-0.0135754	0.000178349	0.66386	0.662813	FALSE	TRUE	FALSE	ebi-a-GCST90012109	3	62687746	0.00129877	180726	0.59	Sex hormone-binding globulin levels || id:ebi-a-GCST90012109	Sex hormone-binding globulin levels	Sex hormone-binding globulin levels || ||	TRUE	igd	166413	0.00208902	62687746	8.10E-11	3	21001_males	Body mass index (BMI) || id:21001_males	TRUE	reported	igd	2	TRUE	NA	NA	NA	NA
327	rs6774894	A	T	A	T	0.0133088	-0.004735	0.358148	0.358273	FALSE	TRUE	FALSE	ebi-a-GCST90012109	3	196116393	0.00128279	180726	0.00015	Sex hormone-binding globulin levels || id:ebi-a-GCST90012109	Sex hormone-binding globulin levels	Sex hormone-binding globulin levels || ||	TRUE	igd	166413	0.00205674	196116393	9.70E-11	3	21001_males	Body mass index (BMI) || id:21001_males	TRUE	reported	igd	2	TRUE	NA	NA	NA	NA
328	rs6777784	T	G	T	G	0.0116125	-0.00376293	0.61678	0.616195	FALSE	FALSE	FALSE	ebi-a-GCST90012109	3	62376645	0.00126372	180726	0.00179999	Sex hormone-binding globulin levels || id:ebi-a-GCST90012109	Sex hormone-binding globulin levels	Sex hormone-binding globulin levels || ||	TRUE	igd	166413	0.00202753	62376645	1.00E-08	3	21001_males	Body mass index (BMI) || id:21001_males	TRUE	reported	igd	2	TRUE	NA	NA	NA	NA
329	rs6831088	A	G	A	G	-0.0115222	0.00100471	0.640139	0.637476	FALSE	FALSE	FALSE	ebi-a-GCST90012109	4	20257769	0.00127964	180726	0.18	Sex hormone-binding globulin levels || id:ebi-a-GCST90012109	Sex hormone-binding globulin levels	Sex hormone-binding globulin levels || ||	TRUE	igd	166413	0.0020591	20257769	2.20E-08	4	21001_males	Body mass index (BMI) || id:21001_males	TRUE	reported	igd	2	TRUE	NA	NA	NA	NA
330	rs6843852	T	C	T	C	0.0130897	-0.000479618	0.507861	0.508525	FALSE	FALSE	FALSE	ebi-a-GCST90012109	4	162132758	0.00122717	180726	0.56	Sex hormone-binding globulin levels || id:ebi-a-GCST90012109	Sex hormone-binding globulin levels	Sex hormone-binding globulin levels || ||	TRUE	igd	166413	0.00197607	162132758	3.50E-11	4	21001_males	Body mass index (BMI) || id:21001_males	TRUE	reported	igd	2	TRUE	NA	NA	NA	NA
331	rs6909685	T	C	T	C	-0.014612	0.00520421	0.326809	0.325746	FALSE	FALSE	FALSE	ebi-a-GCST90012109	6	97753952	0.00132098	180726	0.000259998	Sex hormone-binding globulin levels || id:ebi-a-GCST90012109	Sex hormone-binding globulin levels	Sex hormone-binding globulin levels || ||	TRUE	igd	166413	0.00211352	97753952	4.70E-12	6	21001_males	Body mass index (BMI) || id:21001_males	TRUE	reported	igd	2	TRUE	NA	NA	NA	NA
332	rs6922607	G	A	G	A	0.0148848	0.00244872	0.189847	0.18925	FALSE	FALSE	FALSE	ebi-a-GCST90012109	6	142703483	0.00157313	180726	0.19	Sex hormone-binding globulin levels || id:ebi-a-GCST90012109	Sex hormone-binding globulin levels	Sex hormone-binding globulin levels || ||	TRUE	igd	166413	0.00251479	142703483	3.20E-09	6	21001_males	Body mass index (BMI) || id:21001_males	TRUE	reported	igd	2	TRUE	NA	NA	NA	NA
333	rs6938973	C	T	C	T	0.0182223	-0.00642816	0.601456	0.601736	FALSE	FALSE	FALSE	ebi-a-GCST90012109	6	98421721	0.00126081	180726	1.00E-07	Sex hormone-binding globulin levels || id:ebi-a-GCST90012109	Sex hormone-binding globulin levels	Sex hormone-binding globulin levels || ||	TRUE	igd	166413	0.00201872	98421721	1.80E-19	6	21001_males	Body mass index (BMI) || id:21001_males	TRUE	reported	igd	2	TRUE	NA	NA	NA	NA
334	rs6950388	A	G	A	G	0.0155219	-0.00301278	0.795086	0.797204	FALSE	FALSE	FALSE	ebi-a-GCST90012109	7	1270699	0.00152995	180726	0.0239999	Sex hormone-binding globulin levels || id:ebi-a-GCST90012109	Sex hormone-binding globulin levels	Sex hormone-binding globulin levels || ||	TRUE	igd	166413	0.00244806	1270699	2.30E-10	7	21001_males	Body mass index (BMI) || id:21001_males	TRUE	reported	igd	2	TRUE	NA	NA	NA	NA
335	rs6962980	C	A	C	A	-0.0159568	0.00279056	0.556019	0.558523	FALSE	FALSE	FALSE	ebi-a-GCST90012109	7	113452183	0.00123833	180726	0.012	Sex hormone-binding globulin levels || id:ebi-a-GCST90012109	Sex hormone-binding globulin levels	Sex hormone-binding globulin levels || ||	TRUE	igd	166413	0.00198814	113452183	1.00E-15	7	21001_males	Body mass index (BMI) || id:21001_males	TRUE	reported	igd	2	TRUE	NA	NA	NA	NA
336	rs698147	G	A	G	A	-0.0128512	0.00322238	0.543596	0.544295	FALSE	FALSE	FALSE	ebi-a-GCST90012109	5	3513485	0.0012384	180726	0.00340001	Sex hormone-binding globulin levels || id:ebi-a-GCST90012109	Sex hormone-binding globulin levels	Sex hormone-binding globulin levels || ||	TRUE	igd	166413	0.00198514	3513485	9.60E-11	5	21001_males	Body mass index (BMI) || id:21001_males	TRUE	reported	igd	2	TRUE	NA	NA	NA	NA
337	rs7024334	G	T	G	T	-0.0138177	0.00242641	0.77914	0.778396	FALSE	FALSE	FALSE	ebi-a-GCST90012109	9	109072075	0.00148519	180726	0.0309999	Sex hormone-binding globulin levels || id:ebi-a-GCST90012109	Sex hormone-binding globulin levels	Sex hormone-binding globulin levels || ||	TRUE	igd	166413	0.00238338	109072075	6.70E-09	9	21001_males	Body mass index (BMI) || id:21001_males	TRUE	reported	igd	2	TRUE	NA	NA	NA	NA
338	rs7027304	T	C	T	C	0.0145492	0.00103992	0.652661	0.653005	FALSE	FALSE	FALSE	ebi-a-GCST90012109	9	129408290	0.00129668	180726	0.82	Sex hormone-binding globulin levels || id:ebi-a-GCST90012109	Sex hormone-binding globulin levels	Sex hormone-binding globulin levels || ||	TRUE	igd	166413	0.00208703	129408290	3.10E-12	9	21001_males	Body mass index (BMI) || id:21001_males	TRUE	reported	igd	2	TRUE	NA	NA	NA	NA
339	rs7034554	G	A	G	A	-0.0129826	0.00173851	0.373825	0.373444	FALSE	FALSE	FALSE	ebi-a-GCST90012109	9	37081301	0.00127302	180726	0.21	Sex hormone-binding globulin levels || id:ebi-a-GCST90012109	Sex hormone-binding globulin levels	Sex hormone-binding globulin levels || ||	TRUE	igd	166413	0.00204252	37081301	2.10E-10	9	21001_males	Body mass index (BMI) || id:21001_males	TRUE	reported	igd	2	TRUE	NA	NA	NA	NA
341	rs704061	C	T	C	T	0.0146374	0.000936764	0.45505	0.454141	FALSE	FALSE	FALSE	ebi-a-GCST90012109	12	89771903	0.00123387	180726	0.2	Sex hormone-binding globulin levels || id:ebi-a-GCST90012109	Sex hormone-binding globulin levels	Sex hormone-binding globulin levels || ||	TRUE	igd	166413	0.00198552	89771903	1.70E-13	12	21001_males	Body mass index (BMI) || id:21001_males	TRUE	reported	igd	2	TRUE	NA	NA	NA	NA
342	rs7070670	T	C	T	C	-0.0123274	0.0014778	0.327923	0.328135	FALSE	FALSE	FALSE	ebi-a-GCST90012109	10	61842645	0.00130706	180726	0.42	Sex hormone-binding globulin levels || id:ebi-a-GCST90012109	Sex hormone-binding globulin levels	Sex hormone-binding globulin levels || ||	TRUE	igd	166413	0.00211928	61842645	6.00E-09	10	21001_males	Body mass index (BMI) || id:21001_males	TRUE	reported	igd	2	TRUE	NA	NA	NA	NA
343	rs7081254	C	T	C	T	-0.0142516	-0.000289421	0.205739	0.206675	FALSE	FALSE	FALSE	ebi-a-GCST90012109	10	132955696	0.00151114	180726	0.780001	Sex hormone-binding globulin levels || id:ebi-a-GCST90012109	Sex hormone-binding globulin levels	Sex hormone-binding globulin levels || ||	TRUE	igd	166413	0.00245216	132955696	6.20E-09	10	21001_males	Body mass index (BMI) || id:21001_males	TRUE	reported	igd	2	TRUE	NA	NA	NA	NA
344	rs7124681	A	C	A	C	0.0256977	-0.00137929	0.408353	0.40876	FALSE	FALSE	FALSE	ebi-a-GCST90012109	11	47529947	0.00124975	180726	0.2	Sex hormone-binding globulin levels || id:ebi-a-GCST90012109	Sex hormone-binding globulin levels	Sex hormone-binding globulin levels || ||	TRUE	igd	166413	0.0020063	47529947	1.50E-37	11	21001_males	Body mass index (BMI) || id:21001_males	TRUE	reported	igd	2	TRUE	NA	NA	NA	NA
345	rs7132908	A	G	A	G	0.0297904	-0.00176016	0.384458	0.384745	FALSE	FALSE	FALSE	ebi-a-GCST90012109	12	50263148	0.00126287	180726	0.13	Sex hormone-binding globulin levels || id:ebi-a-GCST90012109	Sex hormone-binding globulin levels	Sex hormone-binding globulin levels || ||	TRUE	igd	166413	0.00203363	50263148	1.40E-48	12	21001_males	Body mass index (BMI) || id:21001_males	TRUE	reported	igd	2	TRUE	NA	NA	NA	NA
346	rs71495038	A	G	A	G	0.0277998	-0.00983552	0.076936	0.07704	FALSE	FALSE	FALSE	ebi-a-GCST90012109	10	33971383	0.00229011	180726	4.20E-06	Sex hormone-binding globulin levels || id:ebi-a-GCST90012109	Sex hormone-binding globulin levels	Sex hormone-binding globulin levels || ||	TRUE	igd	166413	0.00370969	33971383	6.70E-14	10	21001_males	Body mass index (BMI) || id:21001_males	TRUE	reported	igd	2	TRUE	NA	NA	NA	NA
347	rs7201895	A	G	A	G	-0.0149781	0.00120126	0.354291	0.355199	FALSE	FALSE	FALSE	ebi-a-GCST90012109	16	407723	0.00129663	180726	0.28	Sex hormone-binding globulin levels || id:ebi-a-GCST90012109	Sex hormone-binding globulin levels	Sex hormone-binding globulin levels || ||	TRUE	igd	166413	0.00207999	407723	6.00E-13	16	21001_males	Body mass index (BMI) || id:21001_males	TRUE	reported	igd	2	TRUE	NA	NA	NA	NA
348	rs7206608	G	C	G	C	0.0135122	-0.00294855	0.32162	0.3224	FALSE	TRUE	FALSE	ebi-a-GCST90012109	16	82872628	0.00132092	180726	0.00920005	Sex hormone-binding globulin levels || id:ebi-a-GCST90012109	Sex hormone-binding globulin levels	Sex hormone-binding globulin levels || ||	TRUE	igd	166413	0.00211797	82872628	1.80E-10	16	21001_males	Body mass index (BMI) || id:21001_males	TRUE	reported	igd	2	TRUE	NA	NA	NA	NA
349	rs7218014	C	T	C	T	0.0189524	-0.000619838	0.197305	0.196836	FALSE	FALSE	FALSE	ebi-a-GCST90012109	17	65832016	0.00150266	180726	0.450001	Sex hormone-binding globulin levels || id:ebi-a-GCST90012109	Sex hormone-binding globulin levels	Sex hormone-binding globulin levels || ||	TRUE	igd	166413	0.00249216	65832016	2.90E-14	17	21001_males	Body mass index (BMI) || id:21001_males	TRUE	reported	igd	2	TRUE	NA	NA	NA	NA
350	rs7232171	T	G	T	G	0.0123404	-0.00153087	0.58263	0.583892	FALSE	FALSE	FALSE	ebi-a-GCST90012109	18	31251221	0.00125307	180726	0.2	Sex hormone-binding globulin levels || id:ebi-a-GCST90012109	Sex hormone-binding globulin levels	Sex hormone-binding globulin levels || ||	TRUE	igd	166413	0.00200821	31251221	8.00E-10	18	21001_males	Body mass index (BMI) || id:21001_males	TRUE	reported	igd	2	TRUE	NA	NA	NA	NA
351	rs723672	T	C	T	C	0.0111273	-0.000883255	0.43151	0.431661	FALSE	FALSE	FALSE	ebi-a-GCST90012109	12	2161561	0.00124886	180726	0.450001	Sex hormone-binding globulin levels || id:ebi-a-GCST90012109	Sex hormone-binding globulin levels	Sex hormone-binding globulin levels || ||	TRUE	igd	166413	0.00200698	2161561	3.00E-08	12	21001_males	Body mass index (BMI) || id:21001_males	TRUE	reported	igd	2	TRUE	NA	NA	NA	NA
353	rs7259070	C	T	C	T	0.021869	-0.00521943	0.596062	0.59673	FALSE	FALSE	FALSE	ebi-a-GCST90012109	19	47562509	0.00126665	180726	7.80E-06	Sex hormone-binding globulin levels || id:ebi-a-GCST90012109	Sex hormone-binding globulin levels	Sex hormone-binding globulin levels || ||	TRUE	igd	166413	0.00203628	47562509	6.60E-27	19	21001_males	Body mass index (BMI) || id:21001_males	TRUE	reported	igd	2	TRUE	NA	NA	NA	NA
354	rs72634826	A	G	A	G	-0.021277	0.00216666	0.259858	0.259234	FALSE	FALSE	FALSE	ebi-a-GCST90012109	1	1601052	0.00141689	180726	0.16	Sex hormone-binding globulin levels || id:ebi-a-GCST90012109	Sex hormone-binding globulin levels	Sex hormone-binding globulin levels || ||	TRUE	igd	166413	0.00228001	1601052	1.00E-20	1	21001_males	Body mass index (BMI) || id:21001_males	TRUE	reported	igd	2	TRUE	NA	NA	NA	NA
355	rs72649373	C	T	C	T	0.0178062	0.000408811	0.143188	0.142651	FALSE	FALSE	FALSE	ebi-a-GCST90012109	4	80609966	0.00179085	180726	0.9	Sex hormone-binding globulin levels || id:ebi-a-GCST90012109	Sex hormone-binding globulin levels	Sex hormone-binding globulin levels || ||	TRUE	igd	166413	0.00287805	80609966	6.10E-10	4	21001_males	Body mass index (BMI) || id:21001_males	TRUE	reported	igd	2	TRUE	NA	NA	NA	NA
356	rs72673947	G	A	G	A	0.0218864	-0.00246379	0.107031	0.106584	FALSE	FALSE	FALSE	ebi-a-GCST90012109	8	118884379	0.0020111	180726	0.16	Sex hormone-binding globulin levels || id:ebi-a-GCST90012109	Sex hormone-binding globulin levels	Sex hormone-binding globulin levels || ||	TRUE	igd	166413	0.00321496	118884379	9.90E-12	8	21001_males	Body mass index (BMI) || id:21001_males	TRUE	reported	igd	2	TRUE	NA	NA	NA	NA
357	rs72892910	T	G	T	G	0.0387798	-0.00200975	0.172232	0.17244	FALSE	FALSE	FALSE	ebi-a-GCST90012109	6	50816887	0.00163629	180726	0.0810009	Sex hormone-binding globulin levels || id:ebi-a-GCST90012109	Sex hormone-binding globulin levels	Sex hormone-binding globulin levels || ||	TRUE	igd	166413	0.00262053	50816887	1.50E-49	6	21001_males	Body mass index (BMI) || id:21001_males	TRUE	reported	igd	2	TRUE	NA	NA	NA	NA
358	rs72976986	A	G	A	G	-0.0232257	0.00717504	0.190123	0.189798	FALSE	FALSE	FALSE	ebi-a-GCST90012109	19	4050424	0.0015865	180726	4.00E-06	Sex hormone-binding globulin levels || id:ebi-a-GCST90012109	Sex hormone-binding globulin levels	Sex hormone-binding globulin levels || ||	TRUE	igd	166413	0.00254712	4050424	7.60E-20	19	21001_males	Body mass index (BMI) || id:21001_males	TRUE	reported	igd	2	TRUE	NA	NA	NA	NA
359	rs73026725	A	C	A	C	-0.022318	0.00093658	0.153534	0.155816	FALSE	FALSE	FALSE	ebi-a-GCST90012109	19	31017686	0.00170324	180726	0.53	Sex hormone-binding globulin levels || id:ebi-a-GCST90012109	Sex hormone-binding globulin levels	Sex hormone-binding globulin levels || ||	TRUE	igd	166413	0.00275052	31017686	4.90E-16	19	21001_males	Body mass index (BMI) || id:21001_males	TRUE	reported	igd	2	TRUE	NA	NA	NA	NA
360	rs73052033	C	T	C	T	-0.0303929	-7.97E-05	0.18493	0.185282	FALSE	FALSE	FALSE	ebi-a-GCST90012109	3	185828465	0.00158681	180726	0.98	Sex hormone-binding globulin levels || id:ebi-a-GCST90012109	Sex hormone-binding globulin levels	Sex hormone-binding globulin levels || ||	TRUE	igd	166413	0.00254634	185828465	7.70E-33	3	21001_males	Body mass index (BMI) || id:21001_males	TRUE	reported	igd	2	TRUE	NA	NA	NA	NA
361	rs7306534	A	G	A	G	-0.0112754	-0.00125046	0.621712	0.621725	FALSE	FALSE	FALSE	ebi-a-GCST90012109	12	68107914	0.00127647	180726	0.29	Sex hormone-binding globulin levels || id:ebi-a-GCST90012109	Sex hormone-binding globulin levels	Sex hormone-binding globulin levels || ||	TRUE	igd	166413	0.00205437	68107914	4.10E-08	12	21001_males	Body mass index (BMI) || id:21001_males	TRUE	reported	igd	2	TRUE	NA	NA	NA	NA
362	rs73124396	C	T	C	T	-0.0154472	0.00286525	0.205144	0.204227	FALSE	FALSE	FALSE	ebi-a-GCST90012109	7	71579606	0.00152969	180726	0.0430002	Sex hormone-binding globulin levels || id:ebi-a-GCST90012109	Sex hormone-binding globulin levels	Sex hormone-binding globulin levels || ||	TRUE	igd	166413	0.0024548	71579606	3.10E-10	7	21001_males	Body mass index (BMI) || id:21001_males	TRUE	reported	igd	2	TRUE	NA	NA	NA	NA
363	rs73142879	T	C	T	C	-0.0266936	0.00495526	0.192297	0.192537	FALSE	FALSE	FALSE	ebi-a-GCST90012109	20	51195932	0.00156927	180726	0.00629999	Sex hormone-binding globulin levels || id:ebi-a-GCST90012109	Sex hormone-binding globulin levels	Sex hormone-binding globulin levels || ||	TRUE	igd	166413	0.00252257	51195932	3.60E-26	20	21001_males	Body mass index (BMI) || id:21001_males	TRUE	reported	igd	2	TRUE	NA	NA	NA	NA
364	rs73193736	G	A	G	A	-0.0177165	0.00322071	0.243934	0.245341	FALSE	FALSE	FALSE	ebi-a-GCST90012109	12	108294381	0.00144109	180726	0.0329997	Sex hormone-binding globulin levels || id:ebi-a-GCST90012109	Sex hormone-binding globulin levels	Sex hormone-binding globulin levels || ||	TRUE	igd	166413	0.00232002	108294381	2.20E-14	12	21001_males	Body mass index (BMI) || id:21001_males	TRUE	reported	igd	2	TRUE	NA	NA	NA	NA
365	rs73213484	T	A	T	A	-0.0225766	0.00324054	0.141236	0.139729	FALSE	TRUE	FALSE	ebi-a-GCST90012109	4	28489339	0.00177009	180726	0.0779992	Sex hormone-binding globulin levels || id:ebi-a-GCST90012109	Sex hormone-binding globulin levels	Sex hormone-binding globulin levels || ||	TRUE	igd	166413	0.0028364	28489339	1.70E-15	4	21001_males	Body mass index (BMI) || id:21001_males	TRUE	reported	igd	2	TRUE	NA	NA	NA	NA
366	rs7331420	A	G	A	G	-0.0143702	0.00236612	0.285276	0.28573	FALSE	FALSE	FALSE	ebi-a-GCST90012109	13	99236471	0.00137274	180726	0.061	Sex hormone-binding globulin levels || id:ebi-a-GCST90012109	Sex hormone-binding globulin levels	Sex hormone-binding globulin levels || ||	TRUE	igd	166413	0.00220081	99236471	6.60E-11	13	21001_males	Body mass index (BMI) || id:21001_males	TRUE	reported	igd	2	TRUE	NA	NA	NA	NA
367	rs7357754	G	A	G	A	0.0141146	0.00254069	0.500139	0.501439	FALSE	FALSE	FALSE	ebi-a-GCST90012109	9	92207308	0.0012359	180726	0.0460002	Sex hormone-binding globulin levels || id:ebi-a-GCST90012109	Sex hormone-binding globulin levels	Sex hormone-binding globulin levels || ||	TRUE	igd	166413	0.00198362	92207308	1.10E-12	9	21001_males	Body mass index (BMI) || id:21001_males	TRUE	reported	igd	2	TRUE	NA	NA	NA	NA
368	rs73601548	T	C	T	C	0.0177354	-0.00162457	0.114527	0.114227	FALSE	FALSE	FALSE	ebi-a-GCST90012109	10	18549889	0.00192865	180726	0.49	Sex hormone-binding globulin levels || id:ebi-a-GCST90012109	Sex hormone-binding globulin levels	Sex hormone-binding globulin levels || ||	TRUE	igd	166413	0.00311639	18549889	1.30E-08	10	21001_males	Body mass index (BMI) || id:21001_males	TRUE	reported	igd	2	TRUE	NA	NA	NA	NA
369	rs73985439	C	A	C	A	0.0136616	0.000140304	0.307299	0.307605	FALSE	FALSE	FALSE	ebi-a-GCST90012109	2	212299249	0.00132903	180726	0.68	Sex hormone-binding globulin levels || id:ebi-a-GCST90012109	Sex hormone-binding globulin levels	Sex hormone-binding globulin levels || ||	TRUE	igd	166413	0.00214059	212299249	1.70E-10	2	21001_males	Body mass index (BMI) || id:21001_males	TRUE	reported	igd	2	TRUE	NA	NA	NA	NA
370	rs7442885	G	C	G	C	-0.0228163	-0.000428851	0.214049	0.211281	FALSE	TRUE	FALSE	ebi-a-GCST90012109	5	87682877	0.00151391	180726	0.81	Sex hormone-binding globulin levels || id:ebi-a-GCST90012109	Sex hormone-binding globulin levels	Sex hormone-binding globulin levels || ||	TRUE	igd	166413	0.00241251	87682877	3.20E-21	5	21001_males	Body mass index (BMI) || id:21001_males	TRUE	reported	igd	2	TRUE	NA	NA	NA	NA
371	rs745249	T	C	T	C	0.0176118	-0.00327085	0.281945	0.28446	FALSE	FALSE	FALSE	ebi-a-GCST90012109	2	105460333	0.0013624	180726	0.015	Sex hormone-binding globulin levels || id:ebi-a-GCST90012109	Sex hormone-binding globulin levels	Sex hormone-binding globulin levels || ||	TRUE	igd	166413	0.00219724	105460333	1.10E-15	2	21001_males	Body mass index (BMI) || id:21001_males	TRUE	reported	igd	2	TRUE	NA	NA	NA	NA
372	rs74750282	C	T	C	T	-0.0196382	0.00275157	0.086623	0.087055	FALSE	FALSE	FALSE	ebi-a-GCST90012109	7	114744463	0.00219165	180726	0.25	Sex hormone-binding globulin levels || id:ebi-a-GCST90012109	Sex hormone-binding globulin levels	Sex hormone-binding globulin levels || ||	TRUE	igd	166413	0.00352561	114744463	2.50E-08	7	21001_males	Body mass index (BMI) || id:21001_males	TRUE	reported	igd	2	TRUE	NA	NA	NA	NA
373	rs7498665	G	A	G	A	0.0268646	-0.00562535	0.399659	0.403965	FALSE	FALSE	FALSE	ebi-a-GCST90012109	16	28883241	0.00125914	180726	6.20E-06	Sex hormone-binding globulin levels || id:ebi-a-GCST90012109	Sex hormone-binding globulin levels	Sex hormone-binding globulin levels || ||	TRUE	igd	166413	0.00201997	28883241	2.30E-40	16	21001_males	Body mass index (BMI) || id:21001_males	TRUE	reported	igd	2	TRUE	NA	NA	NA	NA
374	rs7516554	T	C	T	C	0.0120066	-0.00118952	0.399941	0.39989	FALSE	FALSE	FALSE	ebi-a-GCST90012109	1	210301331	0.00125003	180726	0.39	Sex hormone-binding globulin levels || id:ebi-a-GCST90012109	Sex hormone-binding globulin levels	Sex hormone-binding globulin levels || ||	TRUE	igd	166413	0.00201565	210301331	2.60E-09	1	21001_males	Body mass index (BMI) || id:21001_males	TRUE	reported	igd	2	TRUE	NA	NA	NA	NA
375	rs7519259	A	G	A	G	0.0140028	-0.00224854	0.52836	0.529977	FALSE	FALSE	FALSE	ebi-a-GCST90012109	1	66434743	0.00122942	180726	0.13	Sex hormone-binding globulin levels || id:ebi-a-GCST90012109	Sex hormone-binding globulin levels	Sex hormone-binding globulin levels || ||	TRUE	igd	166413	0.00198381	66434743	1.70E-12	1	21001_males	Body mass index (BMI) || id:21001_males	TRUE	reported	igd	2	TRUE	NA	NA	NA	NA
376	rs754635	G	C	G	C	0.0219925	-0.00175831	0.886582	0.886127	FALSE	TRUE	FALSE	ebi-a-GCST90012109	3	42305131	0.00193599	180726	0.31	Sex hormone-binding globulin levels || id:ebi-a-GCST90012109	Sex hormone-binding globulin levels	Sex hormone-binding globulin levels || ||	TRUE	igd	166413	0.0031093	42305131	1.50E-12	3	21001_males	Body mass index (BMI) || id:21001_males	TRUE	reported	igd	2	TRUE	NA	NA	NA	NA
377	rs75499503	T	C	T	C	-0.0180331	0.00555018	0.220101	0.220197	FALSE	FALSE	FALSE	ebi-a-GCST90012109	6	26145217	0.00151315	180726	0.00015	Sex hormone-binding globulin levels || id:ebi-a-GCST90012109	Sex hormone-binding globulin levels	Sex hormone-binding globulin levels || ||	TRUE	igd	166413	0.00241845	26145217	8.90E-14	6	21001_males	Body mass index (BMI) || id:21001_males	TRUE	reported	igd	2	TRUE	NA	NA	NA	NA
379	rs7571496	G	A	G	A	-0.0158916	-0.000586176	0.260545	0.259253	FALSE	FALSE	FALSE	ebi-a-GCST90012109	2	6169351	0.00140266	180726	0.98	Sex hormone-binding globulin levels || id:ebi-a-GCST90012109	Sex hormone-binding globulin levels	Sex hormone-binding globulin levels || ||	TRUE	igd	166413	0.00225454	6169351	1.80E-12	2	21001_males	Body mass index (BMI) || id:21001_males	TRUE	reported	igd	2	TRUE	NA	NA	NA	NA
380	rs76183894	C	T	C	T	-0.0219584	0.00603132	0.080747	0.080238	FALSE	FALSE	FALSE	ebi-a-GCST90012109	3	114371939	0.00227807	180726	0.00460002	Sex hormone-binding globulin levels || id:ebi-a-GCST90012109	Sex hormone-binding globulin levels	Sex hormone-binding globulin levels || ||	TRUE	igd	166413	0.00364437	114371939	1.70E-09	3	21001_males	Body mass index (BMI) || id:21001_males	TRUE	reported	igd	2	TRUE	NA	NA	NA	NA
381	rs7619139	A	T	A	T	0.0134537	-0.00184813	0.588616	0.589264	FALSE	TRUE	FALSE	ebi-a-GCST90012109	3	25110415	0.00125293	180726	0.0589997	Sex hormone-binding globulin levels || id:ebi-a-GCST90012109	Sex hormone-binding globulin levels	Sex hormone-binding globulin levels || ||	TRUE	igd	166413	0.00201061	25110415	2.20E-11	3	21001_males	Body mass index (BMI) || id:21001_males	TRUE	reported	igd	2	TRUE	NA	NA	NA	NA
383	rs76702514	G	C	G	C	-0.0164862	0.00213621	0.210623	0.210646	FALSE	TRUE	FALSE	ebi-a-GCST90012109	1	195148296	0.0015098	180726	0.11	Sex hormone-binding globulin levels || id:ebi-a-GCST90012109	Sex hormone-binding globulin levels	Sex hormone-binding globulin levels || ||	TRUE	igd	166413	0.00243278	195148296	1.20E-11	1	21001_males	Body mass index (BMI) || id:21001_males	TRUE	reported	igd	2	TRUE	NA	NA	NA	NA
384	rs7683836	A	G	A	G	-0.0122469	0.00219186	0.557215	0.557908	FALSE	FALSE	FALSE	ebi-a-GCST90012109	4	180167906	0.00123633	180726	0.1	Sex hormone-binding globulin levels || id:ebi-a-GCST90012109	Sex hormone-binding globulin levels	Sex hormone-binding globulin levels || ||	TRUE	igd	166413	0.00199427	180167906	8.20E-10	4	21001_males	Body mass index (BMI) || id:21001_males	TRUE	reported	igd	2	TRUE	NA	NA	NA	NA
386	rs7708584	G	A	G	A	-0.0159321	0.00369081	0.572344	0.572811	FALSE	FALSE	FALSE	ebi-a-GCST90012109	5	153543466	0.00124235	180726	0.00340001	Sex hormone-binding globulin levels || id:ebi-a-GCST90012109	Sex hormone-binding globulin levels	Sex hormone-binding globulin levels || ||	TRUE	igd	166413	0.0019949	153543466	1.40E-15	5	21001_males	Body mass index (BMI) || id:21001_males	TRUE	reported	igd	2	TRUE	NA	NA	NA	NA
387	rs7761673	A	T	A	T	-0.0135915	0.00058962	0.21988	0.219414	FALSE	TRUE	FALSE	ebi-a-GCST90012109	6	70357368	0.00149352	180726	0.51	Sex hormone-binding globulin levels || id:ebi-a-GCST90012109	Sex hormone-binding globulin levels	Sex hormone-binding globulin levels || ||	TRUE	igd	166413	0.0023901	70357368	1.30E-08	6	21001_males	Body mass index (BMI) || id:21001_males	TRUE	reported	igd	2	TRUE	NA	NA	NA	NA
388	rs7762794	G	A	G	A	0.0149077	-0.00156066	0.285408	0.284337	FALSE	FALSE	FALSE	ebi-a-GCST90012109	6	153380228	0.00136407	180726	0.14	Sex hormone-binding globulin levels || id:ebi-a-GCST90012109	Sex hormone-binding globulin levels	Sex hormone-binding globulin levels || ||	TRUE	igd	166413	0.00218606	153380228	9.10E-12	6	21001_males	Body mass index (BMI) || id:21001_males	TRUE	reported	igd	2	TRUE	NA	NA	NA	NA
390	rs7776021	A	G	A	G	0.0123701	-0.00222386	0.287599	0.287448	FALSE	FALSE	FALSE	ebi-a-GCST90012109	6	73742152	0.00136335	180726	0.0309999	Sex hormone-binding globulin levels || id:ebi-a-GCST90012109	Sex hormone-binding globulin levels	Sex hormone-binding globulin levels || ||	TRUE	igd	166413	0.00218251	73742152	1.40E-08	6	21001_males	Body mass index (BMI) || id:21001_males	TRUE	reported	igd	2	TRUE	NA	NA	NA	NA
391	rs7802342	G	T	G	T	0.0122748	-0.00349878	0.288566	0.289555	FALSE	FALSE	FALSE	ebi-a-GCST90012109	7	137435925	0.00135686	180726	0.00230001	Sex hormone-binding globulin levels || id:ebi-a-GCST90012109	Sex hormone-binding globulin levels	Sex hormone-binding globulin levels || ||	TRUE	igd	166413	0.00218145	137435925	1.80E-08	7	21001_males	Body mass index (BMI) || id:21001_males	TRUE	reported	igd	2	TRUE	NA	NA	NA	NA
392	rs7805441	T	C	T	C	0.0133747	-0.00104314	0.502261	0.499939	FALSE	FALSE	FALSE	ebi-a-GCST90012109	7	78121458	0.00123787	180726	0.58	Sex hormone-binding globulin levels || id:ebi-a-GCST90012109	Sex hormone-binding globulin levels	Sex hormone-binding globulin levels || ||	TRUE	igd	166413	0.00198884	78121458	1.80E-11	7	21001_males	Body mass index (BMI) || id:21001_males	TRUE	reported	igd	2	TRUE	NA	NA	NA	NA
394	rs784257	C	T	C	T	0.0179315	-0.000964621	0.812541	0.813552	FALSE	FALSE	FALSE	ebi-a-GCST90012109	18	53397199	0.00159408	180726	0.7	Sex hormone-binding globulin levels || id:ebi-a-GCST90012109	Sex hormone-binding globulin levels	Sex hormone-binding globulin levels || ||	TRUE	igd	166413	0.00254968	53397199	2.00E-12	18	21001_males	Body mass index (BMI) || id:21001_males	TRUE	reported	igd	2	TRUE	NA	NA	NA	NA
395	rs78605811	C	A	C	A	-0.032737	0.000654892	0.05405	0.05374	FALSE	FALSE	FALSE	ebi-a-GCST90012109	3	83631491	0.00278123	180726	0.84	Sex hormone-binding globulin levels || id:ebi-a-GCST90012109	Sex hormone-binding globulin levels	Sex hormone-binding globulin levels || ||	TRUE	igd	166413	0.00444673	83631491	1.80E-13	3	21001_males	Body mass index (BMI) || id:21001_males	TRUE	reported	igd	2	TRUE	NA	NA	NA	NA
396	rs7893571	T	G	T	G	0.0140553	-0.00226263	0.665897	0.664096	FALSE	FALSE	FALSE	ebi-a-GCST90012109	10	16750129	0.0012961	180726	0.0389996	Sex hormone-binding globulin levels || id:ebi-a-GCST90012109	Sex hormone-binding globulin levels	Sex hormone-binding globulin levels || ||	TRUE	igd	166413	0.00210152	16750129	2.30E-11	10	21001_males	Body mass index (BMI) || id:21001_males	TRUE	reported	igd	2	TRUE	NA	NA	NA	NA
398	rs7925100	A	G	A	G	0.014725	-0.00286186	0.396117	0.398004	FALSE	FALSE	FALSE	ebi-a-GCST90012109	11	118941596	0.00125678	180726	0.0140001	Sex hormone-binding globulin levels || id:ebi-a-GCST90012109	Sex hormone-binding globulin levels	Sex hormone-binding globulin levels || ||	TRUE	igd	166413	0.0020221	118941596	3.30E-13	11	21001_males	Body mass index (BMI) || id:21001_males	TRUE	reported	igd	2	TRUE	NA	NA	NA	NA
399	rs7944782	G	T	G	T	0.0157606	-0.000327455	0.509784	0.510357	FALSE	FALSE	FALSE	ebi-a-GCST90012109	11	130795698	0.0012379	180726	0.38	Sex hormone-binding globulin levels || id:ebi-a-GCST90012109	Sex hormone-binding globulin levels	Sex hormone-binding globulin levels || ||	TRUE	igd	166413	0.00198748	130795698	2.20E-15	11	21001_males	Body mass index (BMI) || id:21001_males	TRUE	reported	igd	2	TRUE	NA	NA	NA	NA
400	rs7947143	A	G	A	G	-0.0182782	0.00363881	0.163483	0.164604	FALSE	FALSE	FALSE	ebi-a-GCST90012109	11	64090422	0.00166241	180726	0.0230001	Sex hormone-binding globulin levels || id:ebi-a-GCST90012109	Sex hormone-binding globulin levels	Sex hormone-binding globulin levels || ||	TRUE	igd	166413	0.00267522	64090422	8.30E-12	11	21001_males	Body mass index (BMI) || id:21001_males	TRUE	reported	igd	2	TRUE	NA	NA	NA	NA
401	rs79780963	T	C	T	C	0.0236803	0.00425799	0.077428	0.077134	FALSE	FALSE	FALSE	ebi-a-GCST90012109	10	104952499	0.00228585	180726	0.0909997	Sex hormone-binding globulin levels || id:ebi-a-GCST90012109	Sex hormone-binding globulin levels	Sex hormone-binding globulin levels || ||	TRUE	igd	166413	0.00369591	104952499	1.50E-10	10	21001_males	Body mass index (BMI) || id:21001_males	TRUE	reported	igd	2	TRUE	NA	NA	NA	NA
402	rs7996639	A	G	A	G	0.0145559	-0.000945247	0.449354	0.446518	FALSE	FALSE	FALSE	ebi-a-GCST90012109	13	97019090	0.00124892	180726	0.25	Sex hormone-binding globulin levels || id:ebi-a-GCST90012109	Sex hormone-binding globulin levels	Sex hormone-binding globulin levels || ||	TRUE	igd	166413	0.00200245	97019090	3.60E-13	13	21001_males	Body mass index (BMI) || id:21001_males	TRUE	reported	igd	2	TRUE	NA	NA	NA	NA
403	rs80135274	T	A	T	A	0.021339	-0.00103669	0.070324	0.070413	FALSE	TRUE	FALSE	ebi-a-GCST90012109	17	5286277	0.00233968	180726	0.630001	Sex hormone-binding globulin levels || id:ebi-a-GCST90012109	Sex hormone-binding globulin levels	Sex hormone-binding globulin levels || ||	TRUE	igd	166413	0.00388113	5286277	3.80E-08	17	21001_males	Body mass index (BMI) || id:21001_males	TRUE	reported	igd	2	TRUE	NA	NA	NA	NA
405	rs8020365	A	T	A	T	0.0251068	-0.00411053	0.220464	0.222235	FALSE	TRUE	FALSE	ebi-a-GCST90012109	14	79937216	0.00149093	180726	0.00340001	Sex hormone-binding globulin levels || id:ebi-a-GCST90012109	Sex hormone-binding globulin levels	Sex hormone-binding globulin levels || ||	TRUE	igd	166413	0.00239517	79937216	1.00E-25	14	21001_males	Body mass index (BMI) || id:21001_males	TRUE	reported	igd	2	TRUE	NA	NA	NA	NA
406	rs8024137	T	A	T	A	0.0156329	-0.000931691	0.848207	0.847264	FALSE	TRUE	FALSE	ebi-a-GCST90012109	15	35837297	0.00171578	180726	0.52	Sex hormone-binding globulin levels || id:ebi-a-GCST90012109	Sex hormone-binding globulin levels	Sex hormone-binding globulin levels || ||	TRUE	igd	166413	0.00276778	35837297	1.60E-08	15	21001_males	Body mass index (BMI) || id:21001_males	TRUE	reported	igd	2	TRUE	NA	NA	NA	NA
407	rs8025516	G	T	G	T	-0.0146558	0.00127211	0.645928	0.645586	FALSE	FALSE	FALSE	ebi-a-GCST90012109	15	95271872	0.00129229	180726	0.22	Sex hormone-binding globulin levels || id:ebi-a-GCST90012109	Sex hormone-binding globulin levels	Sex hormone-binding globulin levels || ||	TRUE	igd	166413	0.00207578	95271872	1.70E-12	15	21001_males	Body mass index (BMI) || id:21001_males	TRUE	reported	igd	2	TRUE	NA	NA	NA	NA
409	rs8089514	A	T	A	T	0.012988	-0.00329409	0.36868	0.368749	FALSE	TRUE	FALSE	ebi-a-GCST90012109	18	69224478	0.00129394	180726	0.0032	Sex hormone-binding globulin levels || id:ebi-a-GCST90012109	Sex hormone-binding globulin levels	Sex hormone-binding globulin levels || ||	TRUE	igd	166413	0.00207588	69224478	3.90E-10	18	21001_males	Body mass index (BMI) || id:21001_males	TRUE	reported	igd	2	TRUE	NA	NA	NA	NA
410	rs8112818	G	A	G	A	-0.020696	0.00276947	0.400329	0.400265	FALSE	FALSE	FALSE	ebi-a-GCST90012109	19	18812785	0.00126196	180726	0.00340001	Sex hormone-binding globulin levels || id:ebi-a-GCST90012109	Sex hormone-binding globulin levels	Sex hormone-binding globulin levels || ||	TRUE	igd	166413	0.00202712	18812785	1.80E-24	19	21001_males	Body mass index (BMI) || id:21001_males	TRUE	reported	igd	2	TRUE	NA	NA	NA	NA
411	rs8132491	A	G	A	G	-0.015375	0.00108554	0.313023	0.312731	FALSE	FALSE	FALSE	ebi-a-GCST90012109	21	40288577	0.00136904	180726	0.57	Sex hormone-binding globulin levels || id:ebi-a-GCST90012109	Sex hormone-binding globulin levels	Sex hormone-binding globulin levels || ||	TRUE	igd	166413	0.00219317	40288577	2.40E-12	21	21001_males	Body mass index (BMI) || id:21001_males	TRUE	reported	igd	2	TRUE	NA	NA	NA	NA
412	rs815163	C	T	C	T	-0.016485	0.00121249	0.563148	0.563456	FALSE	FALSE	FALSE	ebi-a-GCST90012109	1	190294726	0.00123231	180726	0.4	Sex hormone-binding globulin levels || id:ebi-a-GCST90012109	Sex hormone-binding globulin levels	Sex hormone-binding globulin levels || ||	TRUE	igd	166413	0.00198582	190294726	1.00E-16	1	21001_males	Body mass index (BMI) || id:21001_males	TRUE	reported	igd	2	TRUE	NA	NA	NA	NA
413	rs852042	G	A	G	A	-0.0131207	-0.00216783	0.758575	0.759323	FALSE	FALSE	FALSE	ebi-a-GCST90012109	20	17091233	0.00144282	180726	0.064	Sex hormone-binding globulin levels || id:ebi-a-GCST90012109	Sex hormone-binding globulin levels	Sex hormone-binding globulin levels || ||	TRUE	igd	166413	0.00231309	17091233	1.40E-08	20	21001_males	Body mass index (BMI) || id:21001_males	TRUE	reported	igd	2	TRUE	NA	NA	NA	NA
414	rs862320	T	C	T	C	-0.0231703	0.00394462	0.40965	0.410876	FALSE	FALSE	FALSE	ebi-a-GCST90012109	16	69651866	0.00125543	180726	0.00230001	Sex hormone-binding globulin levels || id:ebi-a-GCST90012109	Sex hormone-binding globulin levels	Sex hormone-binding globulin levels || ||	TRUE	igd	166413	0.00201345	69651866	1.20E-30	16	21001_males	Body mass index (BMI) || id:21001_males	TRUE	reported	igd	2	TRUE	NA	NA	NA	NA
416	rs909892	A	G	A	G	-0.0184105	0.00272916	0.134817	0.132823	FALSE	FALSE	FALSE	ebi-a-GCST90012109	20	41982698	0.00182493	180726	0.0219999	Sex hormone-binding globulin levels || id:ebi-a-GCST90012109	Sex hormone-binding globulin levels	Sex hormone-binding globulin levels || ||	TRUE	igd	166413	0.00291255	41982698	2.60E-10	20	21001_males	Body mass index (BMI) || id:21001_males	TRUE	reported	igd	2	TRUE	NA	NA	NA	NA
417	rs923994	G	A	G	A	-0.0145761	0.00237961	0.783195	0.783045	FALSE	FALSE	FALSE	ebi-a-GCST90012109	4	67802992	0.00149416	180726	0.08	Sex hormone-binding globulin levels || id:ebi-a-GCST90012109	Sex hormone-binding globulin levels	Sex hormone-binding globulin levels || ||	TRUE	igd	166413	0.00240219	67802992	1.30E-09	4	21001_males	Body mass index (BMI) || id:21001_males	TRUE	reported	igd	2	TRUE	NA	NA	NA	NA
418	rs9267671	A	G	A	G	0.026149	-0.00210691	0.060733	0.060324	FALSE	FALSE	FALSE	ebi-a-GCST90012109	6	31880480	0.00259301	180726	0.3	Sex hormone-binding globulin levels || id:ebi-a-GCST90012109	Sex hormone-binding globulin levels	Sex hormone-binding globulin levels || ||	TRUE	igd	166413	0.00413587	31880480	2.60E-10	6	21001_males	Body mass index (BMI) || id:21001_males	TRUE	reported	igd	2	TRUE	NA	NA	NA	NA
419	rs9291822	T	C	T	C	-0.014263	0.00102894	0.514868	0.514822	FALSE	FALSE	FALSE	ebi-a-GCST90012109	5	64076515	0.00124424	180726	0.88	Sex hormone-binding globulin levels || id:ebi-a-GCST90012109	Sex hormone-binding globulin levels	Sex hormone-binding globulin levels || ||	TRUE	igd	166413	0.00199464	64076515	8.60E-13	5	21001_males	Body mass index (BMI) || id:21001_males	TRUE	reported	igd	2	TRUE	NA	NA	NA	NA
420	rs9294260	A	G	A	G	0.014782	-0.0018461	0.476559	0.477973	FALSE	FALSE	FALSE	ebi-a-GCST90012109	6	83433228	0.00124157	180726	0.0940005	Sex hormone-binding globulin levels || id:ebi-a-GCST90012109	Sex hormone-binding globulin levels	Sex hormone-binding globulin levels || ||	TRUE	igd	166413	0.00198818	83433228	1.00E-13	6	21001_males	Body mass index (BMI) || id:21001_males	TRUE	reported	igd	2	TRUE	NA	NA	NA	NA
421	rs9349235	T	C	T	C	0.0111809	-0.000369852	0.410635	0.410691	FALSE	FALSE	FALSE	ebi-a-GCST90012109	6	42516718	0.00125336	180726	0.93	Sex hormone-binding globulin levels || id:ebi-a-GCST90012109	Sex hormone-binding globulin levels	Sex hormone-binding globulin levels || ||	TRUE	igd	166413	0.00200924	42516718	2.60E-08	6	21001_males	Body mass index (BMI) || id:21001_males	TRUE	reported	igd	2	TRUE	NA	NA	NA	NA
422	rs935166	A	G	A	G	-0.0161066	-0.00106412	0.506805	0.507553	FALSE	FALSE	FALSE	ebi-a-GCST90012109	2	26949366	0.00122534	180726	0.43	Sex hormone-binding globulin levels || id:ebi-a-GCST90012109	Sex hormone-binding globulin levels	Sex hormone-binding globulin levels || ||	TRUE	igd	166413	0.00197292	26949366	3.20E-16	2	21001_males	Body mass index (BMI) || id:21001_males	TRUE	reported	igd	2	TRUE	NA	NA	NA	NA
424	rs9463175	T	C	T	C	-0.0115	-0.00154937	0.338958	0.337135	FALSE	FALSE	FALSE	ebi-a-GCST90012109	6	9510030	0.00131601	180726	0.4	Sex hormone-binding globulin levels || id:ebi-a-GCST90012109	Sex hormone-binding globulin levels	Sex hormone-binding globulin levels || ||	TRUE	igd	166413	0.00210115	9510030	4.40E-08	6	21001_males	Body mass index (BMI) || id:21001_males	TRUE	reported	igd	2	TRUE	NA	NA	NA	NA
425	rs9478496	C	T	C	T	0.0181836	-0.00227979	0.164225	0.165232	FALSE	FALSE	FALSE	ebi-a-GCST90012109	6	154333183	0.00166637	180726	0.11	Sex hormone-binding globulin levels || id:ebi-a-GCST90012109	Sex hormone-binding globulin levels	Sex hormone-binding globulin levels || ||	TRUE	igd	166413	0.00267493	154333183	1.10E-11	6	21001_males	Body mass index (BMI) || id:21001_males	TRUE	reported	igd	2	TRUE	NA	NA	NA	NA
426	rs9515446	G	A	G	A	0.0151051	-0.0019898	0.447709	0.448972	FALSE	FALSE	FALSE	ebi-a-GCST90012109	13	112217108	0.00124114	180726	0.0920005	Sex hormone-binding globulin levels || id:ebi-a-GCST90012109	Sex hormone-binding globulin levels	Sex hormone-binding globulin levels || ||	TRUE	igd	166413	0.00199052	112217108	3.20E-14	13	21001_males	Body mass index (BMI) || id:21001_males	TRUE	reported	igd	2	TRUE	NA	NA	NA	NA
427	rs9522180	T	C	T	C	-0.0141095	-0.00145541	0.553392	0.55285	FALSE	FALSE	FALSE	ebi-a-GCST90012109	13	111970212	0.00124409	180726	0.21	Sex hormone-binding globulin levels || id:ebi-a-GCST90012109	Sex hormone-binding globulin levels	Sex hormone-binding globulin levels || ||	TRUE	igd	166413	0.00199325	111970212	1.50E-12	13	21001_males	Body mass index (BMI) || id:21001_males	TRUE	reported	igd	2	TRUE	NA	NA	NA	NA
428	rs9571687	A	C	A	C	-0.0135388	0.000231067	0.329363	0.329296	FALSE	FALSE	FALSE	ebi-a-GCST90012109	13	67472713	0.00131753	180726	0.95	Sex hormone-binding globulin levels || id:ebi-a-GCST90012109	Sex hormone-binding globulin levels	Sex hormone-binding globulin levels || ||	TRUE	igd	166413	0.0021094	67472713	1.40E-10	13	21001_males	Body mass index (BMI) || id:21001_males	TRUE	reported	igd	2	TRUE	NA	NA	NA	NA
430	rs9638713	G	A	G	A	-0.0361735	0.0113163	0.97477	0.975025	FALSE	FALSE	FALSE	ebi-a-GCST90012109	7	14645949	0.00397925	180726	0.0017	Sex hormone-binding globulin levels || id:ebi-a-GCST90012109	Sex hormone-binding globulin levels	Sex hormone-binding globulin levels || ||	TRUE	igd	166413	0.00635399	14645949	1.20E-08	7	21001_males	Body mass index (BMI) || id:21001_males	TRUE	reported	igd	2	TRUE	NA	NA	NA	NA
431	rs9673839	G	A	G	A	0.0130337	-0.00121742	0.490967	0.492764	FALSE	FALSE	FALSE	ebi-a-GCST90012109	16	76895693	0.00123916	180726	0.6	Sex hormone-binding globulin levels || id:ebi-a-GCST90012109	Sex hormone-binding globulin levels	Sex hormone-binding globulin levels || ||	TRUE	igd	166413	0.00198783	76895693	5.50E-11	16	21001_males	Body mass index (BMI) || id:21001_males	TRUE	reported	igd	2	TRUE	NA	NA	NA	NA
433	rs9674487	G	C	G	C	0.158445	-0.00135252	0.001338	0.001304	FALSE	TRUE	FALSE	ebi-a-GCST90012109	17	80191995	0.017485	180726	0.709999	Sex hormone-binding globulin levels || id:ebi-a-GCST90012109	Sex hormone-binding globulin levels	Sex hormone-binding globulin levels || ||	TRUE	igd	166413	0.0286171	80191995	3.10E-08	17	21001_males	Body mass index (BMI) || id:21001_males	TRUE	reported	igd	2	TRUE	NA	NA	NA	NA
434	rs9830592	A	C	A	C	0.0154849	-0.00139945	0.582421	0.582506	FALSE	FALSE	FALSE	ebi-a-GCST90012109	3	104631603	0.00124519	180726	0.43	Sex hormone-binding globulin levels || id:ebi-a-GCST90012109	Sex hormone-binding globulin levels	Sex hormone-binding globulin levels || ||	TRUE	igd	166413	0.00200164	104631603	1.00E-14	3	21001_males	Body mass index (BMI) || id:21001_males	TRUE	reported	igd	2	TRUE	NA	NA	NA	NA
435	rs9839081	A	G	A	G	-0.011701	-0.00104334	0.325232	0.327068	FALSE	FALSE	FALSE	ebi-a-GCST90012109	3	123051230	0.00133145	180726	0.86	Sex hormone-binding globulin levels || id:ebi-a-GCST90012109	Sex hormone-binding globulin levels	Sex hormone-binding globulin levels || ||	TRUE	igd	166413	0.00214045	123051230	4.60E-08	3	21001_males	Body mass index (BMI) || id:21001_males	TRUE	reported	igd	2	TRUE	NA	NA	NA	NA
436	rs9843653	C	T	C	T	0.0294509	-0.00633961	0.511652	0.516009	FALSE	FALSE	FALSE	ebi-a-GCST90012109	3	49920571	0.00123077	180726	4.50E-07	Sex hormone-binding globulin levels || id:ebi-a-GCST90012109	Sex hormone-binding globulin levels	Sex hormone-binding globulin levels || ||	TRUE	igd	166413	0.00197538	49920571	2.90E-50	3	21001_males	Body mass index (BMI) || id:21001_males	TRUE	reported	igd	2	TRUE	NA	NA	NA	NA
437	rs9876664	T	G	T	G	-0.0180478	0.001643	0.375389	0.374453	FALSE	FALSE	FALSE	ebi-a-GCST90012109	3	85806313	0.00127406	180726	0.27	Sex hormone-binding globulin levels || id:ebi-a-GCST90012109	Sex hormone-binding globulin levels	Sex hormone-binding globulin levels || ||	TRUE	igd	166413	0.00204174	85806313	9.60E-19	3	21001_males	Body mass index (BMI) || id:21001_males	TRUE	reported	igd	2	TRUE	NA	NA	NA	NA
438	rs9888533	T	C	T	C	0.0120038	-0.00233186	0.538079	0.53956	FALSE	FALSE	FALSE	ebi-a-GCST90012109	13	107854612	0.00126129	180726	0.0479999	Sex hormone-binding globulin levels || id:ebi-a-GCST90012109	Sex hormone-binding globulin levels	Sex hormone-binding globulin levels || ||	TRUE	igd	166413	0.0020182	107854612	2.70E-09	13	21001_males	Body mass index (BMI) || id:21001_males	TRUE	reported	igd	2	TRUE	NA	NA	NA	NA
439	rs9926784	C	T	C	T	-0.023818	0.00207963	0.184576	0.183352	FALSE	FALSE	FALSE	ebi-a-GCST90012109	16	19941968	0.00159377	180726	0.13	Sex hormone-binding globulin levels || id:ebi-a-GCST90012109	Sex hormone-binding globulin levels	Sex hormone-binding globulin levels || ||	TRUE	igd	166413	0.00254677	19941968	8.60E-21	16	21001_males	Body mass index (BMI) || id:21001_males	TRUE	reported	igd	2	TRUE	NA	NA	NA	NA
440	rs9951619	G	T	G	T	0.0144231	-0.00193154	0.767369	0.768836	FALSE	FALSE	FALSE	ebi-a-GCST90012109	18	56882326	0.0014762	180726	0.0549997	Sex hormone-binding globulin levels || id:ebi-a-GCST90012109	Sex hormone-binding globulin levels	Sex hormone-binding globulin levels || ||	TRUE	igd	166413	0.00235777	56882326	9.50E-10	18	21001_males	Body mass index (BMI) || id:21001_males	TRUE	reported	igd	2	TRUE	NA	NA	NA	NA
