# Supplementary material for: Putative causal inference for the relationship between obesity and sex hormones in males: a bidirectional Mendelian randomization study
Source: PeerJ. 2023 Jul 19;11:e15760. doi: 10.7717/peerj.15760 (PMC10362853; doi:10.7717/peerj.15760)
Supplement: Supplemental Information 3 [file peerj-11-15760-s003.zip › RAW_data_csv_files/Estradiol_levels_to_BMI.csv]

	SNP	effect_allele.exposure	other_allele.exposure	effect_allele.outcome	other_allele.outcome	beta.exposure	beta.outcome	eaf.exposure	eaf.outcome	remove	palindromic	ambiguous	id.outcome	chr	pos	se.outcome	samplesize.outcome	pval.outcome	outcome	originalname.outcome	outcome.deprecated	mr_keep.outcome	data_source.outcome	chr.exposure	pos.exposure	se.exposure	pval.exposure	samplesize.exposure	id.exposure	exposure	mr_keep.exposure	pval_origin.exposure	data_source.exposure	action	mr_keep	ncase.exposure	ncontrol.exposure	ncase.outcome	ncontrol.outcome
1	rs10006452	C	T	C	T	-0.00728098	-0.00023738	0.48021	0.482676	FALSE	FALSE	FALSE	21001_males	4	69977808	0.00196909	166413	0.9	Body mass index (BMI) || id:21001_males	Body mass index (BMI)	Body mass index (BMI) || ||	TRUE	igd	4	69977808	0.000844823	5.30E-18	206927	ebi-a-GCST90012105	Estradiol levels || id:ebi-a-GCST90012105	TRUE	reported	igd	2	TRUE	NA	NA	NA	NA
2	rs10491431	A	C	A	C	0.00774443	0.00164386	0.141	0.142248	FALSE	FALSE	FALSE	21001_males	5	35968000	0.00282978	166413	0.56	Body mass index (BMI) || id:21001_males	Body mass index (BMI)	Body mass index (BMI) || ||	TRUE	igd	5	35968000	0.00121717	1.80E-10	206927	ebi-a-GCST90012105	Estradiol levels || id:ebi-a-GCST90012105	TRUE	reported	igd	2	TRUE	NA	NA	NA	NA
3	rs112881196	G	C	G	C	0.0249518	-0.00546171	0.039212	0.038638	FALSE	TRUE	FALSE	21001_males	2	31982811	0.00515367	166413	0.29	Body mass index (BMI) || id:21001_males	Body mass index (BMI)	Body mass index (BMI) || ||	TRUE	igd	2	31982811	0.00219839	5.60E-30	206927	ebi-a-GCST90012105	Estradiol levels || id:ebi-a-GCST90012105	TRUE	reported	igd	2	TRUE	NA	NA	NA	NA
5	rs117826558	T	C	T	C	0.0136375	0.00661131	0.033971	0.034002	FALSE	FALSE	FALSE	21001_males	22	46770756	0.00570175	166413	0.25	Body mass index (BMI) || id:21001_males	Body mass index (BMI)	Body mass index (BMI) || ||	TRUE	igd	22	46770756	0.00243043	2.70E-08	206927	ebi-a-GCST90012105	Estradiol levels || id:ebi-a-GCST90012105	TRUE	reported	igd	2	TRUE	NA	NA	NA	NA
6	rs2547234	C	T	C	T	-0.00760122	0.00497175	0.834781	0.83403	FALSE	FALSE	FALSE	21001_males	19	48383906	0.00266188	166413	0.0619998	Body mass index (BMI) || id:21001_males	Body mass index (BMI)	Body mass index (BMI) || ||	TRUE	igd	19	48383906	0.00113891	2.70E-11	206927	ebi-a-GCST90012105	Estradiol levels || id:ebi-a-GCST90012105	TRUE	reported	igd	2	TRUE	NA	NA	NA	NA
7	rs34019140	A	G	A	G	-0.011661	-0.000223616	0.435748	0.434118	FALSE	FALSE	FALSE	21001_males	14	106527500	0.00201979	166413	0.91	Body mass index (BMI) || id:21001_males	Body mass index (BMI)	Body mass index (BMI) || ||	TRUE	igd	14	106527500	0.000862566	6.90E-42	206927	ebi-a-GCST90012105	Estradiol levels || id:ebi-a-GCST90012105	TRUE	reported	igd	2	TRUE	NA	NA	NA	NA
8	rs3751591	G	A	G	A	0.0077766	0.00483229	0.166931	0.167792	FALSE	FALSE	FALSE	21001_males	15	51606710	0.00265971	166413	0.0690001	Body mass index (BMI) || id:21001_males	Body mass index (BMI)	Body mass index (BMI) || ||	TRUE	igd	15	51606710	0.00113687	6.60E-12	206927	ebi-a-GCST90012105	Estradiol levels || id:ebi-a-GCST90012105	TRUE	reported	igd	2	TRUE	NA	NA	NA	NA
10	rs56196860	A	C	A	C	0.0209011	0.0077076	0.031492	0.031266	FALSE	FALSE	FALSE	21001_males	12	2908330	0.00567597	166413	0.17	Body mass index (BMI) || id:21001_males	Body mass index (BMI)	Body mass index (BMI) || ||	TRUE	igd	12	2908330	0.0024192	2.60E-18	206927	ebi-a-GCST90012105	Estradiol levels || id:ebi-a-GCST90012105	TRUE	reported	igd	2	TRUE	NA	NA	NA	NA
11	rs657152	A	C	A	C	-0.00835302	0.00260238	0.338866	0.341281	FALSE	FALSE	FALSE	21001_males	9	136139265	0.00208179	166413	0.21	Body mass index (BMI) || id:21001_males	Body mass index (BMI)	Body mass index (BMI) || ||	TRUE	igd	9	136139265	0.00089229	5.50E-21	206927	ebi-a-GCST90012105	Estradiol levels || id:ebi-a-GCST90012105	TRUE	reported	igd	2	TRUE	NA	NA	NA	NA
12	rs7173595	T	C	T	C	0.0158526	0.00332892	0.64871	0.64888	FALSE	FALSE	FALSE	21001_males	15	51533736	0.00207719	166413	0.11	Body mass index (BMI) || id:21001_males	Body mass index (BMI)	Body mass index (BMI) || ||	TRUE	igd	15	51533736	0.000886215	3.60E-72	206927	ebi-a-GCST90012105	Estradiol levels || id:ebi-a-GCST90012105	TRUE	reported	igd	2	TRUE	NA	NA	NA	NA
13	rs727428	C	T	C	T	0.00566325	0.00373553	0.557221	0.556432	FALSE	FALSE	FALSE	21001_males	17	7537792	0.00199315	166413	0.061	Body mass index (BMI) || id:21001_males	Body mass index (BMI)	Body mass index (BMI) || ||	TRUE	igd	17	7537792	0.000852078	1.80E-11	206927	ebi-a-GCST90012105	Estradiol levels || id:ebi-a-GCST90012105	TRUE	reported	igd	2	TRUE	NA	NA	NA	NA
