# Supplementary material for: Putative causal inference for the relationship between obesity and sex hormones in males: a bidirectional Mendelian randomization study
Source: PeerJ. 2023 Jul 19;11:e15760. doi: 10.7717/peerj.15760 (PMC10362853; doi:10.7717/peerj.15760)
Supplement: Supplemental Information 3 [file peerj-11-15760-s003.zip › RAW_data_csv_files/Estradiol_levels_to_SHBG.csv]

	SNP	effect_allele.exposure	other_allele.exposure	effect_allele.outcome	other_allele.outcome	beta.exposure	beta.outcome	eaf.exposure	eaf.outcome	remove	palindromic	ambiguous	id.outcome	chr	pos	se.outcome	samplesize.outcome	pval.outcome	outcome	originalname.outcome	outcome.deprecated	mr_keep.outcome	data_source.outcome	chr.exposure	pos.exposure	se.exposure	pval.exposure	samplesize.exposure	id.exposure	exposure	mr_keep.exposure	pval_origin.exposure	data_source.exposure	action	mr_keep	ncase.exposure	ncontrol.exposure	ncase.outcome	ncontrol.outcome
1	rs10006452	C	T	C	T	-0.00728098	-0.00551581	0.48021	0.480378	FALSE	FALSE	FALSE	ebi-a-GCST90012109	4	69977808	0.00122447	180726	1.50E-05	Sex hormone-binding globulin levels || id:ebi-a-GCST90012109	Sex hormone-binding globulin levels	Sex hormone-binding globulin levels || ||	TRUE	igd	4	69977808	0.000844823	5.30E-18	206927	ebi-a-GCST90012105	Estradiol levels || id:ebi-a-GCST90012105	TRUE	reported	igd	2	TRUE	NA	NA	NA	NA
2	rs10491431	A	C	A	C	0.00774443	0.00352375	0.141	0.141089	FALSE	FALSE	FALSE	ebi-a-GCST90012109	5	35968000	0.00177185	180726	0.0109999	Sex hormone-binding globulin levels || id:ebi-a-GCST90012109	Sex hormone-binding globulin levels	Sex hormone-binding globulin levels || ||	TRUE	igd	5	35968000	0.00121717	1.80E-10	206927	ebi-a-GCST90012105	Estradiol levels || id:ebi-a-GCST90012105	TRUE	reported	igd	2	TRUE	NA	NA	NA	NA
3	rs112881196	G	C	G	C	0.0249518	0.0225841	0.039212	0.039434	FALSE	TRUE	FALSE	ebi-a-GCST90012109	2	31982811	0.00317387	180726	1.60E-12	Sex hormone-binding globulin levels || id:ebi-a-GCST90012109	Sex hormone-binding globulin levels	Sex hormone-binding globulin levels || ||	TRUE	igd	2	31982811	0.00219839	5.60E-30	206927	ebi-a-GCST90012105	Estradiol levels || id:ebi-a-GCST90012105	TRUE	reported	igd	2	TRUE	NA	NA	NA	NA
4	rs113047993	T	C	T	C	-0.00966159	0.00155166	0.068984	0.068964	FALSE	FALSE	FALSE	ebi-a-GCST90012109	18	20585399	0.00245638	180726	0.92	Sex hormone-binding globulin levels || id:ebi-a-GCST90012109	Sex hormone-binding globulin levels	Sex hormone-binding globulin levels || ||	TRUE	igd	18	20585399	0.00168082	8.70E-09	206927	ebi-a-GCST90012105	Estradiol levels || id:ebi-a-GCST90012105	TRUE	reported	igd	2	TRUE	NA	NA	NA	NA
5	rs117826558	T	C	T	C	0.0136375	0.003802	0.033971	0.033906	FALSE	FALSE	FALSE	ebi-a-GCST90012109	22	46770756	0.00355412	180726	0.25	Sex hormone-binding globulin levels || id:ebi-a-GCST90012109	Sex hormone-binding globulin levels	Sex hormone-binding globulin levels || ||	TRUE	igd	22	46770756	0.00243043	2.70E-08	206927	ebi-a-GCST90012105	Estradiol levels || id:ebi-a-GCST90012105	TRUE	reported	igd	2	TRUE	NA	NA	NA	NA
6	rs2547234	C	T	C	T	-0.00760122	-0.00272965	0.834781	0.834325	FALSE	FALSE	FALSE	ebi-a-GCST90012109	19	48383906	0.00165709	180726	0.0909997	Sex hormone-binding globulin levels || id:ebi-a-GCST90012109	Sex hormone-binding globulin levels	Sex hormone-binding globulin levels || ||	TRUE	igd	19	48383906	0.00113891	2.70E-11	206927	ebi-a-GCST90012105	Estradiol levels || id:ebi-a-GCST90012105	TRUE	reported	igd	2	TRUE	NA	NA	NA	NA
7	rs34019140	A	G	A	G	-0.011661	-0.0018768	0.435748	0.435779	FALSE	FALSE	FALSE	ebi-a-GCST90012109	14	106527500	0.00125721	180726	0.12	Sex hormone-binding globulin levels || id:ebi-a-GCST90012109	Sex hormone-binding globulin levels	Sex hormone-binding globulin levels || ||	TRUE	igd	14	106527500	0.000862566	6.90E-42	206927	ebi-a-GCST90012105	Estradiol levels || id:ebi-a-GCST90012105	TRUE	reported	igd	2	TRUE	NA	NA	NA	NA
8	rs3751591	G	A	G	A	0.0077766	0.0015385	0.166931	0.16706	FALSE	FALSE	FALSE	ebi-a-GCST90012109	15	51606710	0.00165686	180726	0.2	Sex hormone-binding globulin levels || id:ebi-a-GCST90012109	Sex hormone-binding globulin levels	Sex hormone-binding globulin levels || ||	TRUE	igd	15	51606710	0.00113687	6.60E-12	206927	ebi-a-GCST90012105	Estradiol levels || id:ebi-a-GCST90012105	TRUE	reported	igd	2	TRUE	NA	NA	NA	NA
9	rs45446698	G	T	G	T	-0.0156669	-0.0013608	0.042435	0.042509	FALSE	FALSE	FALSE	ebi-a-GCST90012109	7	99332948	0.00304798	180726	0.67	Sex hormone-binding globulin levels || id:ebi-a-GCST90012109	Sex hormone-binding globulin levels	Sex hormone-binding globulin levels || ||	TRUE	igd	7	99332948	0.00209754	7.90E-14	206927	ebi-a-GCST90012105	Estradiol levels || id:ebi-a-GCST90012105	TRUE	reported	igd	2	TRUE	NA	NA	NA	NA
10	rs56196860	A	C	A	C	0.0209011	0.0219327	0.031492	0.031512	FALSE	FALSE	FALSE	ebi-a-GCST90012109	12	2908330	0.00351758	180726	6.60E-11	Sex hormone-binding globulin levels || id:ebi-a-GCST90012109	Sex hormone-binding globulin levels	Sex hormone-binding globulin levels || ||	TRUE	igd	12	2908330	0.0024192	2.60E-18	206927	ebi-a-GCST90012105	Estradiol levels || id:ebi-a-GCST90012105	TRUE	reported	igd	2	TRUE	NA	NA	NA	NA
11	rs657152	A	C	A	C	-0.00835302	-0.000704817	0.338866	0.338667	FALSE	FALSE	FALSE	ebi-a-GCST90012109	9	136139265	0.00129964	180726	0.649999	Sex hormone-binding globulin levels || id:ebi-a-GCST90012109	Sex hormone-binding globulin levels	Sex hormone-binding globulin levels || ||	TRUE	igd	9	136139265	0.00089229	5.50E-21	206927	ebi-a-GCST90012105	Estradiol levels || id:ebi-a-GCST90012105	TRUE	reported	igd	2	TRUE	NA	NA	NA	NA
12	rs7173595	T	C	T	C	0.0158526	0.00283588	0.64871	0.648294	FALSE	FALSE	FALSE	ebi-a-GCST90012109	15	51533736	0.00129155	180726	0.0290001	Sex hormone-binding globulin levels || id:ebi-a-GCST90012109	Sex hormone-binding globulin levels	Sex hormone-binding globulin levels || ||	TRUE	igd	15	51533736	0.000886215	3.60E-72	206927	ebi-a-GCST90012105	Estradiol levels || id:ebi-a-GCST90012105	TRUE	reported	igd	2	TRUE	NA	NA	NA	NA
13	rs727428	C	T	C	T	0.00566325	0.0979446	0.557221	0.557338	FALSE	FALSE	FALSE	ebi-a-GCST90012109	17	7537792	0.00120413	180726	1	Sex hormone-binding globulin levels || id:ebi-a-GCST90012109	Sex hormone-binding globulin levels	Sex hormone-binding globulin levels || ||	TRUE	igd	17	7537792	0.000852078	1.80E-11	206927	ebi-a-GCST90012105	Estradiol levels || id:ebi-a-GCST90012105	TRUE	reported	igd	2	TRUE	NA	NA	NA	NA
