# Supplementary material for: Putative causal inference for the relationship between obesity and sex hormones in males: a bidirectional Mendelian randomization study
Source: PeerJ. 2023 Jul 19;11:e15760. doi: 10.7717/peerj.15760 (PMC10362853; doi:10.7717/peerj.15760)
Supplement: Supplemental Information 3 [file peerj-11-15760-s003.zip › RAW_data_csv_files/SHBG_to_BioT.csv]

	SNP	effect_allele.exposure	other_allele.exposure	effect_allele.outcome	other_allele.outcome	beta.exposure	beta.outcome	eaf.exposure	eaf.outcome	remove	palindromic	ambiguous	id.outcome	chr	pos	se.outcome	samplesize.outcome	pval.outcome	outcome	originalname.outcome	outcome.deprecated	mr_keep.outcome	data_source.outcome	chr.exposure	pos.exposure	se.exposure	pval.exposure	samplesize.exposure	id.exposure	exposure	mr_keep.exposure	pval_origin.exposure	data_source.exposure	action	mr_keep	ncase.exposure	ncontrol.exposure	ncase.outcome	ncontrol.outcome
1	rs10027275	C	G	C	G	-0.0125534	0.00406166	0.74126	0.741306	FALSE	TRUE	FALSE	ebi-a-GCST90012103	4	148981496	0.00350256	178782	0.24	Bioavailable testosterone levels || id:ebi-a-GCST90012103	Bioavailable testosterone levels	Bioavailable testosterone levels || ||	TRUE	igd	4	148981496	0.00141198	1.70E-21	180726	ebi-a-GCST90012109	Sex hormone-binding globulin levels || id:ebi-a-GCST90012109	TRUE	reported	igd	2	TRUE	NA	NA	NA	NA
2	rs10041660	C	T	C	T	0.00755274	-1.04E-05	0.50476	0.505206	FALSE	FALSE	FALSE	ebi-a-GCST90012103	5	122650224	0.00307999	178782	0.93	Bioavailable testosterone levels || id:ebi-a-GCST90012103	Bioavailable testosterone levels	Bioavailable testosterone levels || ||	TRUE	igd	5	122650224	0.00124541	8.20E-10	180726	ebi-a-GCST90012109	Sex hormone-binding globulin levels || id:ebi-a-GCST90012109	TRUE	reported	igd	2	TRUE	NA	NA	NA	NA
3	rs10107182	T	C	T	C	0.0124022	-0.00573937	0.663202	0.66305	FALSE	FALSE	FALSE	ebi-a-GCST90012103	8	59392737	0.00322188	178782	0.1	Bioavailable testosterone levels || id:ebi-a-GCST90012103	Bioavailable testosterone levels	Bioavailable testosterone levels || ||	TRUE	igd	8	59392737	0.00130257	2.80E-22	180726	ebi-a-GCST90012109	Sex hormone-binding globulin levels || id:ebi-a-GCST90012109	TRUE	reported	igd	2	TRUE	NA	NA	NA	NA
4	rs1037169	C	T	C	T	-0.0115299	0.00608251	0.687205	0.68714	FALSE	FALSE	FALSE	ebi-a-GCST90012103	11	13361005	0.00328948	178782	0.0420001	Bioavailable testosterone levels || id:ebi-a-GCST90012103	Bioavailable testosterone levels	Bioavailable testosterone levels || ||	TRUE	igd	11	13361005	0.00133154	3.70E-20	180726	ebi-a-GCST90012109	Sex hormone-binding globulin levels || id:ebi-a-GCST90012109	TRUE	reported	igd	2	TRUE	NA	NA	NA	NA
5	rs10733789	C	T	C	T	0.0492531	-0.0017272	0.313039	0.313019	FALSE	FALSE	FALSE	ebi-a-GCST90012103	10	64948684	0.00328876	178782	0.69	Bioavailable testosterone levels || id:ebi-a-GCST90012103	Bioavailable testosterone levels	Bioavailable testosterone levels || ||	TRUE	igd	10	64948684	0.00131963	1.00E-200	180726	ebi-a-GCST90012109	Sex hormone-binding globulin levels || id:ebi-a-GCST90012109	TRUE	reported	igd	2	TRUE	NA	NA	NA	NA
6	rs10737683	A	G	A	G	-0.010124	0.0114293	0.236779	0.236759	FALSE	FALSE	FALSE	ebi-a-GCST90012103	1	196894829	0.00358173	178782	0.00219999	Bioavailable testosterone levels || id:ebi-a-GCST90012103	Bioavailable testosterone levels	Bioavailable testosterone levels || ||	TRUE	igd	1	196894829	0.00144072	4.30E-12	180726	ebi-a-GCST90012109	Sex hormone-binding globulin levels || id:ebi-a-GCST90012109	TRUE	reported	igd	2	TRUE	NA	NA	NA	NA
7	rs10868080	A	T	A	T	-0.0213279	-0.00133889	0.744477	0.744378	FALSE	TRUE	FALSE	ebi-a-GCST90012103	9	86626769	0.0034799	178782	0.86	Bioavailable testosterone levels || id:ebi-a-GCST90012103	Bioavailable testosterone levels	Bioavailable testosterone levels || ||	TRUE	igd	9	86626769	0.00140815	1.50E-57	180726	ebi-a-GCST90012109	Sex hormone-binding globulin levels || id:ebi-a-GCST90012109	TRUE	reported	igd	2	TRUE	NA	NA	NA	NA
8	rs10871777	G	A	G	A	-0.00984077	0.00196657	0.236131	0.2361	FALSE	FALSE	FALSE	ebi-a-GCST90012103	18	57851763	0.00359718	178782	0.48	Bioavailable testosterone levels || id:ebi-a-GCST90012103	Bioavailable testosterone levels	Bioavailable testosterone levels || ||	TRUE	igd	18	57851763	0.00145802	5.00E-11	180726	ebi-a-GCST90012109	Sex hormone-binding globulin levels || id:ebi-a-GCST90012109	TRUE	reported	igd	2	TRUE	NA	NA	NA	NA
9	rs10881582	A	G	A	G	0.0133501	-0.000693647	0.238037	0.238126	FALSE	FALSE	FALSE	ebi-a-GCST90012103	9	137256078	0.00358526	178782	0.94	Bioavailable testosterone levels || id:ebi-a-GCST90012103	Bioavailable testosterone levels	Bioavailable testosterone levels || ||	TRUE	igd	9	137256078	0.00145058	9.30E-21	180726	ebi-a-GCST90012109	Sex hormone-binding globulin levels || id:ebi-a-GCST90012109	TRUE	reported	igd	2	TRUE	NA	NA	NA	NA
10	rs10895277	G	A	G	A	-0.00961547	0.00485827	0.340806	0.34074	FALSE	FALSE	FALSE	ebi-a-GCST90012103	11	102084940	0.00321881	178782	0.22	Bioavailable testosterone levels || id:ebi-a-GCST90012103	Bioavailable testosterone levels	Bioavailable testosterone levels || ||	TRUE	igd	11	102084940	0.00130251	8.90E-15	180726	ebi-a-GCST90012109	Sex hormone-binding globulin levels || id:ebi-a-GCST90012109	TRUE	reported	igd	2	TRUE	NA	NA	NA	NA
12	rs11075253	A	C	A	C	0.00922345	6.25E-05	0.296081	0.296313	FALSE	FALSE	FALSE	ebi-a-GCST90012103	16	15148646	0.00334461	178782	0.85	Bioavailable testosterone levels || id:ebi-a-GCST90012103	Bioavailable testosterone levels	Bioavailable testosterone levels || ||	TRUE	igd	16	15148646	0.00135476	8.00E-12	180726	ebi-a-GCST90012109	Sex hormone-binding globulin levels || id:ebi-a-GCST90012109	TRUE	reported	igd	2	TRUE	NA	NA	NA	NA
13	rs11111274	A	G	A	G	-0.00731072	0.00503378	0.737279	0.737309	FALSE	FALSE	FALSE	ebi-a-GCST90012103	12	102838128	0.00342793	178782	0.14	Bioavailable testosterone levels || id:ebi-a-GCST90012103	Bioavailable testosterone levels	Bioavailable testosterone levels || ||	TRUE	igd	12	102838128	0.00138631	4.60E-08	180726	ebi-a-GCST90012109	Sex hormone-binding globulin levels || id:ebi-a-GCST90012109	TRUE	reported	igd	2	TRUE	NA	NA	NA	NA
14	rs11158976	T	C	T	C	0.00787242	0.0049024	0.287721	0.287868	FALSE	FALSE	FALSE	ebi-a-GCST90012103	14	73230278	0.00337681	178782	0.13	Bioavailable testosterone levels || id:ebi-a-GCST90012103	Bioavailable testosterone levels	Bioavailable testosterone levels || ||	TRUE	igd	14	73230278	0.00136551	2.20E-08	180726	ebi-a-GCST90012109	Sex hormone-binding globulin levels || id:ebi-a-GCST90012109	TRUE	reported	igd	2	TRUE	NA	NA	NA	NA
15	rs11159347	T	C	T	C	-0.010709	0.00759001	0.680871	0.680749	FALSE	FALSE	FALSE	ebi-a-GCST90012103	14	25947436	0.00327413	178782	0.0239999	Bioavailable testosterone levels || id:ebi-a-GCST90012103	Bioavailable testosterone levels	Bioavailable testosterone levels || ||	TRUE	igd	14	25947436	0.00132486	3.10E-17	180726	ebi-a-GCST90012109	Sex hormone-binding globulin levels || id:ebi-a-GCST90012109	TRUE	reported	igd	2	TRUE	NA	NA	NA	NA
16	rs111752158	T	C	T	C	0.0127725	-0.00586365	0.096496	0.096473	FALSE	FALSE	FALSE	ebi-a-GCST90012103	4	170994894	0.0051628	178782	0.32	Bioavailable testosterone levels || id:ebi-a-GCST90012103	Bioavailable testosterone levels	Bioavailable testosterone levels || ||	TRUE	igd	4	170994894	0.0020799	2.80E-11	180726	ebi-a-GCST90012109	Sex hormone-binding globulin levels || id:ebi-a-GCST90012109	TRUE	reported	igd	2	TRUE	NA	NA	NA	NA
17	rs111981233	G	T	G	T	0.0261638	-0.000392226	0.078984	0.078984	FALSE	FALSE	FALSE	ebi-a-GCST90012103	19	50016479	0.00563177	178782	0.780001	Bioavailable testosterone levels || id:ebi-a-GCST90012103	Bioavailable testosterone levels	Bioavailable testosterone levels || ||	TRUE	igd	19	50016479	0.00227727	8.20E-33	180726	ebi-a-GCST90012109	Sex hormone-binding globulin levels || id:ebi-a-GCST90012109	TRUE	reported	igd	2	TRUE	NA	NA	NA	NA
18	rs112035922	T	C	T	C	-0.008812	0.00486714	0.231857	0.23185	FALSE	FALSE	FALSE	ebi-a-GCST90012103	13	115047464	0.00362537	178782	0.19	Bioavailable testosterone levels || id:ebi-a-GCST90012103	Bioavailable testosterone levels	Bioavailable testosterone levels || ||	TRUE	igd	13	115047464	0.00146895	2.30E-10	180726	ebi-a-GCST90012109	Sex hormone-binding globulin levels || id:ebi-a-GCST90012109	TRUE	reported	igd	2	TRUE	NA	NA	NA	NA
19	rs113248443	G	A	G	A	-0.0143674	0.00131797	0.048294	0.048419	FALSE	FALSE	FALSE	ebi-a-GCST90012103	10	66102542	0.00733814	178782	0.93	Bioavailable testosterone levels || id:ebi-a-GCST90012103	Bioavailable testosterone levels	Bioavailable testosterone levels || ||	TRUE	igd	10	66102542	0.00294711	2.90E-08	180726	ebi-a-GCST90012109	Sex hormone-binding globulin levels || id:ebi-a-GCST90012109	TRUE	reported	igd	2	TRUE	NA	NA	NA	NA
20	rs114165349	C	G	C	G	-0.0871136	0.00606195	0.023158	0.023091	FALSE	TRUE	FALSE	ebi-a-GCST90012103	1	27021913	0.0101847	178782	0.48	Bioavailable testosterone levels || id:ebi-a-GCST90012103	Bioavailable testosterone levels	Bioavailable testosterone levels || ||	TRUE	igd	1	27021913	0.00408954	3.50E-111	180726	ebi-a-GCST90012109	Sex hormone-binding globulin levels || id:ebi-a-GCST90012109	TRUE	reported	igd	2	TRUE	NA	NA	NA	NA
21	rs114949263	C	T	C	T	0.0187991	0.0108579	0.111388	0.111466	FALSE	FALSE	FALSE	ebi-a-GCST90012103	7	150498245	0.00485099	178782	0.0109999	Bioavailable testosterone levels || id:ebi-a-GCST90012103	Bioavailable testosterone levels	Bioavailable testosterone levels || ||	TRUE	igd	7	150498245	0.00196067	4.20E-25	180726	ebi-a-GCST90012109	Sex hormone-binding globulin levels || id:ebi-a-GCST90012109	TRUE	reported	igd	2	TRUE	NA	NA	NA	NA
22	rs115276619	A	T	A	T	-0.0285399	0.0200533	0.016626	0.016662	FALSE	TRUE	FALSE	ebi-a-GCST90012103	1	184865132	0.0122527	178782	0.0810009	Bioavailable testosterone levels || id:ebi-a-GCST90012103	Bioavailable testosterone levels	Bioavailable testosterone levels || ||	TRUE	igd	1	184865132	0.00493428	3.70E-11	180726	ebi-a-GCST90012109	Sex hormone-binding globulin levels || id:ebi-a-GCST90012109	TRUE	reported	igd	2	TRUE	NA	NA	NA	NA
23	rs1154988	A	T	A	T	-0.0276587	0.00632031	0.773031	0.773026	FALSE	TRUE	FALSE	ebi-a-GCST90012103	3	135925191	0.00362879	178782	0.0569994	Bioavailable testosterone levels || id:ebi-a-GCST90012103	Bioavailable testosterone levels	Bioavailable testosterone levels || ||	TRUE	igd	3	135925191	0.00146575	4.20E-88	180726	ebi-a-GCST90012109	Sex hormone-binding globulin levels || id:ebi-a-GCST90012109	TRUE	reported	igd	2	TRUE	NA	NA	NA	NA
24	rs11564722	T	C	T	C	0.00955307	0.00589244	0.23874	0.239039	FALSE	FALSE	FALSE	ebi-a-GCST90012103	11	2178330	0.00361896	178782	0.0990011	Bioavailable testosterone levels || id:ebi-a-GCST90012103	Bioavailable testosterone levels	Bioavailable testosterone levels || ||	TRUE	igd	11	2178330	0.00146515	1.20E-13	180726	ebi-a-GCST90012109	Sex hormone-binding globulin levels || id:ebi-a-GCST90012109	TRUE	reported	igd	2	TRUE	NA	NA	NA	NA
25	rs11610256	T	C	T	C	0.00867838	-0.0058883	0.216665	0.216287	FALSE	FALSE	FALSE	ebi-a-GCST90012103	12	111734121	0.00370237	178782	0.13	Bioavailable testosterone levels || id:ebi-a-GCST90012103	Bioavailable testosterone levels	Bioavailable testosterone levels || ||	TRUE	igd	12	111734121	0.00149523	2.10E-09	180726	ebi-a-GCST90012109	Sex hormone-binding globulin levels || id:ebi-a-GCST90012109	TRUE	reported	igd	2	TRUE	NA	NA	NA	NA
26	rs11621792	T	C	T	C	-0.012749	0.0043948	0.453647	0.454002	FALSE	FALSE	FALSE	ebi-a-GCST90012103	14	24871926	0.00307268	178782	0.15	Bioavailable testosterone levels || id:ebi-a-GCST90012103	Bioavailable testosterone levels	Bioavailable testosterone levels || ||	TRUE	igd	14	24871926	0.00124244	1.40E-25	180726	ebi-a-GCST90012109	Sex hormone-binding globulin levels || id:ebi-a-GCST90012109	TRUE	reported	igd	2	TRUE	NA	NA	NA	NA
27	rs116338429	T	C	T	C	0.00985678	0.000800206	0.170752	0.170977	FALSE	FALSE	FALSE	ebi-a-GCST90012103	13	114767040	0.00426241	178782	0.81	Bioavailable testosterone levels || id:ebi-a-GCST90012103	Bioavailable testosterone levels	Bioavailable testosterone levels || ||	TRUE	igd	13	114767040	0.00172794	1.30E-09	180726	ebi-a-GCST90012109	Sex hormone-binding globulin levels || id:ebi-a-GCST90012109	TRUE	reported	igd	2	TRUE	NA	NA	NA	NA
28	rs11666245	A	G	A	G	-0.0163325	-0.00205003	0.047306	0.047415	FALSE	FALSE	FALSE	ebi-a-GCST90012103	19	38229926	0.00716925	178782	0.89	Bioavailable testosterone levels || id:ebi-a-GCST90012103	Bioavailable testosterone levels	Bioavailable testosterone levels || ||	TRUE	igd	19	38229926	0.0029014	2.20E-09	180726	ebi-a-GCST90012109	Sex hormone-binding globulin levels || id:ebi-a-GCST90012109	TRUE	reported	igd	2	TRUE	NA	NA	NA	NA
29	rs11734408	G	A	G	A	0.00767697	-0.005177	0.293256	0.292928	FALSE	FALSE	FALSE	ebi-a-GCST90012103	4	23882519	0.00334793	178782	0.15	Bioavailable testosterone levels || id:ebi-a-GCST90012103	Bioavailable testosterone levels	Bioavailable testosterone levels || ||	TRUE	igd	4	23882519	0.00134935	3.30E-10	180726	ebi-a-GCST90012109	Sex hormone-binding globulin levels || id:ebi-a-GCST90012109	TRUE	reported	igd	2	TRUE	NA	NA	NA	NA
30	rs11739158	T	C	T	C	0.00829379	-0.00280405	0.427811	0.42777	FALSE	FALSE	FALSE	ebi-a-GCST90012103	5	72927292	0.00308322	178782	0.42	Bioavailable testosterone levels || id:ebi-a-GCST90012103	Bioavailable testosterone levels	Bioavailable testosterone levels || ||	TRUE	igd	5	72927292	0.00124625	2.10E-12	180726	ebi-a-GCST90012109	Sex hormone-binding globulin levels || id:ebi-a-GCST90012109	TRUE	reported	igd	2	TRUE	NA	NA	NA	NA
31	rs11743810	T	C	T	C	0.00893646	0.00922324	0.560069	0.560141	FALSE	FALSE	FALSE	ebi-a-GCST90012103	5	137802404	0.00306986	178782	0.00649995	Bioavailable testosterone levels || id:ebi-a-GCST90012103	Bioavailable testosterone levels	Bioavailable testosterone levels || ||	TRUE	igd	5	137802404	0.00124066	2.00E-12	180726	ebi-a-GCST90012109	Sex hormone-binding globulin levels || id:ebi-a-GCST90012109	TRUE	reported	igd	2	TRUE	NA	NA	NA	NA
32	rs117664177	T	C	T	C	-0.051561	-0.0036319	0.01211	0.012134	FALSE	FALSE	FALSE	ebi-a-GCST90012103	12	101036562	0.0141854	178782	0.64	Bioavailable testosterone levels || id:ebi-a-GCST90012103	Bioavailable testosterone levels	Bioavailable testosterone levels || ||	TRUE	igd	12	101036562	0.00573803	3.70E-22	180726	ebi-a-GCST90012109	Sex hormone-binding globulin levels || id:ebi-a-GCST90012109	TRUE	reported	igd	2	TRUE	NA	NA	NA	NA
33	rs117734486	T	C	T	C	-0.0133401	-0.00894508	0.061081	0.061002	FALSE	FALSE	FALSE	ebi-a-GCST90012103	8	81061523	0.00646859	178782	0.27	Bioavailable testosterone levels || id:ebi-a-GCST90012103	Bioavailable testosterone levels	Bioavailable testosterone levels || ||	TRUE	igd	8	81061523	0.00261459	1.20E-08	180726	ebi-a-GCST90012109	Sex hormone-binding globulin levels || id:ebi-a-GCST90012109	TRUE	reported	igd	2	TRUE	NA	NA	NA	NA
34	rs117921873	G	A	G	A	0.021022	-0.00120767	0.066515	0.066524	FALSE	FALSE	FALSE	ebi-a-GCST90012103	8	81473835	0.00620207	178782	0.84	Bioavailable testosterone levels || id:ebi-a-GCST90012103	Bioavailable testosterone levels	Bioavailable testosterone levels || ||	TRUE	igd	8	81473835	0.00250814	4.70E-18	180726	ebi-a-GCST90012109	Sex hormone-binding globulin levels || id:ebi-a-GCST90012109	TRUE	reported	igd	2	TRUE	NA	NA	NA	NA
35	rs118037027	T	A	T	A	0.0222618	-0.00968472	0.040459	0.040528	FALSE	TRUE	FALSE	ebi-a-GCST90012103	12	21203424	0.00775719	178782	0.21	Bioavailable testosterone levels || id:ebi-a-GCST90012103	Bioavailable testosterone levels	Bioavailable testosterone levels || ||	TRUE	igd	12	21203424	0.00313784	3.70E-13	180726	ebi-a-GCST90012109	Sex hormone-binding globulin levels || id:ebi-a-GCST90012109	TRUE	reported	igd	2	TRUE	NA	NA	NA	NA
36	rs11856926	A	G	A	G	-0.011587	-0.000831929	0.448829	0.449017	FALSE	FALSE	FALSE	ebi-a-GCST90012103	15	96223649	0.00308082	178782	0.709999	Bioavailable testosterone levels || id:ebi-a-GCST90012103	Bioavailable testosterone levels	Bioavailable testosterone levels || ||	TRUE	igd	15	96223649	0.00124664	1.90E-22	180726	ebi-a-GCST90012109	Sex hormone-binding globulin levels || id:ebi-a-GCST90012109	TRUE	reported	igd	2	TRUE	NA	NA	NA	NA
37	rs11870307	G	A	G	A	0.0526994	-0.0101062	0.780506	0.780635	FALSE	FALSE	FALSE	ebi-a-GCST90012103	17	7617787	0.00370966	178782	0.00359998	Bioavailable testosterone levels || id:ebi-a-GCST90012103	Bioavailable testosterone levels	Bioavailable testosterone levels || ||	TRUE	igd	17	7617787	0.00145305	1.00E-200	180726	ebi-a-GCST90012109	Sex hormone-binding globulin levels || id:ebi-a-GCST90012109	TRUE	reported	igd	2	TRUE	NA	NA	NA	NA
38	rs12138136	A	T	A	T	0.0152389	-0.00182755	0.086596	0.086478	FALSE	TRUE	FALSE	ebi-a-GCST90012103	1	149844305	0.0054887	178782	0.630001	Bioavailable testosterone levels || id:ebi-a-GCST90012103	Bioavailable testosterone levels	Bioavailable testosterone levels || ||	TRUE	igd	1	149844305	0.00220676	6.30E-14	180726	ebi-a-GCST90012109	Sex hormone-binding globulin levels || id:ebi-a-GCST90012109	TRUE	reported	igd	2	TRUE	NA	NA	NA	NA
39	rs1229492	C	T	C	T	-0.0114669	0.000847777	0.731518	0.73124	FALSE	FALSE	FALSE	ebi-a-GCST90012103	7	81564122	0.00345304	178782	0.85	Bioavailable testosterone levels || id:ebi-a-GCST90012103	Bioavailable testosterone levels	Bioavailable testosterone levels || ||	TRUE	igd	7	81564122	0.00139655	6.30E-18	180726	ebi-a-GCST90012109	Sex hormone-binding globulin levels || id:ebi-a-GCST90012109	TRUE	reported	igd	2	TRUE	NA	NA	NA	NA
40	rs12543287	C	G	C	G	0.0106061	0.00144642	0.370844	0.370814	FALSE	TRUE	FALSE	ebi-a-GCST90012103	8	42334511	0.00317247	178782	0.67	Bioavailable testosterone levels || id:ebi-a-GCST90012103	Bioavailable testosterone levels	Bioavailable testosterone levels || ||	TRUE	igd	8	42334511	0.00128263	1.90E-18	180726	ebi-a-GCST90012109	Sex hormone-binding globulin levels || id:ebi-a-GCST90012109	TRUE	reported	igd	2	TRUE	NA	NA	NA	NA
41	rs1260326	C	T	C	T	0.0380831	-0.0101945	0.605679	0.605248	FALSE	FALSE	FALSE	ebi-a-GCST90012103	2	27730940	0.00310692	178782	0.0012	Bioavailable testosterone levels || id:ebi-a-GCST90012103	Bioavailable testosterone levels	Bioavailable testosterone levels || ||	TRUE	igd	2	27730940	0.00125216	1.00E-200	180726	ebi-a-GCST90012109	Sex hormone-binding globulin levels || id:ebi-a-GCST90012109	TRUE	reported	igd	2	TRUE	NA	NA	NA	NA
42	rs12605524	G	A	G	A	-0.00764797	0.00457234	0.28752	0.28767	FALSE	FALSE	FALSE	ebi-a-GCST90012103	18	22073551	0.00339248	178782	0.23	Bioavailable testosterone levels || id:ebi-a-GCST90012103	Bioavailable testosterone levels	Bioavailable testosterone levels || ||	TRUE	igd	18	22073551	0.00137562	1.20E-08	180726	ebi-a-GCST90012109	Sex hormone-binding globulin levels || id:ebi-a-GCST90012109	TRUE	reported	igd	2	TRUE	NA	NA	NA	NA
43	rs12611046	A	G	A	G	-0.00968	0.00129579	0.150636	0.150399	FALSE	FALSE	FALSE	ebi-a-GCST90012103	19	14291704	0.00440661	178782	0.709999	Bioavailable testosterone levels || id:ebi-a-GCST90012103	Bioavailable testosterone levels	Bioavailable testosterone levels || ||	TRUE	igd	19	14291704	0.00177915	7.00E-09	180726	ebi-a-GCST90012109	Sex hormone-binding globulin levels || id:ebi-a-GCST90012109	TRUE	reported	igd	2	TRUE	NA	NA	NA	NA
44	rs12694450	C	T	C	T	-0.00706409	-0.000256173	0.675226	0.675079	FALSE	FALSE	FALSE	ebi-a-GCST90012103	2	220019638	0.00336853	178782	1	Bioavailable testosterone levels || id:ebi-a-GCST90012103	Bioavailable testosterone levels	Bioavailable testosterone levels || ||	TRUE	igd	2	220019638	0.0013572	3.80E-08	180726	ebi-a-GCST90012109	Sex hormone-binding globulin levels || id:ebi-a-GCST90012109	TRUE	reported	igd	2	TRUE	NA	NA	NA	NA
45	rs12696304	G	C	G	C	0.00813109	0.00163277	0.265645	0.265622	FALSE	TRUE	FALSE	ebi-a-GCST90012103	3	169481271	0.00344772	178782	0.66	Bioavailable testosterone levels || id:ebi-a-GCST90012103	Bioavailable testosterone levels	Bioavailable testosterone levels || ||	TRUE	igd	3	169481271	0.00139236	1.70E-09	180726	ebi-a-GCST90012109	Sex hormone-binding globulin levels || id:ebi-a-GCST90012109	TRUE	reported	igd	2	TRUE	NA	NA	NA	NA
46	rs12797706	A	G	A	G	0.0120832	0.00165191	0.234588	0.234698	FALSE	FALSE	FALSE	ebi-a-GCST90012103	11	65561369	0.00362524	178782	0.56	Bioavailable testosterone levels || id:ebi-a-GCST90012103	Bioavailable testosterone levels	Bioavailable testosterone levels || ||	TRUE	igd	11	65561369	0.00146721	6.10E-17	180726	ebi-a-GCST90012109	Sex hormone-binding globulin levels || id:ebi-a-GCST90012109	TRUE	reported	igd	2	TRUE	NA	NA	NA	NA
47	rs12950562	T	C	T	C	0.0110236	-0.00293344	0.613966	0.613906	FALSE	FALSE	FALSE	ebi-a-GCST90012103	17	17995166	0.00313307	178782	0.31	Bioavailable testosterone levels || id:ebi-a-GCST90012103	Bioavailable testosterone levels	Bioavailable testosterone levels || ||	TRUE	igd	17	17995166	0.00122815	7.40E-21	180726	ebi-a-GCST90012109	Sex hormone-binding globulin levels || id:ebi-a-GCST90012109	TRUE	reported	igd	2	TRUE	NA	NA	NA	NA
48	rs12953087	T	C	T	C	0.00827924	-0.00621708	0.795092	0.7949	FALSE	FALSE	FALSE	ebi-a-GCST90012103	17	59265201	0.00377792	178782	0.0700003	Bioavailable testosterone levels || id:ebi-a-GCST90012103	Bioavailable testosterone levels	Bioavailable testosterone levels || ||	TRUE	igd	17	59265201	0.00148126	7.50E-09	180726	ebi-a-GCST90012109	Sex hormone-binding globulin levels || id:ebi-a-GCST90012109	TRUE	reported	igd	2	TRUE	NA	NA	NA	NA
49	rs12989596	T	G	T	G	0.00791747	-0.00587503	0.291651	0.291696	FALSE	FALSE	FALSE	ebi-a-GCST90012103	2	148591232	0.00336635	178782	0.0449997	Bioavailable testosterone levels || id:ebi-a-GCST90012103	Bioavailable testosterone levels	Bioavailable testosterone levels || ||	TRUE	igd	2	148591232	0.00135721	9.60E-10	180726	ebi-a-GCST90012109	Sex hormone-binding globulin levels || id:ebi-a-GCST90012109	TRUE	reported	igd	2	TRUE	NA	NA	NA	NA
50	rs13108218	G	A	G	A	-0.0229943	0.00304981	0.617254	0.616934	FALSE	FALSE	FALSE	ebi-a-GCST90012103	4	3443931	0.00315944	178782	0.3	Bioavailable testosterone levels || id:ebi-a-GCST90012103	Bioavailable testosterone levels	Bioavailable testosterone levels || ||	TRUE	igd	4	3443931	0.00127338	1.20E-79	180726	ebi-a-GCST90012109	Sex hormone-binding globulin levels || id:ebi-a-GCST90012109	TRUE	reported	igd	2	TRUE	NA	NA	NA	NA
51	rs13150068	G	A	G	A	-0.0207329	-0.00315954	0.437637	0.437675	FALSE	FALSE	FALSE	ebi-a-GCST90012103	4	88203828	0.00307002	178782	0.27	Bioavailable testosterone levels || id:ebi-a-GCST90012103	Bioavailable testosterone levels	Bioavailable testosterone levels || ||	TRUE	igd	4	88203828	0.00123764	7.60E-67	180726	ebi-a-GCST90012109	Sex hormone-binding globulin levels || id:ebi-a-GCST90012109	TRUE	reported	igd	2	TRUE	NA	NA	NA	NA
52	rs13379043	C	T	C	T	0.00828852	-0.00177838	0.280009	0.280334	FALSE	FALSE	FALSE	ebi-a-GCST90012103	14	74250126	0.00345836	178782	0.51	Bioavailable testosterone levels || id:ebi-a-GCST90012103	Bioavailable testosterone levels	Bioavailable testosterone levels || ||	TRUE	igd	14	74250126	0.00139928	2.20E-10	180726	ebi-a-GCST90012109	Sex hormone-binding globulin levels || id:ebi-a-GCST90012109	TRUE	reported	igd	2	TRUE	NA	NA	NA	NA
55	rs138611541	C	T	C	T	-0.0148471	0.00261294	0.076823	0.076921	FALSE	FALSE	FALSE	ebi-a-GCST90012103	5	56228040	0.00570804	178782	0.760001	Bioavailable testosterone levels || id:ebi-a-GCST90012103	Bioavailable testosterone levels	Bioavailable testosterone levels || ||	TRUE	igd	5	56228040	0.0023084	3.50E-12	180726	ebi-a-GCST90012109	Sex hormone-binding globulin levels || id:ebi-a-GCST90012109	TRUE	reported	igd	2	TRUE	NA	NA	NA	NA
56	rs138820	C	T	C	T	-0.00803676	0.00133335	0.215284	0.215228	FALSE	FALSE	FALSE	ebi-a-GCST90012103	22	50164078	0.00371851	178782	0.81	Bioavailable testosterone levels || id:ebi-a-GCST90012103	Bioavailable testosterone levels	Bioavailable testosterone levels || ||	TRUE	igd	22	50164078	0.00150694	2.00E-08	180726	ebi-a-GCST90012109	Sex hormone-binding globulin levels || id:ebi-a-GCST90012109	TRUE	reported	igd	2	TRUE	NA	NA	NA	NA
57	rs1415293	T	A	T	A	0.00743431	-0.0034192	0.318282	0.318505	FALSE	TRUE	FALSE	ebi-a-GCST90012103	1	219730006	0.00325977	178782	0.39	Bioavailable testosterone levels || id:ebi-a-GCST90012103	Bioavailable testosterone levels	Bioavailable testosterone levels || ||	TRUE	igd	1	219730006	0.00131195	2.70E-09	180726	ebi-a-GCST90012109	Sex hormone-binding globulin levels || id:ebi-a-GCST90012109	TRUE	reported	igd	2	TRUE	NA	NA	NA	NA
58	rs144647926	A	G	A	G	0.0123175	0.00108984	0.087356	0.087498	FALSE	FALSE	FALSE	ebi-a-GCST90012103	1	235467607	0.00539512	178782	0.8	Bioavailable testosterone levels || id:ebi-a-GCST90012103	Bioavailable testosterone levels	Bioavailable testosterone levels || ||	TRUE	igd	1	235467607	0.00217179	1.40E-09	180726	ebi-a-GCST90012109	Sex hormone-binding globulin levels || id:ebi-a-GCST90012109	TRUE	reported	igd	2	TRUE	NA	NA	NA	NA
59	rs149131600	T	C	T	C	0.0205782	0.0091645	0.17438	0.174254	FALSE	FALSE	FALSE	ebi-a-GCST90012103	19	35549122	0.00402216	178782	0.0369999	Bioavailable testosterone levels || id:ebi-a-GCST90012103	Bioavailable testosterone levels	Bioavailable testosterone levels || ||	TRUE	igd	19	35549122	0.00162554	9.20E-42	180726	ebi-a-GCST90012109	Sex hormone-binding globulin levels || id:ebi-a-GCST90012109	TRUE	reported	igd	2	TRUE	NA	NA	NA	NA
60	rs150844304	C	A	C	A	-0.0745127	0.0306969	0.024905	0.025062	FALSE	FALSE	FALSE	ebi-a-GCST90012103	15	43726625	0.00975521	178782	0.00379997	Bioavailable testosterone levels || id:ebi-a-GCST90012103	Bioavailable testosterone levels	Bioavailable testosterone levels || ||	TRUE	igd	15	43726625	0.0039585	9.40E-85	180726	ebi-a-GCST90012109	Sex hormone-binding globulin levels || id:ebi-a-GCST90012109	TRUE	reported	igd	2	TRUE	NA	NA	NA	NA
61	rs1538648	G	A	G	A	-0.00757485	0.00571948	0.503197	0.503173	FALSE	FALSE	FALSE	ebi-a-GCST90012103	10	94820860	0.00304594	178782	0.0669993	Bioavailable testosterone levels || id:ebi-a-GCST90012103	Bioavailable testosterone levels	Bioavailable testosterone levels || ||	TRUE	igd	10	94820860	0.00122235	8.40E-13	180726	ebi-a-GCST90012109	Sex hormone-binding globulin levels || id:ebi-a-GCST90012109	TRUE	reported	igd	2	TRUE	NA	NA	NA	NA
62	rs157935	G	T	G	T	0.0121026	-0.00601983	0.303601	0.303346	FALSE	FALSE	FALSE	ebi-a-GCST90012103	7	130585553	0.00332043	178782	0.0920005	Bioavailable testosterone levels || id:ebi-a-GCST90012103	Bioavailable testosterone levels	Bioavailable testosterone levels || ||	TRUE	igd	7	130585553	0.00134199	1.50E-22	180726	ebi-a-GCST90012109	Sex hormone-binding globulin levels || id:ebi-a-GCST90012109	TRUE	reported	igd	2	TRUE	NA	NA	NA	NA
65	rs1730865	T	G	T	G	-0.0260475	0.0116785	0.654768	0.655091	FALSE	FALSE	FALSE	ebi-a-GCST90012103	1	107605611	0.0032176	178782	0.000140001	Bioavailable testosterone levels || id:ebi-a-GCST90012103	Bioavailable testosterone levels	Bioavailable testosterone levels || ||	TRUE	igd	1	107605611	0.00129437	4.60E-98	180726	ebi-a-GCST90012109	Sex hormone-binding globulin levels || id:ebi-a-GCST90012109	TRUE	reported	igd	2	TRUE	NA	NA	NA	NA
66	rs1736180	A	G	A	G	0.0173849	3.92E-05	0.287261	0.28718	FALSE	FALSE	FALSE	ebi-a-GCST90012103	19	2796021	0.00336724	178782	0.92	Bioavailable testosterone levels || id:ebi-a-GCST90012103	Bioavailable testosterone levels	Bioavailable testosterone levels || ||	TRUE	igd	19	2796021	0.00136123	2.30E-41	180726	ebi-a-GCST90012109	Sex hormone-binding globulin levels || id:ebi-a-GCST90012109	TRUE	reported	igd	2	TRUE	NA	NA	NA	NA
67	rs174529	C	T	C	T	-0.00774839	-0.00272771	0.375889	0.375702	FALSE	FALSE	FALSE	ebi-a-GCST90012103	11	61543961	0.00314425	178782	0.43	Bioavailable testosterone levels || id:ebi-a-GCST90012103	Bioavailable testosterone levels	Bioavailable testosterone levels || ||	TRUE	igd	11	61543961	0.00127239	4.20E-10	180726	ebi-a-GCST90012109	Sex hormone-binding globulin levels || id:ebi-a-GCST90012109	TRUE	reported	igd	2	TRUE	NA	NA	NA	NA
68	rs17580	A	T	A	T	0.0304227	0.00398387	0.048463	0.048391	FALSE	TRUE	FALSE	ebi-a-GCST90012103	14	94847262	0.00710001	178782	0.42	Bioavailable testosterone levels || id:ebi-a-GCST90012103	Bioavailable testosterone levels	Bioavailable testosterone levels || ||	TRUE	igd	14	94847262	0.00286953	4.20E-29	180726	ebi-a-GCST90012109	Sex hormone-binding globulin levels || id:ebi-a-GCST90012109	TRUE	reported	igd	2	TRUE	NA	NA	NA	NA
69	rs1776899	A	G	A	G	-0.0226948	0.0155574	0.969325	0.969275	FALSE	FALSE	FALSE	ebi-a-GCST90012103	6	34193230	0.00880066	178782	0.11	Bioavailable testosterone levels || id:ebi-a-GCST90012103	Bioavailable testosterone levels	Bioavailable testosterone levels || ||	TRUE	igd	6	34193230	0.0035717	5.70E-10	180726	ebi-a-GCST90012109	Sex hormone-binding globulin levels || id:ebi-a-GCST90012109	TRUE	reported	igd	2	TRUE	NA	NA	NA	NA
70	rs1782652	A	T	A	T	-0.0127414	0.00756446	0.380625	0.380574	FALSE	TRUE	FALSE	ebi-a-GCST90012103	10	81074125	0.00317736	178782	0.015	Bioavailable testosterone levels || id:ebi-a-GCST90012103	Bioavailable testosterone levels	Bioavailable testosterone levels || ||	TRUE	igd	10	81074125	0.00127529	5.80E-27	180726	ebi-a-GCST90012109	Sex hormone-binding globulin levels || id:ebi-a-GCST90012109	TRUE	reported	igd	2	TRUE	NA	NA	NA	NA
71	rs1801689	C	A	C	A	-0.03343	0.0277688	0.029871	0.030073	FALSE	FALSE	FALSE	ebi-a-GCST90012103	17	64210580	0.00891695	178782	0.002	Bioavailable testosterone levels || id:ebi-a-GCST90012103	Bioavailable testosterone levels	Bioavailable testosterone levels || ||	TRUE	igd	17	64210580	0.00350564	1.80E-21	180726	ebi-a-GCST90012109	Sex hormone-binding globulin levels || id:ebi-a-GCST90012109	TRUE	reported	igd	2	TRUE	NA	NA	NA	NA
72	rs1860018	A	G	A	G	-0.00848468	2.25E-05	0.443251	0.443305	FALSE	FALSE	FALSE	ebi-a-GCST90012103	17	13846723	0.00305609	178782	0.96	Bioavailable testosterone levels || id:ebi-a-GCST90012103	Bioavailable testosterone levels	Bioavailable testosterone levels || ||	TRUE	igd	17	13846723	0.00119697	2.50E-13	180726	ebi-a-GCST90012109	Sex hormone-binding globulin levels || id:ebi-a-GCST90012109	TRUE	reported	igd	2	TRUE	NA	NA	NA	NA
73	rs187079266	A	G	A	G	-0.072588	0.0144146	0.013934	0.013888	FALSE	FALSE	FALSE	ebi-a-GCST90012103	17	7438801	0.0131957	178782	0.35	Bioavailable testosterone levels || id:ebi-a-GCST90012103	Bioavailable testosterone levels	Bioavailable testosterone levels || ||	TRUE	igd	17	7438801	0.00515995	7.70E-47	180726	ebi-a-GCST90012109	Sex hormone-binding globulin levels || id:ebi-a-GCST90012109	TRUE	reported	igd	2	TRUE	NA	NA	NA	NA
74	rs1871395	G	A	G	A	-0.0325026	0.00418878	0.151789	0.151653	FALSE	FALSE	FALSE	ebi-a-GCST90012103	12	21352315	0.00423764	178782	0.28	Bioavailable testosterone levels || id:ebi-a-GCST90012103	Bioavailable testosterone levels	Bioavailable testosterone levels || ||	TRUE	igd	12	21352315	0.00171209	4.60E-88	180726	ebi-a-GCST90012109	Sex hormone-binding globulin levels || id:ebi-a-GCST90012109	TRUE	reported	igd	2	TRUE	NA	NA	NA	NA
75	rs187437	A	G	A	G	-0.00826966	0.00446395	0.453037	0.452974	FALSE	FALSE	FALSE	ebi-a-GCST90012103	7	116445091	0.0030672	178782	0.11	Bioavailable testosterone levels || id:ebi-a-GCST90012103	Bioavailable testosterone levels	Bioavailable testosterone levels || ||	TRUE	igd	7	116445091	0.00123975	9.60E-14	180726	ebi-a-GCST90012109	Sex hormone-binding globulin levels || id:ebi-a-GCST90012109	TRUE	reported	igd	2	TRUE	NA	NA	NA	NA
76	rs202200760	C	G	C	G	0.0711034	-0.0111952	0.038592	0.038662	FALSE	TRUE	FALSE	ebi-a-GCST90012103	19	17346854	0.00862052	178782	0.23	Bioavailable testosterone levels || id:ebi-a-GCST90012103	Bioavailable testosterone levels	Bioavailable testosterone levels || ||	TRUE	igd	19	17346854	0.00348775	3.70E-98	180726	ebi-a-GCST90012109	Sex hormone-binding globulin levels || id:ebi-a-GCST90012109	TRUE	reported	igd	2	TRUE	NA	NA	NA	NA
77	rs2045345	G	A	G	A	-0.0118503	-0.00145239	0.194645	0.194655	FALSE	FALSE	FALSE	ebi-a-GCST90012103	1	26818894	0.00393363	178782	0.84	Bioavailable testosterone levels || id:ebi-a-GCST90012103	Bioavailable testosterone levels	Bioavailable testosterone levels || ||	TRUE	igd	1	26818894	0.00158288	1.00E-13	180726	ebi-a-GCST90012109	Sex hormone-binding globulin levels || id:ebi-a-GCST90012109	TRUE	reported	igd	2	TRUE	NA	NA	NA	NA
78	rs2073503	G	C	G	C	0.00683324	0.00213652	0.310531	0.310574	FALSE	TRUE	FALSE	ebi-a-GCST90012103	4	3536176	0.00329152	178782	0.34	Bioavailable testosterone levels || id:ebi-a-GCST90012103	Bioavailable testosterone levels	Bioavailable testosterone levels || ||	TRUE	igd	4	3536176	0.00132685	2.10E-08	180726	ebi-a-GCST90012109	Sex hormone-binding globulin levels || id:ebi-a-GCST90012109	TRUE	reported	igd	2	TRUE	NA	NA	NA	NA
81	rs2239222	G	A	G	A	0.0110595	0.00549878	0.349619	0.349481	FALSE	FALSE	FALSE	ebi-a-GCST90012103	14	73011885	0.00321719	178782	0.1	Bioavailable testosterone levels || id:ebi-a-GCST90012103	Bioavailable testosterone levels	Bioavailable testosterone levels || ||	TRUE	igd	14	73011885	0.00130116	5.50E-17	180726	ebi-a-GCST90012109	Sex hormone-binding globulin levels || id:ebi-a-GCST90012109	TRUE	reported	igd	2	TRUE	NA	NA	NA	NA
82	rs2256657	G	A	G	A	-0.0140088	0.0106625	0.853507	0.853766	FALSE	FALSE	FALSE	ebi-a-GCST90012103	10	65712613	0.00431917	178782	0.0189998	Bioavailable testosterone levels || id:ebi-a-GCST90012103	Bioavailable testosterone levels	Bioavailable testosterone levels || ||	TRUE	igd	10	65712613	0.00173169	6.30E-18	180726	ebi-a-GCST90012109	Sex hormone-binding globulin levels || id:ebi-a-GCST90012109	TRUE	reported	igd	2	TRUE	NA	NA	NA	NA
83	rs2259305	A	G	A	G	-0.0118863	0.00207568	0.476995	0.477334	FALSE	FALSE	FALSE	ebi-a-GCST90012103	10	93615903	0.00304793	178782	0.43	Bioavailable testosterone levels || id:ebi-a-GCST90012103	Bioavailable testosterone levels	Bioavailable testosterone levels || ||	TRUE	igd	10	93615903	0.00122291	2.90E-22	180726	ebi-a-GCST90012109	Sex hormone-binding globulin levels || id:ebi-a-GCST90012109	TRUE	reported	igd	2	TRUE	NA	NA	NA	NA
84	rs2266782	A	G	A	G	-0.00783493	0.00247315	0.416647	0.41639	FALSE	FALSE	FALSE	ebi-a-GCST90012103	1	171076966	0.00308759	178782	0.5	Bioavailable testosterone levels || id:ebi-a-GCST90012103	Bioavailable testosterone levels	Bioavailable testosterone levels || ||	TRUE	igd	1	171076966	0.00124201	4.10E-10	180726	ebi-a-GCST90012109	Sex hormone-binding globulin levels || id:ebi-a-GCST90012109	TRUE	reported	igd	2	TRUE	NA	NA	NA	NA
85	rs2298058	T	C	T	C	0.0111891	-0.00294226	0.306244	0.306368	FALSE	FALSE	FALSE	ebi-a-GCST90012103	13	95248566	0.0033097	178782	0.26	Bioavailable testosterone levels || id:ebi-a-GCST90012103	Bioavailable testosterone levels	Bioavailable testosterone levels || ||	TRUE	igd	13	95248566	0.0013408	2.10E-18	180726	ebi-a-GCST90012109	Sex hormone-binding globulin levels || id:ebi-a-GCST90012109	TRUE	reported	igd	2	TRUE	NA	NA	NA	NA
86	rs2301050	T	C	T	C	-0.00678906	0.0028622	0.275057	0.274702	FALSE	FALSE	FALSE	ebi-a-GCST90012103	3	105401507	0.00340667	178782	0.49	Bioavailable testosterone levels || id:ebi-a-GCST90012103	Bioavailable testosterone levels	Bioavailable testosterone levels || ||	TRUE	igd	3	105401507	0.00137554	4.30E-08	180726	ebi-a-GCST90012109	Sex hormone-binding globulin levels || id:ebi-a-GCST90012109	TRUE	reported	igd	2	TRUE	NA	NA	NA	NA
87	rs2330649	A	G	A	G	-0.0100381	0.000582596	0.566063	0.565758	FALSE	FALSE	FALSE	ebi-a-GCST90012103	22	24295053	0.00312815	178782	0.82	Bioavailable testosterone levels || id:ebi-a-GCST90012103	Bioavailable testosterone levels	Bioavailable testosterone levels || ||	TRUE	igd	22	24295053	0.00126705	4.00E-17	180726	ebi-a-GCST90012109	Sex hormone-binding globulin levels || id:ebi-a-GCST90012109	TRUE	reported	igd	2	TRUE	NA	NA	NA	NA
88	rs2351958	A	C	A	C	-0.0101948	-0.00872907	0.387523	0.387674	FALSE	FALSE	FALSE	ebi-a-GCST90012103	11	16248020	0.00312232	178782	0.00920005	Bioavailable testosterone levels || id:ebi-a-GCST90012103	Bioavailable testosterone levels	Bioavailable testosterone levels || ||	TRUE	igd	11	16248020	0.00126369	1.30E-17	180726	ebi-a-GCST90012109	Sex hormone-binding globulin levels || id:ebi-a-GCST90012109	TRUE	reported	igd	2	TRUE	NA	NA	NA	NA
89	rs2575368	G	T	G	T	-0.0120002	-0.010563	0.919707	0.919735	FALSE	FALSE	FALSE	ebi-a-GCST90012103	16	1817397	0.00561394	178782	0.0239999	Bioavailable testosterone levels || id:ebi-a-GCST90012103	Bioavailable testosterone levels	Bioavailable testosterone levels || ||	TRUE	igd	16	1817397	0.00227266	3.10E-08	180726	ebi-a-GCST90012109	Sex hormone-binding globulin levels || id:ebi-a-GCST90012109	TRUE	reported	igd	2	TRUE	NA	NA	NA	NA
90	rs2612069	G	C	G	C	-0.0120066	-0.014185	0.096031	0.096276	FALSE	TRUE	FALSE	ebi-a-GCST90012103	12	66215292	0.00516857	178782	0.00690001	Bioavailable testosterone levels || id:ebi-a-GCST90012103	Bioavailable testosterone levels	Bioavailable testosterone levels || ||	TRUE	igd	12	66215292	0.0020917	8.10E-09	180726	ebi-a-GCST90012109	Sex hormone-binding globulin levels || id:ebi-a-GCST90012109	TRUE	reported	igd	2	TRUE	NA	NA	NA	NA
91	rs2642438	G	A	G	A	0.0150028	-0.000112262	0.701828	0.701762	FALSE	FALSE	FALSE	ebi-a-GCST90012103	1	220970028	0.00332339	178782	0.92	Bioavailable testosterone levels || id:ebi-a-GCST90012103	Bioavailable testosterone levels	Bioavailable testosterone levels || ||	TRUE	igd	1	220970028	0.00133645	3.40E-31	180726	ebi-a-GCST90012109	Sex hormone-binding globulin levels || id:ebi-a-GCST90012109	TRUE	reported	igd	2	TRUE	NA	NA	NA	NA
92	rs2694157	C	T	C	T	0.00902024	-0.00642748	0.620654	0.620373	FALSE	FALSE	FALSE	ebi-a-GCST90012103	7	101907808	0.00313346	178782	0.0259998	Bioavailable testosterone levels || id:ebi-a-GCST90012103	Bioavailable testosterone levels	Bioavailable testosterone levels || ||	TRUE	igd	7	101907808	0.00126663	7.90E-14	180726	ebi-a-GCST90012109	Sex hormone-binding globulin levels || id:ebi-a-GCST90012109	TRUE	reported	igd	2	TRUE	NA	NA	NA	NA
93	rs2721195	C	T	C	T	-0.0112875	-0.00191273	0.52513	0.525107	FALSE	FALSE	FALSE	ebi-a-GCST90012103	8	145677011	0.00306112	178782	0.59	Bioavailable testosterone levels || id:ebi-a-GCST90012103	Bioavailable testosterone levels	Bioavailable testosterone levels || ||	TRUE	igd	8	145677011	0.001238	5.30E-21	180726	ebi-a-GCST90012109	Sex hormone-binding globulin levels || id:ebi-a-GCST90012109	TRUE	reported	igd	2	TRUE	NA	NA	NA	NA
94	rs28394864	A	G	A	G	-0.029518	0.00078072	0.460308	0.460298	FALSE	FALSE	FALSE	ebi-a-GCST90012103	17	47450775	0.00307154	178782	0.82	Bioavailable testosterone levels || id:ebi-a-GCST90012103	Bioavailable testosterone levels	Bioavailable testosterone levels || ||	TRUE	igd	17	47450775	0.00120382	2.40E-138	180726	ebi-a-GCST90012109	Sex hormone-binding globulin levels || id:ebi-a-GCST90012109	TRUE	reported	igd	2	TRUE	NA	NA	NA	NA
95	rs28507491	A	G	A	G	0.0139975	-0.00994536	0.375706	0.375718	FALSE	FALSE	FALSE	ebi-a-GCST90012103	4	77197651	0.00314212	178782	0.0012	Bioavailable testosterone levels || id:ebi-a-GCST90012103	Bioavailable testosterone levels	Bioavailable testosterone levels || ||	TRUE	igd	4	77197651	0.0012668	5.70E-29	180726	ebi-a-GCST90012109	Sex hormone-binding globulin levels || id:ebi-a-GCST90012109	TRUE	reported	igd	2	TRUE	NA	NA	NA	NA
96	rs28549287	A	G	A	G	-0.0130821	0.0110907	0.774148	0.774021	FALSE	FALSE	FALSE	ebi-a-GCST90012103	1	110230138	0.00394929	178782	0.00619998	Bioavailable testosterone levels || id:ebi-a-GCST90012103	Bioavailable testosterone levels	Bioavailable testosterone levels || ||	TRUE	igd	1	110230138	0.00158912	4.90E-17	180726	ebi-a-GCST90012109	Sex hormone-binding globulin levels || id:ebi-a-GCST90012109	TRUE	reported	igd	2	TRUE	NA	NA	NA	NA
97	rs28601761	G	C	G	C	-0.00644119	-0.00446973	0.418125	0.41811	FALSE	TRUE	FALSE	ebi-a-GCST90012103	8	126500031	0.00312151	178782	0.21	Bioavailable testosterone levels || id:ebi-a-GCST90012103	Bioavailable testosterone levels	Bioavailable testosterone levels || ||	TRUE	igd	8	126500031	0.00126207	1.50E-08	180726	ebi-a-GCST90012109	Sex hormone-binding globulin levels || id:ebi-a-GCST90012109	TRUE	reported	igd	2	TRUE	NA	NA	NA	NA
98	rs2862954	C	T	C	T	0.0108541	-0.00300923	0.500343	0.49998	FALSE	FALSE	FALSE	ebi-a-GCST90012103	10	101912064	0.0030362	178782	0.24	Bioavailable testosterone levels || id:ebi-a-GCST90012103	Bioavailable testosterone levels	Bioavailable testosterone levels || ||	TRUE	igd	10	101912064	0.00121838	3.40E-19	180726	ebi-a-GCST90012109	Sex hormone-binding globulin levels || id:ebi-a-GCST90012109	TRUE	reported	igd	2	TRUE	NA	NA	NA	NA
99	rs2872881	A	G	A	G	0.00928822	0.00333909	0.245662	0.245492	FALSE	FALSE	FALSE	ebi-a-GCST90012103	20	62342801	0.00353647	178782	0.26	Bioavailable testosterone levels || id:ebi-a-GCST90012103	Bioavailable testosterone levels	Bioavailable testosterone levels || ||	TRUE	igd	20	62342801	0.00143199	4.80E-11	180726	ebi-a-GCST90012109	Sex hormone-binding globulin levels || id:ebi-a-GCST90012109	TRUE	reported	igd	2	TRUE	NA	NA	NA	NA
100	rs28773027	A	G	A	G	0.0119206	-0.00200169	0.101446	0.101322	FALSE	FALSE	FALSE	ebi-a-GCST90012103	4	88076227	0.00509101	178782	0.719999	Bioavailable testosterone levels || id:ebi-a-GCST90012103	Bioavailable testosterone levels	Bioavailable testosterone levels || ||	TRUE	igd	4	88076227	0.00205087	1.90E-10	180726	ebi-a-GCST90012109	Sex hormone-binding globulin levels || id:ebi-a-GCST90012109	TRUE	reported	igd	2	TRUE	NA	NA	NA	NA
101	rs28929474	T	C	T	C	0.138303	-0.0195468	0.019823	0.019801	FALSE	FALSE	FALSE	ebi-a-GCST90012103	14	94844947	0.0109351	178782	0.0409996	Bioavailable testosterone levels || id:ebi-a-GCST90012103	Bioavailable testosterone levels	Bioavailable testosterone levels || ||	TRUE	igd	14	94844947	0.00441884	1.00E-200	180726	ebi-a-GCST90012109	Sex hormone-binding globulin levels || id:ebi-a-GCST90012109	TRUE	reported	igd	2	TRUE	NA	NA	NA	NA
102	rs2896906	C	T	C	T	-0.00970772	-0.00659694	0.193587	0.193579	FALSE	FALSE	FALSE	ebi-a-GCST90012103	16	4647417	0.00385761	178782	0.11	Bioavailable testosterone levels || id:ebi-a-GCST90012103	Bioavailable testosterone levels	Bioavailable testosterone levels || ||	TRUE	igd	16	4647417	0.00156221	1.10E-10	180726	ebi-a-GCST90012109	Sex hormone-binding globulin levels || id:ebi-a-GCST90012109	TRUE	reported	igd	2	TRUE	NA	NA	NA	NA
103	rs2905801	T	C	T	C	0.0140121	0.0067579	0.705121	0.705233	FALSE	FALSE	FALSE	ebi-a-GCST90012103	17	29524974	0.00333556	178782	0.0649995	Bioavailable testosterone levels || id:ebi-a-GCST90012103	Bioavailable testosterone levels	Bioavailable testosterone levels || ||	TRUE	igd	17	29524974	0.00130719	3.80E-28	180726	ebi-a-GCST90012109	Sex hormone-binding globulin levels || id:ebi-a-GCST90012109	TRUE	reported	igd	2	TRUE	NA	NA	NA	NA
104	rs2914233	C	T	C	T	-0.0085613	0.00867702	0.21093	0.210925	FALSE	FALSE	FALSE	ebi-a-GCST90012103	5	158013856	0.00375641	178782	0.0230001	Bioavailable testosterone levels || id:ebi-a-GCST90012103	Bioavailable testosterone levels	Bioavailable testosterone levels || ||	TRUE	igd	5	158013856	0.00151926	2.40E-09	180726	ebi-a-GCST90012109	Sex hormone-binding globulin levels || id:ebi-a-GCST90012109	TRUE	reported	igd	2	TRUE	NA	NA	NA	NA
105	rs2924545	A	G	A	G	-0.00664564	0.00615084	0.429092	0.429268	FALSE	FALSE	FALSE	ebi-a-GCST90012103	11	68883281	0.00308639	178782	0.0389996	Bioavailable testosterone levels || id:ebi-a-GCST90012103	Bioavailable testosterone levels	Bioavailable testosterone levels || ||	TRUE	igd	11	68883281	0.00124894	5.00E-09	180726	ebi-a-GCST90012109	Sex hormone-binding globulin levels || id:ebi-a-GCST90012109	TRUE	reported	igd	2	TRUE	NA	NA	NA	NA
107	rs2989330	G	A	G	A	0.00743759	0.0018676	0.340297	0.340622	FALSE	FALSE	FALSE	ebi-a-GCST90012103	21	40716209	0.00323729	178782	0.64	Bioavailable testosterone levels || id:ebi-a-GCST90012103	Bioavailable testosterone levels	Bioavailable testosterone levels || ||	TRUE	igd	21	40716209	0.00131431	6.80E-09	180726	ebi-a-GCST90012109	Sex hormone-binding globulin levels || id:ebi-a-GCST90012109	TRUE	reported	igd	2	TRUE	NA	NA	NA	NA
108	rs3006593	C	G	C	G	0.00767249	-0.00442811	0.379929	0.380028	FALSE	TRUE	FALSE	ebi-a-GCST90012103	10	31171626	0.00313356	178782	0.13	Bioavailable testosterone levels || id:ebi-a-GCST90012103	Bioavailable testosterone levels	Bioavailable testosterone levels || ||	TRUE	igd	10	31171626	0.00125767	7.90E-10	180726	ebi-a-GCST90012109	Sex hormone-binding globulin levels || id:ebi-a-GCST90012109	TRUE	reported	igd	2	TRUE	NA	NA	NA	NA
109	rs3173833	G	T	G	T	0.00768356	0.00321072	0.573379	0.573729	FALSE	FALSE	FALSE	ebi-a-GCST90012103	7	150491084	0.00307816	178782	0.25	Bioavailable testosterone levels || id:ebi-a-GCST90012103	Bioavailable testosterone levels	Bioavailable testosterone levels || ||	TRUE	igd	7	150491084	0.0012443	6.80E-09	180726	ebi-a-GCST90012109	Sex hormone-binding globulin levels || id:ebi-a-GCST90012109	TRUE	reported	igd	2	TRUE	NA	NA	NA	NA
110	rs34255979	T	C	T	C	0.0272468	-0.00102191	0.119463	0.119329	FALSE	FALSE	FALSE	ebi-a-GCST90012103	19	46384830	0.00471538	178782	0.57	Bioavailable testosterone levels || id:ebi-a-GCST90012103	Bioavailable testosterone levels	Bioavailable testosterone levels || ||	TRUE	igd	19	46384830	0.00190546	4.00E-51	180726	ebi-a-GCST90012109	Sex hormone-binding globulin levels || id:ebi-a-GCST90012109	TRUE	reported	igd	2	TRUE	NA	NA	NA	NA
111	rs34415062	A	G	A	G	0.00876761	-0.0116186	0.179875	0.179971	FALSE	FALSE	FALSE	ebi-a-GCST90012103	19	59023166	0.00397524	178782	0.00109999	Bioavailable testosterone levels || id:ebi-a-GCST90012103	Bioavailable testosterone levels	Bioavailable testosterone levels || ||	TRUE	igd	19	59023166	0.00160777	1.70E-08	180726	ebi-a-GCST90012109	Sex hormone-binding globulin levels || id:ebi-a-GCST90012109	TRUE	reported	igd	2	TRUE	NA	NA	NA	NA
112	rs34587839	A	G	A	G	-0.0125669	0.0143829	0.155551	0.155593	FALSE	FALSE	FALSE	ebi-a-GCST90012103	20	32300671	0.0042146	178782	0.0017	Bioavailable testosterone levels || id:ebi-a-GCST90012103	Bioavailable testosterone levels	Bioavailable testosterone levels || ||	TRUE	igd	20	32300671	0.00170732	1.10E-14	180726	ebi-a-GCST90012109	Sex hormone-binding globulin levels || id:ebi-a-GCST90012109	TRUE	reported	igd	2	TRUE	NA	NA	NA	NA
113	rs34858588	G	C	G	C	-0.0157987	-0.0167272	0.078655	0.078535	FALSE	TRUE	FALSE	ebi-a-GCST90012103	19	19457235	0.00567146	178782	0.0129999	Bioavailable testosterone levels || id:ebi-a-GCST90012103	Bioavailable testosterone levels	Bioavailable testosterone levels || ||	TRUE	igd	19	19457235	0.00229031	9.30E-15	180726	ebi-a-GCST90012109	Sex hormone-binding globulin levels || id:ebi-a-GCST90012109	TRUE	reported	igd	2	TRUE	NA	NA	NA	NA
114	rs34869253	C	T	C	T	-0.00809933	0.00287094	0.428735	0.428711	FALSE	FALSE	FALSE	ebi-a-GCST90012103	4	1009420	0.00310258	178782	0.48	Bioavailable testosterone levels || id:ebi-a-GCST90012103	Bioavailable testosterone levels	Bioavailable testosterone levels || ||	TRUE	igd	4	1009420	0.00125064	3.60E-12	180726	ebi-a-GCST90012109	Sex hormone-binding globulin levels || id:ebi-a-GCST90012109	TRUE	reported	igd	2	TRUE	NA	NA	NA	NA
115	rs35135293	T	C	T	C	-0.00737332	-0.00528856	0.519066	0.518659	FALSE	FALSE	FALSE	ebi-a-GCST90012103	2	20363666	0.0030496	178782	0.0850002	Bioavailable testosterone levels || id:ebi-a-GCST90012103	Bioavailable testosterone levels	Bioavailable testosterone levels || ||	TRUE	igd	2	20363666	0.00122906	7.30E-12	180726	ebi-a-GCST90012109	Sex hormone-binding globulin levels || id:ebi-a-GCST90012109	TRUE	reported	igd	2	TRUE	NA	NA	NA	NA
116	rs35234337	T	C	T	C	-0.00760759	-0.00356418	0.257471	0.257537	FALSE	FALSE	FALSE	ebi-a-GCST90012103	9	35661243	0.00349388	178782	0.38	Bioavailable testosterone levels || id:ebi-a-GCST90012103	Bioavailable testosterone levels	Bioavailable testosterone levels || ||	TRUE	igd	9	35661243	0.00141397	2.30E-08	180726	ebi-a-GCST90012109	Sex hormone-binding globulin levels || id:ebi-a-GCST90012109	TRUE	reported	igd	2	TRUE	NA	NA	NA	NA
117	rs35346083	A	C	A	C	-0.0104562	0.000305195	0.443854	0.444062	FALSE	FALSE	FALSE	ebi-a-GCST90012103	1	25788425	0.00306304	178782	0.96	Bioavailable testosterone levels || id:ebi-a-GCST90012103	Bioavailable testosterone levels	Bioavailable testosterone levels || ||	TRUE	igd	1	25788425	0.00123226	8.00E-19	180726	ebi-a-GCST90012109	Sex hormone-binding globulin levels || id:ebi-a-GCST90012109	TRUE	reported	igd	2	TRUE	NA	NA	NA	NA
118	rs36086195	T	C	T	C	0.0167429	-0.00975168	0.578971	0.578793	FALSE	FALSE	FALSE	ebi-a-GCST90012103	1	16510894	0.00307498	178782	0.000749998	Bioavailable testosterone levels || id:ebi-a-GCST90012103	Bioavailable testosterone levels	Bioavailable testosterone levels || ||	TRUE	igd	1	16510894	0.00123754	4.50E-44	180726	ebi-a-GCST90012109	Sex hormone-binding globulin levels || id:ebi-a-GCST90012109	TRUE	reported	igd	2	TRUE	NA	NA	NA	NA
119	rs3730393	A	G	A	G	-0.0188678	0.0165759	0.040398	0.04042	FALSE	FALSE	FALSE	ebi-a-GCST90012103	16	67226405	0.00781228	178782	0.0269998	Bioavailable testosterone levels || id:ebi-a-GCST90012103	Bioavailable testosterone levels	Bioavailable testosterone levels || ||	TRUE	igd	16	67226405	0.00316246	2.10E-10	180726	ebi-a-GCST90012109	Sex hormone-binding globulin levels || id:ebi-a-GCST90012109	TRUE	reported	igd	2	TRUE	NA	NA	NA	NA
120	rs3768321	T	G	T	G	-0.0155199	-0.00563486	0.197178	0.197164	FALSE	FALSE	FALSE	ebi-a-GCST90012103	1	40035928	0.00383217	178782	0.19	Bioavailable testosterone levels || id:ebi-a-GCST90012103	Bioavailable testosterone levels	Bioavailable testosterone levels || ||	TRUE	igd	1	40035928	0.00154112	1.20E-23	180726	ebi-a-GCST90012109	Sex hormone-binding globulin levels || id:ebi-a-GCST90012109	TRUE	reported	igd	2	TRUE	NA	NA	NA	NA
121	rs3795128	C	T	C	T	0.00977417	0.00581771	0.483632	0.483442	FALSE	FALSE	FALSE	ebi-a-GCST90012103	20	39774163	0.00306088	178782	0.0309999	Bioavailable testosterone levels || id:ebi-a-GCST90012103	Bioavailable testosterone levels	Bioavailable testosterone levels || ||	TRUE	igd	20	39774163	0.00123946	1.50E-17	180726	ebi-a-GCST90012109	Sex hormone-binding globulin levels || id:ebi-a-GCST90012109	TRUE	reported	igd	2	TRUE	NA	NA	NA	NA
122	rs3890483	T	G	T	G	-0.0111819	0.00780717	0.442264	0.442127	FALSE	FALSE	FALSE	ebi-a-GCST90012103	19	7220596	0.00307784	178782	0.01	Bioavailable testosterone levels || id:ebi-a-GCST90012103	Bioavailable testosterone levels	Bioavailable testosterone levels || ||	TRUE	igd	19	7220596	0.00124431	2.00E-21	180726	ebi-a-GCST90012109	Sex hormone-binding globulin levels || id:ebi-a-GCST90012109	TRUE	reported	igd	2	TRUE	NA	NA	NA	NA
123	rs3891167	G	A	G	A	0.00815923	0.00600955	0.257163	0.257118	FALSE	FALSE	FALSE	ebi-a-GCST90012103	18	658423	0.00363418	178782	0.17	Bioavailable testosterone levels || id:ebi-a-GCST90012103	Bioavailable testosterone levels	Bioavailable testosterone levels || ||	TRUE	igd	18	658423	0.0014729	3.60E-08	180726	ebi-a-GCST90012109	Sex hormone-binding globulin levels || id:ebi-a-GCST90012109	TRUE	reported	igd	2	TRUE	NA	NA	NA	NA
124	rs40270	C	A	C	A	-0.0141665	0.00749205	0.772121	0.77233	FALSE	FALSE	FALSE	ebi-a-GCST90012103	5	55804552	0.00362946	178782	0.0269998	Bioavailable testosterone levels || id:ebi-a-GCST90012103	Bioavailable testosterone levels	Bioavailable testosterone levels || ||	TRUE	igd	5	55804552	0.00146708	1.30E-22	180726	ebi-a-GCST90012109	Sex hormone-binding globulin levels || id:ebi-a-GCST90012109	TRUE	reported	igd	2	TRUE	NA	NA	NA	NA
125	rs4092465	G	A	G	A	0.00857154	0.00109722	0.647016	0.647172	FALSE	FALSE	FALSE	ebi-a-GCST90012103	18	55080437	0.00321096	178782	0.88	Bioavailable testosterone levels || id:ebi-a-GCST90012103	Bioavailable testosterone levels	Bioavailable testosterone levels || ||	TRUE	igd	18	55080437	0.00130236	3.60E-13	180726	ebi-a-GCST90012109	Sex hormone-binding globulin levels || id:ebi-a-GCST90012109	TRUE	reported	igd	2	TRUE	NA	NA	NA	NA
126	rs42945	G	A	G	A	-0.00881296	-0.00154492	0.51158	0.511596	FALSE	FALSE	FALSE	ebi-a-GCST90012103	16	58545426	0.00306627	178782	0.46	Bioavailable testosterone levels || id:ebi-a-GCST90012103	Bioavailable testosterone levels	Bioavailable testosterone levels || ||	TRUE	igd	16	58545426	0.00124194	3.20E-13	180726	ebi-a-GCST90012109	Sex hormone-binding globulin levels || id:ebi-a-GCST90012109	TRUE	reported	igd	2	TRUE	NA	NA	NA	NA
127	rs4297769	A	G	A	G	-0.0138222	0.00171083	0.389563	0.389315	FALSE	FALSE	FALSE	ebi-a-GCST90012103	17	7944048	0.00317248	178782	0.450001	Bioavailable testosterone levels || id:ebi-a-GCST90012103	Bioavailable testosterone levels	Bioavailable testosterone levels || ||	TRUE	igd	17	7944048	0.0012432	1.90E-28	180726	ebi-a-GCST90012109	Sex hormone-binding globulin levels || id:ebi-a-GCST90012109	TRUE	reported	igd	2	TRUE	NA	NA	NA	NA
128	rs4327534	A	C	A	C	0.0070071	0.000201873	0.319889	0.320085	FALSE	FALSE	FALSE	ebi-a-GCST90012103	4	157627879	0.00326469	178782	0.84	Bioavailable testosterone levels || id:ebi-a-GCST90012103	Bioavailable testosterone levels	Bioavailable testosterone levels || ||	TRUE	igd	4	157627879	0.00131672	3.80E-08	180726	ebi-a-GCST90012109	Sex hormone-binding globulin levels || id:ebi-a-GCST90012109	TRUE	reported	igd	2	TRUE	NA	NA	NA	NA
130	rs4675682	C	T	C	T	-0.00894896	0.00180017	0.46019	0.460414	FALSE	FALSE	FALSE	ebi-a-GCST90012103	2	208402750	0.00305134	178782	0.56	Bioavailable testosterone levels || id:ebi-a-GCST90012103	Bioavailable testosterone levels	Bioavailable testosterone levels || ||	TRUE	igd	2	208402750	0.00123031	3.10E-15	180726	ebi-a-GCST90012109	Sex hormone-binding globulin levels || id:ebi-a-GCST90012109	TRUE	reported	igd	2	TRUE	NA	NA	NA	NA
132	rs4719366	A	G	A	G	-0.00801322	0.00683536	0.397059	0.396488	FALSE	FALSE	FALSE	ebi-a-GCST90012103	7	1977906	0.0031232	178782	0.021	Bioavailable testosterone levels || id:ebi-a-GCST90012103	Bioavailable testosterone levels	Bioavailable testosterone levels || ||	TRUE	igd	7	1977906	0.0012634	2.20E-11	180726	ebi-a-GCST90012109	Sex hormone-binding globulin levels || id:ebi-a-GCST90012109	TRUE	reported	igd	2	TRUE	NA	NA	NA	NA
134	rs4819867	A	C	A	C	0.00688975	-0.00173464	0.297211	0.297037	FALSE	FALSE	FALSE	ebi-a-GCST90012103	22	20136379	0.00334633	178782	0.61	Bioavailable testosterone levels || id:ebi-a-GCST90012103	Bioavailable testosterone levels	Bioavailable testosterone levels || ||	TRUE	igd	22	20136379	0.00135593	5.00E-09	180726	ebi-a-GCST90012109	Sex hormone-binding globulin levels || id:ebi-a-GCST90012109	TRUE	reported	igd	2	TRUE	NA	NA	NA	NA
135	rs4841133	G	A	G	A	0.022133	-0.00412921	0.908681	0.908868	FALSE	FALSE	FALSE	ebi-a-GCST90012103	8	9183664	0.00530313	178782	0.35	Bioavailable testosterone levels || id:ebi-a-GCST90012103	Bioavailable testosterone levels	Bioavailable testosterone levels || ||	TRUE	igd	8	9183664	0.00214218	1.40E-28	180726	ebi-a-GCST90012109	Sex hormone-binding globulin levels || id:ebi-a-GCST90012109	TRUE	reported	igd	2	TRUE	NA	NA	NA	NA
137	rs4918722	T	C	T	C	-0.00951318	-0.000728983	0.727446	0.727143	FALSE	FALSE	FALSE	ebi-a-GCST90012103	10	113947040	0.00341787	178782	0.75	Bioavailable testosterone levels || id:ebi-a-GCST90012103	Bioavailable testosterone levels	Bioavailable testosterone levels || ||	TRUE	igd	10	113947040	0.00137242	5.10E-14	180726	ebi-a-GCST90012109	Sex hormone-binding globulin levels || id:ebi-a-GCST90012109	TRUE	reported	igd	2	TRUE	NA	NA	NA	NA
138	rs540730	C	T	C	T	-0.0177235	0.00156057	0.754418	0.754591	FALSE	FALSE	FALSE	ebi-a-GCST90012103	12	57807114	0.00352938	178782	0.66	Bioavailable testosterone levels || id:ebi-a-GCST90012103	Bioavailable testosterone levels	Bioavailable testosterone levels || ||	TRUE	igd	12	57807114	0.00142693	4.90E-39	180726	ebi-a-GCST90012109	Sex hormone-binding globulin levels || id:ebi-a-GCST90012109	TRUE	reported	igd	2	TRUE	NA	NA	NA	NA
139	rs55729432	G	C	G	C	0.0104733	-0.00558318	0.265278	0.265369	FALSE	TRUE	FALSE	ebi-a-GCST90012103	16	88511548	0.00347714	178782	0.0690001	Bioavailable testosterone levels || id:ebi-a-GCST90012103	Bioavailable testosterone levels	Bioavailable testosterone levels || ||	TRUE	igd	16	88511548	0.00140802	3.20E-15	180726	ebi-a-GCST90012109	Sex hormone-binding globulin levels || id:ebi-a-GCST90012109	TRUE	reported	igd	2	TRUE	NA	NA	NA	NA
141	rs55869502	T	C	T	C	-0.0113108	-0.00288905	0.4951	0.495265	FALSE	FALSE	FALSE	ebi-a-GCST90012103	14	100825670	0.00305305	178782	0.48	Bioavailable testosterone levels || id:ebi-a-GCST90012103	Bioavailable testosterone levels	Bioavailable testosterone levels || ||	TRUE	igd	14	100825670	0.00123479	3.30E-22	180726	ebi-a-GCST90012109	Sex hormone-binding globulin levels || id:ebi-a-GCST90012109	TRUE	reported	igd	2	TRUE	NA	NA	NA	NA
142	rs55987409	T	C	T	C	0.0141619	-0.0111775	0.072538	0.072573	FALSE	FALSE	FALSE	ebi-a-GCST90012103	20	49569025	0.00589327	178782	0.0490004	Bioavailable testosterone levels || id:ebi-a-GCST90012103	Bioavailable testosterone levels	Bioavailable testosterone levels || ||	TRUE	igd	20	49569025	0.00238657	1.30E-09	180726	ebi-a-GCST90012109	Sex hormone-binding globulin levels || id:ebi-a-GCST90012109	TRUE	reported	igd	2	TRUE	NA	NA	NA	NA
143	rs56077345	C	G	C	G	0.0136246	-0.0102299	0.071231	0.071123	FALSE	TRUE	FALSE	ebi-a-GCST90012103	7	44808650	0.00594013	178782	0.0379997	Bioavailable testosterone levels || id:ebi-a-GCST90012103	Bioavailable testosterone levels	Bioavailable testosterone levels || ||	TRUE	igd	7	44808650	0.00240009	2.80E-09	180726	ebi-a-GCST90012109	Sex hormone-binding globulin levels || id:ebi-a-GCST90012109	TRUE	reported	igd	2	TRUE	NA	NA	NA	NA
145	rs56332871	A	C	A	C	0.0298253	-0.00326663	0.272043	0.272214	FALSE	FALSE	FALSE	ebi-a-GCST90012103	15	96714816	0.00343812	178782	0.32	Bioavailable testosterone levels || id:ebi-a-GCST90012103	Bioavailable testosterone levels	Bioavailable testosterone levels || ||	TRUE	igd	15	96714816	0.00139111	4.20E-111	180726	ebi-a-GCST90012109	Sex hormone-binding globulin levels || id:ebi-a-GCST90012109	TRUE	reported	igd	2	TRUE	NA	NA	NA	NA
146	rs57158761	G	A	G	A	-0.00664562	0.0020626	0.43637	0.436469	FALSE	FALSE	FALSE	ebi-a-GCST90012103	3	185371172	0.00307336	178782	0.450001	Bioavailable testosterone levels || id:ebi-a-GCST90012103	Bioavailable testosterone levels	Bioavailable testosterone levels || ||	TRUE	igd	3	185371172	0.00124159	8.70E-09	180726	ebi-a-GCST90012109	Sex hormone-binding globulin levels || id:ebi-a-GCST90012109	TRUE	reported	igd	2	TRUE	NA	NA	NA	NA
147	rs58414555	C	A	C	A	0.00751293	0.00272559	0.305798	0.305928	FALSE	FALSE	FALSE	ebi-a-GCST90012103	20	37554152	0.00330868	178782	0.4	Bioavailable testosterone levels || id:ebi-a-GCST90012103	Bioavailable testosterone levels	Bioavailable testosterone levels || ||	TRUE	igd	20	37554152	0.00134031	2.60E-08	180726	ebi-a-GCST90012109	Sex hormone-binding globulin levels || id:ebi-a-GCST90012109	TRUE	reported	igd	2	TRUE	NA	NA	NA	NA
149	rs59203582	T	A	T	A	0.017504	-0.00532675	0.158108	0.158178	FALSE	TRUE	FALSE	ebi-a-GCST90012103	8	81424720	0.00418323	178782	0.38	Bioavailable testosterone levels || id:ebi-a-GCST90012103	Bioavailable testosterone levels	Bioavailable testosterone levels || ||	TRUE	igd	8	81424720	0.00169193	8.70E-30	180726	ebi-a-GCST90012109	Sex hormone-binding globulin levels || id:ebi-a-GCST90012109	TRUE	reported	igd	2	TRUE	NA	NA	NA	NA
150	rs60018147	G	A	G	A	0.01315	-0.00191323	0.121031	0.121072	FALSE	FALSE	FALSE	ebi-a-GCST90012103	19	3375572	0.00489922	178782	0.87	Bioavailable testosterone levels || id:ebi-a-GCST90012103	Bioavailable testosterone levels	Bioavailable testosterone levels || ||	TRUE	igd	19	3375572	0.00198109	1.00E-12	180726	ebi-a-GCST90012109	Sex hormone-binding globulin levels || id:ebi-a-GCST90012109	TRUE	reported	igd	2	TRUE	NA	NA	NA	NA
151	rs6005840	G	A	G	A	-0.0168747	0.00631925	0.672701	0.672932	FALSE	FALSE	FALSE	ebi-a-GCST90012103	22	29101357	0.00324299	178782	0.0269998	Bioavailable testosterone levels || id:ebi-a-GCST90012103	Bioavailable testosterone levels	Bioavailable testosterone levels || ||	TRUE	igd	22	29101357	0.00131567	4.00E-39	180726	ebi-a-GCST90012109	Sex hormone-binding globulin levels || id:ebi-a-GCST90012109	TRUE	reported	igd	2	TRUE	NA	NA	NA	NA
153	rs6130613	T	C	T	C	0.017418	0.00289209	0.469585	0.469575	FALSE	FALSE	FALSE	ebi-a-GCST90012103	20	43054441	0.00310708	178782	0.41	Bioavailable testosterone levels || id:ebi-a-GCST90012103	Bioavailable testosterone levels	Bioavailable testosterone levels || ||	TRUE	igd	20	43054441	0.00125777	7.50E-45	180726	ebi-a-GCST90012109	Sex hormone-binding globulin levels || id:ebi-a-GCST90012109	TRUE	reported	igd	2	TRUE	NA	NA	NA	NA
154	rs61686644	G	A	G	A	0.0103828	-0.00156416	0.259771	0.259777	FALSE	FALSE	FALSE	ebi-a-GCST90012103	1	1508819	0.00365675	178782	0.62	Bioavailable testosterone levels || id:ebi-a-GCST90012103	Bioavailable testosterone levels	Bioavailable testosterone levels || ||	TRUE	igd	1	1508819	0.00147133	5.30E-14	180726	ebi-a-GCST90012109	Sex hormone-binding globulin levels || id:ebi-a-GCST90012109	TRUE	reported	igd	2	TRUE	NA	NA	NA	NA
155	rs62011286	A	G	A	G	-0.0126136	-0.0101117	0.342496	0.342842	FALSE	FALSE	FALSE	ebi-a-GCST90012103	15	63791125	0.00320907	178782	0.00269998	Bioavailable testosterone levels || id:ebi-a-GCST90012103	Bioavailable testosterone levels	Bioavailable testosterone levels || ||	TRUE	igd	15	63791125	0.00129832	1.10E-25	180726	ebi-a-GCST90012109	Sex hormone-binding globulin levels || id:ebi-a-GCST90012109	TRUE	reported	igd	2	TRUE	NA	NA	NA	NA
156	rs62259939	A	G	A	G	-0.00910972	0.00596021	0.438162	0.437867	FALSE	FALSE	FALSE	ebi-a-GCST90012103	3	49386047	0.00306781	178782	0.04	Bioavailable testosterone levels || id:ebi-a-GCST90012103	Bioavailable testosterone levels	Bioavailable testosterone levels || ||	TRUE	igd	3	49386047	0.00123926	2.10E-13	180726	ebi-a-GCST90012109	Sex hormone-binding globulin levels || id:ebi-a-GCST90012109	TRUE	reported	igd	2	TRUE	NA	NA	NA	NA
157	rs624319	A	G	A	G	0.0151961	-0.00908027	0.473485	0.473745	FALSE	FALSE	FALSE	ebi-a-GCST90012103	6	160772900	0.00305296	178782	0.015	Bioavailable testosterone levels || id:ebi-a-GCST90012103	Bioavailable testosterone levels	Bioavailable testosterone levels || ||	TRUE	igd	6	160772900	0.00123751	5.70E-40	180726	ebi-a-GCST90012109	Sex hormone-binding globulin levels || id:ebi-a-GCST90012109	TRUE	reported	igd	2	TRUE	NA	NA	NA	NA
158	rs62472728	T	C	T	C	0.0170313	-0.00794234	0.060894	0.060721	FALSE	FALSE	FALSE	ebi-a-GCST90012103	7	143105566	0.00644178	178782	0.33	Bioavailable testosterone levels || id:ebi-a-GCST90012103	Bioavailable testosterone levels	Bioavailable testosterone levels || ||	TRUE	igd	7	143105566	0.00260051	9.60E-10	180726	ebi-a-GCST90012109	Sex hormone-binding globulin levels || id:ebi-a-GCST90012109	TRUE	reported	igd	2	TRUE	NA	NA	NA	NA
159	rs62618693	T	C	T	C	0.0187921	-0.00371045	0.045536	0.045424	FALSE	FALSE	FALSE	ebi-a-GCST90012103	11	32956492	0.00729634	178782	0.51	Bioavailable testosterone levels || id:ebi-a-GCST90012103	Bioavailable testosterone levels	Bioavailable testosterone levels || ||	TRUE	igd	11	32956492	0.00294867	5.20E-11	180726	ebi-a-GCST90012109	Sex hormone-binding globulin levels || id:ebi-a-GCST90012109	TRUE	reported	igd	2	TRUE	NA	NA	NA	NA
160	rs631695	G	T	G	T	-0.0168256	0.00519712	0.582362	0.582371	FALSE	FALSE	FALSE	ebi-a-GCST90012103	11	69283303	0.0030799	178782	0.0769999	Bioavailable testosterone levels || id:ebi-a-GCST90012103	Bioavailable testosterone levels	Bioavailable testosterone levels || ||	TRUE	igd	11	69283303	0.00124634	8.70E-47	180726	ebi-a-GCST90012109	Sex hormone-binding globulin levels || id:ebi-a-GCST90012109	TRUE	reported	igd	2	TRUE	NA	NA	NA	NA
161	rs6422513	A	G	A	G	0.0129507	0.0102411	0.792896	0.792893	FALSE	FALSE	FALSE	ebi-a-GCST90012103	1	93032467	0.00373099	178782	0.0025	Bioavailable testosterone levels || id:ebi-a-GCST90012103	Bioavailable testosterone levels	Bioavailable testosterone levels || ||	TRUE	igd	1	93032467	0.00150077	3.80E-18	180726	ebi-a-GCST90012109	Sex hormone-binding globulin levels || id:ebi-a-GCST90012109	TRUE	reported	igd	2	TRUE	NA	NA	NA	NA
162	rs6480299	G	C	G	C	-0.0109315	-0.00613274	0.669646	0.669688	FALSE	TRUE	FALSE	ebi-a-GCST90012103	10	69631393	0.00324151	178782	0.1	Bioavailable testosterone levels || id:ebi-a-GCST90012103	Bioavailable testosterone levels	Bioavailable testosterone levels || ||	TRUE	igd	10	69631393	0.00130057	3.80E-17	180726	ebi-a-GCST90012109	Sex hormone-binding globulin levels || id:ebi-a-GCST90012109	TRUE	reported	igd	2	TRUE	NA	NA	NA	NA
163	rs6532796	G	A	G	A	-0.0200993	0.0102747	0.706404	0.706415	FALSE	FALSE	FALSE	ebi-a-GCST90012103	4	100042242	0.00334097	178782	0.0015	Bioavailable testosterone levels || id:ebi-a-GCST90012103	Bioavailable testosterone levels	Bioavailable testosterone levels || ||	TRUE	igd	4	100042242	0.00134644	4.70E-51	180726	ebi-a-GCST90012109	Sex hormone-binding globulin levels || id:ebi-a-GCST90012109	TRUE	reported	igd	2	TRUE	NA	NA	NA	NA
164	rs6541725	A	C	A	C	-0.00773737	-0.00175916	0.379609	0.379655	FALSE	FALSE	FALSE	ebi-a-GCST90012103	2	121338032	0.00313484	178782	0.719999	Bioavailable testosterone levels || id:ebi-a-GCST90012103	Bioavailable testosterone levels	Bioavailable testosterone levels || ||	TRUE	igd	2	121338032	0.0012627	1.80E-09	180726	ebi-a-GCST90012109	Sex hormone-binding globulin levels || id:ebi-a-GCST90012109	TRUE	reported	igd	2	TRUE	NA	NA	NA	NA
165	rs6717858	C	T	C	T	0.0113005	-0.0063551	0.402974	0.40293	FALSE	FALSE	FALSE	ebi-a-GCST90012103	2	165539661	0.00310099	178782	0.0309999	Bioavailable testosterone levels || id:ebi-a-GCST90012103	Bioavailable testosterone levels	Bioavailable testosterone levels || ||	TRUE	igd	2	165539661	0.00124935	6.20E-21	180726	ebi-a-GCST90012109	Sex hormone-binding globulin levels || id:ebi-a-GCST90012109	TRUE	reported	igd	2	TRUE	NA	NA	NA	NA
166	rs6736913	G	A	G	A	-0.0329121	7.23E-05	0.978716	0.978776	FALSE	FALSE	FALSE	ebi-a-GCST90012103	2	42510018	0.0105278	178782	0.83	Bioavailable testosterone levels || id:ebi-a-GCST90012103	Bioavailable testosterone levels	Bioavailable testosterone levels || ||	TRUE	igd	2	42510018	0.00423623	3.00E-15	180726	ebi-a-GCST90012109	Sex hormone-binding globulin levels || id:ebi-a-GCST90012109	TRUE	reported	igd	2	TRUE	NA	NA	NA	NA
167	rs6758199	T	C	T	C	-0.016905	-0.00856862	0.066765	0.066826	FALSE	FALSE	FALSE	ebi-a-GCST90012103	2	70537173	0.00612235	178782	0.25	Bioavailable testosterone levels || id:ebi-a-GCST90012103	Bioavailable testosterone levels	Bioavailable testosterone levels || ||	TRUE	igd	2	70537173	0.00246789	3.50E-12	180726	ebi-a-GCST90012109	Sex hormone-binding globulin levels || id:ebi-a-GCST90012109	TRUE	reported	igd	2	TRUE	NA	NA	NA	NA
168	rs6792725	G	A	G	A	0.0120526	-0.000414652	0.694054	0.694115	FALSE	FALSE	FALSE	ebi-a-GCST90012103	3	24520283	0.0034006	178782	0.97	Bioavailable testosterone levels || id:ebi-a-GCST90012103	Bioavailable testosterone levels	Bioavailable testosterone levels || ||	TRUE	igd	3	24520283	0.0013744	2.10E-21	180726	ebi-a-GCST90012109	Sex hormone-binding globulin levels || id:ebi-a-GCST90012109	TRUE	reported	igd	2	TRUE	NA	NA	NA	NA
169	rs6900473	G	A	G	A	-0.00890429	0.0034989	0.688161	0.688261	FALSE	FALSE	FALSE	ebi-a-GCST90012103	6	130375810	0.0032881	178782	0.43	Bioavailable testosterone levels || id:ebi-a-GCST90012103	Bioavailable testosterone levels	Bioavailable testosterone levels || ||	TRUE	igd	6	130375810	0.00133223	7.40E-12	180726	ebi-a-GCST90012109	Sex hormone-binding globulin levels || id:ebi-a-GCST90012109	TRUE	reported	igd	2	TRUE	NA	NA	NA	NA
170	rs6939861	A	G	A	G	-0.0112806	-0.00795269	0.261847	0.261856	FALSE	FALSE	FALSE	ebi-a-GCST90012103	6	41703041	0.00350273	178782	0.0359998	Bioavailable testosterone levels || id:ebi-a-GCST90012103	Bioavailable testosterone levels	Bioavailable testosterone levels || ||	TRUE	igd	6	41703041	0.00142004	1.10E-15	180726	ebi-a-GCST90012109	Sex hormone-binding globulin levels || id:ebi-a-GCST90012109	TRUE	reported	igd	2	TRUE	NA	NA	NA	NA
171	rs6950023	G	T	G	T	0.0316741	0.00446023	0.8144	0.814731	FALSE	FALSE	FALSE	ebi-a-GCST90012103	7	97915635	0.00391171	178782	0.33	Bioavailable testosterone levels || id:ebi-a-GCST90012103	Bioavailable testosterone levels	Bioavailable testosterone levels || ||	TRUE	igd	7	97915635	0.00157952	9.90E-96	180726	ebi-a-GCST90012109	Sex hormone-binding globulin levels || id:ebi-a-GCST90012109	TRUE	reported	igd	2	TRUE	NA	NA	NA	NA
172	rs7085615	A	G	A	G	0.0305713	0.00264312	0.104062	0.104031	FALSE	FALSE	FALSE	ebi-a-GCST90012103	10	64768990	0.00499432	178782	0.780001	Bioavailable testosterone levels || id:ebi-a-GCST90012103	Bioavailable testosterone levels	Bioavailable testosterone levels || ||	TRUE	igd	10	64768990	0.00200364	9.70E-59	180726	ebi-a-GCST90012109	Sex hormone-binding globulin levels || id:ebi-a-GCST90012109	TRUE	reported	igd	2	TRUE	NA	NA	NA	NA
173	rs7092853	T	C	T	C	-0.0108014	-0.00862436	0.850678	0.850877	FALSE	FALSE	FALSE	ebi-a-GCST90012103	10	64429307	0.00427228	178782	0.0659994	Bioavailable testosterone levels || id:ebi-a-GCST90012103	Bioavailable testosterone levels	Bioavailable testosterone levels || ||	TRUE	igd	10	64429307	0.00171373	6.80E-11	180726	ebi-a-GCST90012109	Sex hormone-binding globulin levels || id:ebi-a-GCST90012109	TRUE	reported	igd	2	TRUE	NA	NA	NA	NA
174	rs7127472	T	C	T	C	0.0089718	0.00304336	0.214918	0.214921	FALSE	FALSE	FALSE	ebi-a-GCST90012103	11	61937658	0.00372552	178782	0.42	Bioavailable testosterone levels || id:ebi-a-GCST90012103	Bioavailable testosterone levels	Bioavailable testosterone levels || ||	TRUE	igd	11	61937658	0.00150774	3.70E-09	180726	ebi-a-GCST90012109	Sex hormone-binding globulin levels || id:ebi-a-GCST90012109	TRUE	reported	igd	2	TRUE	NA	NA	NA	NA
175	rs71480542	A	C	A	C	0.00688656	-0.00170968	0.382197	0.382446	FALSE	FALSE	FALSE	ebi-a-GCST90012103	15	59966306	0.00323206	178782	0.41	Bioavailable testosterone levels || id:ebi-a-GCST90012103	Bioavailable testosterone levels	Bioavailable testosterone levels || ||	TRUE	igd	15	59966306	0.00130727	3.30E-08	180726	ebi-a-GCST90012109	Sex hormone-binding globulin levels || id:ebi-a-GCST90012109	TRUE	reported	igd	2	TRUE	NA	NA	NA	NA
176	rs7177179	C	T	C	T	-0.00728003	0.00799032	0.348882	0.348757	FALSE	FALSE	FALSE	ebi-a-GCST90012103	15	40287982	0.00321092	178782	0.0230001	Bioavailable testosterone levels || id:ebi-a-GCST90012103	Bioavailable testosterone levels	Bioavailable testosterone levels || ||	TRUE	igd	15	40287982	0.00129819	3.90E-08	180726	ebi-a-GCST90012109	Sex hormone-binding globulin levels || id:ebi-a-GCST90012109	TRUE	reported	igd	2	TRUE	NA	NA	NA	NA
177	rs720130	T	G	T	G	-0.00659278	0.0092837	0.404437	0.404931	FALSE	FALSE	FALSE	ebi-a-GCST90012103	16	11132633	0.00311049	178782	0.00269998	Bioavailable testosterone levels || id:ebi-a-GCST90012103	Bioavailable testosterone levels	Bioavailable testosterone levels || ||	TRUE	igd	16	11132633	0.00125987	7.80E-09	180726	ebi-a-GCST90012109	Sex hormone-binding globulin levels || id:ebi-a-GCST90012109	TRUE	reported	igd	2	TRUE	NA	NA	NA	NA
178	rs7225349	A	G	A	G	-0.0133437	-0.00404272	0.832522	0.832227	FALSE	FALSE	FALSE	ebi-a-GCST90012103	17	73240009	0.00408875	178782	0.24	Bioavailable testosterone levels || id:ebi-a-GCST90012103	Bioavailable testosterone levels	Bioavailable testosterone levels || ||	TRUE	igd	17	73240009	0.00160389	5.20E-17	180726	ebi-a-GCST90012109	Sex hormone-binding globulin levels || id:ebi-a-GCST90012109	TRUE	reported	igd	2	TRUE	NA	NA	NA	NA
179	rs72666817	A	G	A	G	0.00922268	0.0105949	0.204451	0.204531	FALSE	FALSE	FALSE	ebi-a-GCST90012103	4	104129141	0.00378134	178782	0.0032	Bioavailable testosterone levels || id:ebi-a-GCST90012103	Bioavailable testosterone levels	Bioavailable testosterone levels || ||	TRUE	igd	4	104129141	0.0015249	2.60E-10	180726	ebi-a-GCST90012109	Sex hormone-binding globulin levels || id:ebi-a-GCST90012109	TRUE	reported	igd	2	TRUE	NA	NA	NA	NA
180	rs72683923	C	T	C	T	0.0339786	0.00731738	0.019679	0.019596	FALSE	FALSE	FALSE	ebi-a-GCST90012103	14	50735947	0.0109935	178782	0.61	Bioavailable testosterone levels || id:ebi-a-GCST90012103	Bioavailable testosterone levels	Bioavailable testosterone levels || ||	TRUE	igd	14	50735947	0.00443863	3.00E-16	180726	ebi-a-GCST90012109	Sex hormone-binding globulin levels || id:ebi-a-GCST90012109	TRUE	reported	igd	2	TRUE	NA	NA	NA	NA
181	rs72787581	A	G	A	G	0.0246186	0.0113149	0.023397	0.023343	FALSE	FALSE	FALSE	ebi-a-GCST90012103	2	33012808	0.0101931	178782	0.29	Bioavailable testosterone levels || id:ebi-a-GCST90012103	Bioavailable testosterone levels	Bioavailable testosterone levels || ||	TRUE	igd	2	33012808	0.00409905	7.10E-10	180726	ebi-a-GCST90012109	Sex hormone-binding globulin levels || id:ebi-a-GCST90012109	TRUE	reported	igd	2	TRUE	NA	NA	NA	NA
182	rs72842811	T	C	T	C	-0.0653578	-0.00159654	0.033389	0.033405	FALSE	FALSE	FALSE	ebi-a-GCST90012103	17	7296899	0.00912033	178782	0.98	Bioavailable testosterone levels || id:ebi-a-GCST90012103	Bioavailable testosterone levels	Bioavailable testosterone levels || ||	TRUE	igd	17	7296899	0.00357483	3.40E-77	180726	ebi-a-GCST90012109	Sex hormone-binding globulin levels || id:ebi-a-GCST90012109	TRUE	reported	igd	2	TRUE	NA	NA	NA	NA
183	rs72929847	A	G	A	G	0.0196337	0.00587184	0.076546	0.076253	FALSE	FALSE	FALSE	ebi-a-GCST90012103	1	61684630	0.00574573	178782	0.46	Bioavailable testosterone levels || id:ebi-a-GCST90012103	Bioavailable testosterone levels	Bioavailable testosterone levels || ||	TRUE	igd	1	61684630	0.00230744	6.20E-18	180726	ebi-a-GCST90012109	Sex hormone-binding globulin levels || id:ebi-a-GCST90012109	TRUE	reported	igd	2	TRUE	NA	NA	NA	NA
184	rs72948115	T	C	T	C	-0.0122848	-0.00385423	0.09487	0.095074	FALSE	FALSE	FALSE	ebi-a-GCST90012103	2	178167086	0.00518433	178782	0.38	Bioavailable testosterone levels || id:ebi-a-GCST90012103	Bioavailable testosterone levels	Bioavailable testosterone levels || ||	TRUE	igd	2	178167086	0.00209101	4.70E-09	180726	ebi-a-GCST90012109	Sex hormone-binding globulin levels || id:ebi-a-GCST90012109	TRUE	reported	igd	2	TRUE	NA	NA	NA	NA
186	rs7314285	G	T	G	T	0.0301165	-0.0109459	0.068474	0.068377	FALSE	FALSE	FALSE	ebi-a-GCST90012103	12	111522026	0.0060326	178782	0.0749998	Bioavailable testosterone levels || id:ebi-a-GCST90012103	Bioavailable testosterone levels	Bioavailable testosterone levels || ||	TRUE	igd	12	111522026	0.00243544	1.50E-41	180726	ebi-a-GCST90012109	Sex hormone-binding globulin levels || id:ebi-a-GCST90012109	TRUE	reported	igd	2	TRUE	NA	NA	NA	NA
187	rs731839	A	G	A	G	0.00689626	-0.00158389	0.665034	0.665087	FALSE	FALSE	FALSE	ebi-a-GCST90012103	19	33899065	0.00323135	178782	0.709999	Bioavailable testosterone levels || id:ebi-a-GCST90012103	Bioavailable testosterone levels	Bioavailable testosterone levels || ||	TRUE	igd	19	33899065	0.0013066	2.20E-08	180726	ebi-a-GCST90012109	Sex hormone-binding globulin levels || id:ebi-a-GCST90012109	TRUE	reported	igd	2	TRUE	NA	NA	NA	NA
188	rs738409	G	C	G	C	0.0309602	0.00260337	0.216244	0.216487	FALSE	TRUE	FALSE	ebi-a-GCST90012103	22	44324727	0.00369311	178782	0.67	Bioavailable testosterone levels || id:ebi-a-GCST90012103	Bioavailable testosterone levels	Bioavailable testosterone levels || ||	TRUE	igd	22	44324727	0.00149718	1.80E-96	180726	ebi-a-GCST90012109	Sex hormone-binding globulin levels || id:ebi-a-GCST90012109	TRUE	reported	igd	2	TRUE	NA	NA	NA	NA
190	rs74551598	C	A	C	A	-0.00836883	0.00526939	0.243984	0.244354	FALSE	FALSE	FALSE	ebi-a-GCST90012103	9	117177566	0.00355264	178782	0.0840001	Bioavailable testosterone levels || id:ebi-a-GCST90012103	Bioavailable testosterone levels	Bioavailable testosterone levels || ||	TRUE	igd	9	117177566	0.00143759	1.00E-09	180726	ebi-a-GCST90012109	Sex hormone-binding globulin levels || id:ebi-a-GCST90012109	TRUE	reported	igd	2	TRUE	NA	NA	NA	NA
191	rs75130744	C	G	C	G	-0.0296028	0.00477506	0.071554	0.071492	FALSE	TRUE	FALSE	ebi-a-GCST90012103	12	25410741	0.00591172	178782	0.54	Bioavailable testosterone levels || id:ebi-a-GCST90012103	Bioavailable testosterone levels	Bioavailable testosterone levels || ||	TRUE	igd	12	25410741	0.00238856	3.10E-39	180726	ebi-a-GCST90012109	Sex hormone-binding globulin levels || id:ebi-a-GCST90012109	TRUE	reported	igd	2	TRUE	NA	NA	NA	NA
192	rs7540115	C	A	C	A	0.00936579	-0.000822707	0.818722	0.81875	FALSE	FALSE	FALSE	ebi-a-GCST90012103	1	200265618	0.00394781	178782	0.92	Bioavailable testosterone levels || id:ebi-a-GCST90012103	Bioavailable testosterone levels	Bioavailable testosterone levels || ||	TRUE	igd	1	200265618	0.0015874	1.10E-09	180726	ebi-a-GCST90012109	Sex hormone-binding globulin levels || id:ebi-a-GCST90012109	TRUE	reported	igd	2	TRUE	NA	NA	NA	NA
193	rs75631642	C	T	C	T	-0.00849796	-0.00274471	0.216919	0.217268	FALSE	FALSE	FALSE	ebi-a-GCST90012103	4	18049216	0.00377439	178782	0.26	Bioavailable testosterone levels || id:ebi-a-GCST90012103	Bioavailable testosterone levels	Bioavailable testosterone levels || ||	TRUE	igd	4	18049216	0.00152246	2.20E-08	180726	ebi-a-GCST90012109	Sex hormone-binding globulin levels || id:ebi-a-GCST90012109	TRUE	reported	igd	2	TRUE	NA	NA	NA	NA
195	rs77483564	T	C	T	C	0.0303068	0.00380232	0.016978	0.016995	FALSE	FALSE	FALSE	ebi-a-GCST90012103	4	111096883	0.0120318	178782	0.84	Bioavailable testosterone levels || id:ebi-a-GCST90012103	Bioavailable testosterone levels	Bioavailable testosterone levels || ||	TRUE	igd	4	111096883	0.00485249	3.70E-10	180726	ebi-a-GCST90012109	Sex hormone-binding globulin levels || id:ebi-a-GCST90012109	TRUE	reported	igd	2	TRUE	NA	NA	NA	NA
196	rs776746	T	C	T	C	0.0152833	0.00342499	0.067312	0.067138	FALSE	FALSE	FALSE	ebi-a-GCST90012103	7	99270539	0.00608102	178782	0.6	Bioavailable testosterone levels || id:ebi-a-GCST90012103	Bioavailable testosterone levels	Bioavailable testosterone levels || ||	TRUE	igd	7	99270539	0.00245492	6.10E-11	180726	ebi-a-GCST90012109	Sex hormone-binding globulin levels || id:ebi-a-GCST90012109	TRUE	reported	igd	2	TRUE	NA	NA	NA	NA
197	rs7773423	G	A	G	A	0.00749373	0.00134863	0.40114	0.400847	FALSE	FALSE	FALSE	ebi-a-GCST90012103	6	116363149	0.00310592	178782	0.709999	Bioavailable testosterone levels || id:ebi-a-GCST90012103	Bioavailable testosterone levels	Bioavailable testosterone levels || ||	TRUE	igd	6	116363149	0.00125965	2.10E-09	180726	ebi-a-GCST90012109	Sex hormone-binding globulin levels || id:ebi-a-GCST90012109	TRUE	reported	igd	2	TRUE	NA	NA	NA	NA
198	rs7860634	A	G	A	G	0.0123675	-0.00872389	0.573824	0.573724	FALSE	FALSE	FALSE	ebi-a-GCST90012103	9	139089679	0.00307906	178782	0.00290001	Bioavailable testosterone levels || id:ebi-a-GCST90012103	Bioavailable testosterone levels	Bioavailable testosterone levels || ||	TRUE	igd	9	139089679	0.00124597	6.10E-25	180726	ebi-a-GCST90012109	Sex hormone-binding globulin levels || id:ebi-a-GCST90012109	TRUE	reported	igd	2	TRUE	NA	NA	NA	NA
199	rs78679318	G	T	G	T	0.00893484	0.000661452	0.187187	0.187225	FALSE	FALSE	FALSE	ebi-a-GCST90012103	9	113033907	0.00391684	178782	0.630001	Bioavailable testosterone levels || id:ebi-a-GCST90012103	Bioavailable testosterone levels	Bioavailable testosterone levels || ||	TRUE	igd	9	113033907	0.0015856	2.40E-09	180726	ebi-a-GCST90012109	Sex hormone-binding globulin levels || id:ebi-a-GCST90012109	TRUE	reported	igd	2	TRUE	NA	NA	NA	NA
200	rs78890745	A	G	A	G	0.0136529	-0.00886963	0.108878	0.108731	FALSE	FALSE	FALSE	ebi-a-GCST90012103	4	159834474	0.00491614	178782	0.0710003	Bioavailable testosterone levels || id:ebi-a-GCST90012103	Bioavailable testosterone levels	Bioavailable testosterone levels || ||	TRUE	igd	4	159834474	0.00198065	8.90E-12	180726	ebi-a-GCST90012109	Sex hormone-binding globulin levels || id:ebi-a-GCST90012109	TRUE	reported	igd	2	TRUE	NA	NA	NA	NA
201	rs7920217	T	C	T	C	0.00773882	-0.00462259	0.504413	0.504325	FALSE	FALSE	FALSE	ebi-a-GCST90012103	10	105668172	0.00304363	178782	0.22	Bioavailable testosterone levels || id:ebi-a-GCST90012103	Bioavailable testosterone levels	Bioavailable testosterone levels || ||	TRUE	igd	10	105668172	0.00122079	1.10E-09	180726	ebi-a-GCST90012109	Sex hormone-binding globulin levels || id:ebi-a-GCST90012109	TRUE	reported	igd	2	TRUE	NA	NA	NA	NA
202	rs79287178	A	G	A	G	-0.0397047	0.0261504	0.031751	0.031662	FALSE	FALSE	FALSE	ebi-a-GCST90012103	3	172294500	0.00912399	178782	0.00700003	Bioavailable testosterone levels || id:ebi-a-GCST90012103	Bioavailable testosterone levels	Bioavailable testosterone levels || ||	TRUE	igd	3	172294500	0.00368077	3.60E-30	180726	ebi-a-GCST90012109	Sex hormone-binding globulin levels || id:ebi-a-GCST90012109	TRUE	reported	igd	2	TRUE	NA	NA	NA	NA
203	rs79391862	C	A	C	A	-0.0960251	-0.0106614	0.01382	0.013823	FALSE	FALSE	FALSE	ebi-a-GCST90012103	15	53739426	0.0132743	178782	0.25	Bioavailable testosterone levels || id:ebi-a-GCST90012103	Bioavailable testosterone levels	Bioavailable testosterone levels || ||	TRUE	igd	15	53739426	0.00536866	5.00E-81	180726	ebi-a-GCST90012109	Sex hormone-binding globulin levels || id:ebi-a-GCST90012109	TRUE	reported	igd	2	TRUE	NA	NA	NA	NA
204	rs7970695	A	G	A	G	0.0194022	-0.0101391	0.62301	0.622831	FALSE	FALSE	FALSE	ebi-a-GCST90012103	12	121423376	0.00314584	178782	0.0016	Bioavailable testosterone levels || id:ebi-a-GCST90012103	Bioavailable testosterone levels	Bioavailable testosterone levels || ||	TRUE	igd	12	121423376	0.00127145	5.10E-54	180726	ebi-a-GCST90012109	Sex hormone-binding globulin levels || id:ebi-a-GCST90012109	TRUE	reported	igd	2	TRUE	NA	NA	NA	NA
205	rs79717793	A	G	A	G	-0.0246105	-0.00570393	0.155045	0.154994	FALSE	FALSE	FALSE	ebi-a-GCST90012103	10	5262267	0.00421092	178782	0.11	Bioavailable testosterone levels || id:ebi-a-GCST90012103	Bioavailable testosterone levels	Bioavailable testosterone levels || ||	TRUE	igd	10	5262267	0.00168938	2.60E-55	180726	ebi-a-GCST90012109	Sex hormone-binding globulin levels || id:ebi-a-GCST90012109	TRUE	reported	igd	2	TRUE	NA	NA	NA	NA
206	rs79760705	T	G	T	G	-0.0175959	0.00506265	0.113023	0.112955	FALSE	FALSE	FALSE	ebi-a-GCST90012103	5	53298716	0.00481696	178782	0.23	Bioavailable testosterone levels || id:ebi-a-GCST90012103	Bioavailable testosterone levels	Bioavailable testosterone levels || ||	TRUE	igd	5	53298716	0.00194631	2.00E-21	180726	ebi-a-GCST90012109	Sex hormone-binding globulin levels || id:ebi-a-GCST90012109	TRUE	reported	igd	2	TRUE	NA	NA	NA	NA
207	rs8071650	A	G	A	G	0.00918975	-0.00169607	0.306566	0.306586	FALSE	FALSE	FALSE	ebi-a-GCST90012103	17	73797871	0.00331274	178782	0.74	Bioavailable testosterone levels || id:ebi-a-GCST90012103	Bioavailable testosterone levels	Bioavailable testosterone levels || ||	TRUE	igd	17	73797871	0.00129802	4.30E-13	180726	ebi-a-GCST90012109	Sex hormone-binding globulin levels || id:ebi-a-GCST90012109	TRUE	reported	igd	2	TRUE	NA	NA	NA	NA
209	rs816040	T	G	T	G	-0.00773707	-0.00429302	0.621449	0.621282	FALSE	FALSE	FALSE	ebi-a-GCST90012103	5	153421412	0.00313491	178782	0.19	Bioavailable testosterone levels || id:ebi-a-GCST90012103	Bioavailable testosterone levels	Bioavailable testosterone levels || ||	TRUE	igd	5	153421412	0.00126761	1.30E-09	180726	ebi-a-GCST90012109	Sex hormone-binding globulin levels || id:ebi-a-GCST90012109	TRUE	reported	igd	2	TRUE	NA	NA	NA	NA
210	rs820503	A	C	A	C	-0.0112088	0.010634	0.137437	0.137468	FALSE	FALSE	FALSE	ebi-a-GCST90012103	9	6667928	0.00441984	178782	0.032	Bioavailable testosterone levels || id:ebi-a-GCST90012103	Bioavailable testosterone levels	Bioavailable testosterone levels || ||	TRUE	igd	9	6667928	0.0017888	3.70E-11	180726	ebi-a-GCST90012109	Sex hormone-binding globulin levels || id:ebi-a-GCST90012109	TRUE	reported	igd	2	TRUE	NA	NA	NA	NA
211	rs838716	C	G	C	G	-0.00731808	0.0027192	0.679494	0.679679	FALSE	TRUE	FALSE	ebi-a-GCST90012103	2	234294791	0.00326028	178782	0.6	Bioavailable testosterone levels || id:ebi-a-GCST90012103	Bioavailable testosterone levels	Bioavailable testosterone levels || ||	TRUE	igd	2	234294791	0.00131343	1.10E-09	180726	ebi-a-GCST90012109	Sex hormone-binding globulin levels || id:ebi-a-GCST90012109	TRUE	reported	igd	2	TRUE	NA	NA	NA	NA
212	rs849135	A	G	A	G	0.00974471	0.000789164	0.501403	0.501801	FALSE	FALSE	FALSE	ebi-a-GCST90012103	7	28196413	0.00304091	178782	0.91	Bioavailable testosterone levels || id:ebi-a-GCST90012103	Bioavailable testosterone levels	Bioavailable testosterone levels || ||	TRUE	igd	7	28196413	0.00122939	2.10E-17	180726	ebi-a-GCST90012109	Sex hormone-binding globulin levels || id:ebi-a-GCST90012109	TRUE	reported	igd	2	TRUE	NA	NA	NA	NA
214	rs876435	A	G	A	G	-0.00756735	-0.00289126	0.590337	0.590651	FALSE	FALSE	FALSE	ebi-a-GCST90012103	8	22873533	0.00312674	178782	0.32	Bioavailable testosterone levels || id:ebi-a-GCST90012103	Bioavailable testosterone levels	Bioavailable testosterone levels || ||	TRUE	igd	8	22873533	0.00126472	3.00E-11	180726	ebi-a-GCST90012109	Sex hormone-binding globulin levels || id:ebi-a-GCST90012109	TRUE	reported	igd	2	TRUE	NA	NA	NA	NA
215	rs9265285	C	T	C	T	-0.0153547	0.015101	0.835723	0.836102	FALSE	FALSE	FALSE	ebi-a-GCST90012103	6	31292157	0.00426615	178782	0.00749998	Bioavailable testosterone levels || id:ebi-a-GCST90012103	Bioavailable testosterone levels	Bioavailable testosterone levels || ||	TRUE	igd	6	31292157	0.00172826	5.50E-19	180726	ebi-a-GCST90012109	Sex hormone-binding globulin levels || id:ebi-a-GCST90012109	TRUE	reported	igd	2	TRUE	NA	NA	NA	NA
216	rs9288177	A	G	A	G	-0.00898949	-0.00276044	0.374299	0.374212	FALSE	FALSE	FALSE	ebi-a-GCST90012103	2	191585252	0.00315897	178782	0.32	Bioavailable testosterone levels || id:ebi-a-GCST90012103	Bioavailable testosterone levels	Bioavailable testosterone levels || ||	TRUE	igd	2	191585252	0.00127263	5.00E-13	180726	ebi-a-GCST90012109	Sex hormone-binding globulin levels || id:ebi-a-GCST90012109	TRUE	reported	igd	2	TRUE	NA	NA	NA	NA
217	rs9304665	A	T	A	T	-0.0079175	-0.00750388	0.76448	0.764749	FALSE	TRUE	FALSE	ebi-a-GCST90012103	19	47602577	0.00359948	178782	0.01	Bioavailable testosterone levels || id:ebi-a-GCST90012103	Bioavailable testosterone levels	Bioavailable testosterone levels || ||	TRUE	igd	19	47602577	0.00145512	1.30E-08	180726	ebi-a-GCST90012109	Sex hormone-binding globulin levels || id:ebi-a-GCST90012109	TRUE	reported	igd	2	TRUE	NA	NA	NA	NA
218	rs9379084	A	G	A	G	-0.0153264	0.00957917	0.115346	0.115447	FALSE	FALSE	FALSE	ebi-a-GCST90012103	6	7231843	0.00490235	178782	0.0690001	Bioavailable testosterone levels || id:ebi-a-GCST90012103	Bioavailable testosterone levels	Bioavailable testosterone levels || ||	TRUE	igd	6	7231843	0.00198813	1.00E-15	180726	ebi-a-GCST90012109	Sex hormone-binding globulin levels || id:ebi-a-GCST90012109	TRUE	reported	igd	2	TRUE	NA	NA	NA	NA
219	rs9461224	T	G	T	G	0.010895	-0.00150832	0.396951	0.396955	FALSE	FALSE	FALSE	ebi-a-GCST90012103	6	25936402	0.00310744	178782	0.77	Bioavailable testosterone levels || id:ebi-a-GCST90012103	Bioavailable testosterone levels	Bioavailable testosterone levels || ||	TRUE	igd	6	25936402	0.00126004	1.40E-20	180726	ebi-a-GCST90012109	Sex hormone-binding globulin levels || id:ebi-a-GCST90012109	TRUE	reported	igd	2	TRUE	NA	NA	NA	NA
220	rs9492	C	A	C	A	-0.00947556	0.011198	0.182992	0.182799	FALSE	FALSE	FALSE	ebi-a-GCST90012103	6	32610976	0.00434621	178782	0.00719996	Bioavailable testosterone levels || id:ebi-a-GCST90012103	Bioavailable testosterone levels	Bioavailable testosterone levels || ||	TRUE	igd	6	32610976	0.00176134	3.80E-09	180726	ebi-a-GCST90012109	Sex hormone-binding globulin levels || id:ebi-a-GCST90012109	TRUE	reported	igd	2	TRUE	NA	NA	NA	NA
221	rs9697210	A	G	A	G	-0.0187441	0.00934641	0.145255	0.145306	FALSE	FALSE	FALSE	ebi-a-GCST90012103	9	131468740	0.00432906	178782	0.0430002	Bioavailable testosterone levels || id:ebi-a-GCST90012103	Bioavailable testosterone levels	Bioavailable testosterone levels || ||	TRUE	igd	9	131468740	0.00175123	1.10E-29	180726	ebi-a-GCST90012109	Sex hormone-binding globulin levels || id:ebi-a-GCST90012109	TRUE	reported	igd	2	TRUE	NA	NA	NA	NA
222	rs9739640	G	A	G	A	-0.00948138	-0.000182012	0.167995	0.167799	FALSE	FALSE	FALSE	ebi-a-GCST90012103	12	53783174	0.00413324	178782	0.77	Bioavailable testosterone levels || id:ebi-a-GCST90012103	Bioavailable testosterone levels	Bioavailable testosterone levels || ||	TRUE	igd	12	53783174	0.00166929	1.30E-08	180726	ebi-a-GCST90012109	Sex hormone-binding globulin levels || id:ebi-a-GCST90012109	TRUE	reported	igd	2	TRUE	NA	NA	NA	NA
