# Supplementary material for: Putative causal inference for the relationship between obesity and sex hormones in males: a bidirectional Mendelian randomization study
Source: PeerJ. 2023 Jul 19;11:e15760. doi: 10.7717/peerj.15760 (PMC10362853; doi:10.7717/peerj.15760)
Supplement: Supplemental Information 3 [file peerj-11-15760-s003.zip › RAW_data_csv_files/SHBG_to_BMI.csv]

	SNP	effect_allele.exposure	other_allele.exposure	effect_allele.outcome	other_allele.outcome	beta.exposure	beta.outcome	eaf.exposure	eaf.outcome	remove	palindromic	ambiguous	id.outcome	chr	pos	se.outcome	samplesize.outcome	pval.outcome	outcome	originalname.outcome	outcome.deprecated	mr_keep.outcome	data_source.outcome	proxy.outcome	target_snp.outcome	proxy_snp.outcome	target_a1.outcome	target_a2.outcome	proxy_a1.outcome	proxy_a2.outcome	chr.exposure	pos.exposure	se.exposure	pval.exposure	samplesize.exposure	id.exposure	exposure	mr_keep.exposure	pval_origin.exposure	data_source.exposure	action	mr_keep	ncase.exposure	ncontrol.exposure	ncase.outcome	ncontrol.outcome
1	rs10027275	C	G	C	G	-0.0125534	-0.00428656	0.74126	0.739725	FALSE	TRUE	FALSE	21001_males	4	148982278	0.00225664	166413	0.0569994	Body mass index (BMI) || id:21001_males	Body mass index (BMI)	Body mass index (BMI) || ||	TRUE	igd	TRUE	rs10027275	rs10013413	G	C	C	T	4	148981496	0.00141198	1.70E-21	180726	ebi-a-GCST90012109	Sex hormone-binding globulin levels || id:ebi-a-GCST90012109	TRUE	reported	igd	2	TRUE	NA	NA	NA	NA
2	rs10041660	C	T	C	T	0.00755274	0.000194472	0.50476	0.505996	FALSE	FALSE	FALSE	21001_males	5	122650224	0.00199958	166413	0.92	Body mass index (BMI) || id:21001_males	Body mass index (BMI)	Body mass index (BMI) || ||	TRUE	igd	NA	NA	NA	NA	NA	NA	NA	5	122650224	0.00124541	8.20E-10	180726	ebi-a-GCST90012109	Sex hormone-binding globulin levels || id:ebi-a-GCST90012109	TRUE	reported	igd	2	TRUE	NA	NA	NA	NA
3	rs10107182	T	C	T	C	0.0124022	-0.00489289	0.663202	0.664489	FALSE	FALSE	FALSE	21001_males	8	59392737	0.00209582	166413	0.02	Body mass index (BMI) || id:21001_males	Body mass index (BMI)	Body mass index (BMI) || ||	TRUE	igd	NA	NA	NA	NA	NA	NA	NA	8	59392737	0.00130257	2.80E-22	180726	ebi-a-GCST90012109	Sex hormone-binding globulin levels || id:ebi-a-GCST90012109	TRUE	reported	igd	2	TRUE	NA	NA	NA	NA
6	rs10737683	A	G	A	G	-0.010124	0.00519559	0.236779	0.237172	FALSE	FALSE	FALSE	21001_males	1	196894829	0.00231929	166413	0.025	Body mass index (BMI) || id:21001_males	Body mass index (BMI)	Body mass index (BMI) || ||	TRUE	igd	NA	NA	NA	NA	NA	NA	NA	1	196894829	0.00144072	4.30E-12	180726	ebi-a-GCST90012109	Sex hormone-binding globulin levels || id:ebi-a-GCST90012109	TRUE	reported	igd	2	TRUE	NA	NA	NA	NA
7	rs10868080	A	T	A	T	-0.0213279	0.00364428	0.744477	0.743332	FALSE	TRUE	FALSE	21001_males	9	86626769	0.00226403	166413	0.11	Body mass index (BMI) || id:21001_males	Body mass index (BMI)	Body mass index (BMI) || ||	TRUE	igd	NA	NA	NA	NA	NA	NA	NA	9	86626769	0.00140815	1.50E-57	180726	ebi-a-GCST90012109	Sex hormone-binding globulin levels || id:ebi-a-GCST90012109	TRUE	reported	igd	2	TRUE	NA	NA	NA	NA
9	rs10881582	A	G	A	G	0.0133501	-0.000632353	0.238037	0.239228	FALSE	FALSE	FALSE	21001_males	9	137256078	0.00232622	166413	0.79	Body mass index (BMI) || id:21001_males	Body mass index (BMI)	Body mass index (BMI) || ||	TRUE	igd	NA	NA	NA	NA	NA	NA	NA	9	137256078	0.00145058	9.30E-21	180726	ebi-a-GCST90012109	Sex hormone-binding globulin levels || id:ebi-a-GCST90012109	TRUE	reported	igd	2	TRUE	NA	NA	NA	NA
10	rs10895277	G	A	G	A	-0.00961547	-0.0041275	0.340806	0.340731	FALSE	FALSE	FALSE	21001_males	11	102084940	0.00209521	166413	0.0490004	Body mass index (BMI) || id:21001_males	Body mass index (BMI)	Body mass index (BMI) || ||	TRUE	igd	NA	NA	NA	NA	NA	NA	NA	11	102084940	0.00130251	8.90E-15	180726	ebi-a-GCST90012109	Sex hormone-binding globulin levels || id:ebi-a-GCST90012109	TRUE	reported	igd	2	TRUE	NA	NA	NA	NA
12	rs11075253	A	C	A	C	0.00922345	-0.00267993	0.296081	0.297427	FALSE	FALSE	FALSE	21001_males	16	15148646	0.00216397	166413	0.22	Body mass index (BMI) || id:21001_males	Body mass index (BMI)	Body mass index (BMI) || ||	TRUE	igd	NA	NA	NA	NA	NA	NA	NA	16	15148646	0.00135476	8.00E-12	180726	ebi-a-GCST90012109	Sex hormone-binding globulin levels || id:ebi-a-GCST90012109	TRUE	reported	igd	2	TRUE	NA	NA	NA	NA
13	rs11111274	A	G	A	G	-0.00731072	-0.00466347	0.737279	0.736473	FALSE	FALSE	FALSE	21001_males	12	102838128	0.00222368	166413	0.0359998	Body mass index (BMI) || id:21001_males	Body mass index (BMI)	Body mass index (BMI) || ||	TRUE	igd	NA	NA	NA	NA	NA	NA	NA	12	102838128	0.00138631	4.60E-08	180726	ebi-a-GCST90012109	Sex hormone-binding globulin levels || id:ebi-a-GCST90012109	TRUE	reported	igd	2	TRUE	NA	NA	NA	NA
16	rs111752158	T	C	T	C	0.0127725	-0.00937456	0.096496	0.09712	FALSE	FALSE	FALSE	21001_males	4	170994894	0.00334327	166413	0.005	Body mass index (BMI) || id:21001_males	Body mass index (BMI)	Body mass index (BMI) || ||	TRUE	igd	NA	NA	NA	NA	NA	NA	NA	4	170994894	0.0020799	2.80E-11	180726	ebi-a-GCST90012109	Sex hormone-binding globulin levels || id:ebi-a-GCST90012109	TRUE	reported	igd	2	TRUE	NA	NA	NA	NA
17	rs111981233	G	T	G	T	0.0261638	-0.00296401	0.078984	0.079519	FALSE	FALSE	FALSE	21001_males	19	50016479	0.00365409	166413	0.42	Body mass index (BMI) || id:21001_males	Body mass index (BMI)	Body mass index (BMI) || ||	TRUE	igd	NA	NA	NA	NA	NA	NA	NA	19	50016479	0.00227727	8.20E-33	180726	ebi-a-GCST90012109	Sex hormone-binding globulin levels || id:ebi-a-GCST90012109	TRUE	reported	igd	2	TRUE	NA	NA	NA	NA
18	rs112035922	T	C	T	C	-0.008812	-0.00367794	0.231857	0.226886	FALSE	FALSE	FALSE	21001_males	13	115058408	0.00237419	166413	0.12	Body mass index (BMI) || id:21001_males	Body mass index (BMI)	Body mass index (BMI) || ||	TRUE	igd	TRUE	rs112035922	rs9590507	T	C	C	T	13	115047464	0.00146895	2.30E-10	180726	ebi-a-GCST90012109	Sex hormone-binding globulin levels || id:ebi-a-GCST90012109	TRUE	reported	igd	2	TRUE	NA	NA	NA	NA
19	rs113248443	G	A	G	A	-0.0143674	0.00666366	0.048294	0.048759	FALSE	FALSE	FALSE	21001_males	10	66102542	0.00476073	166413	0.16	Body mass index (BMI) || id:21001_males	Body mass index (BMI)	Body mass index (BMI) || ||	TRUE	igd	NA	NA	NA	NA	NA	NA	NA	10	66102542	0.00294711	2.90E-08	180726	ebi-a-GCST90012109	Sex hormone-binding globulin levels || id:ebi-a-GCST90012109	TRUE	reported	igd	2	TRUE	NA	NA	NA	NA
20	rs114165349	C	G	C	G	-0.0871136	-0.0137201	0.023158	0.02311	FALSE	TRUE	FALSE	21001_males	1	27021913	0.0066033	166413	0.0379997	Body mass index (BMI) || id:21001_males	Body mass index (BMI)	Body mass index (BMI) || ||	TRUE	igd	NA	NA	NA	NA	NA	NA	NA	1	27021913	0.00408954	3.50E-111	180726	ebi-a-GCST90012109	Sex hormone-binding globulin levels || id:ebi-a-GCST90012109	TRUE	reported	igd	2	TRUE	NA	NA	NA	NA
24	rs11564722	T	C	T	C	0.00955307	-0.00473767	0.23874	0.241574	FALSE	FALSE	FALSE	21001_males	11	2178330	0.00233863	166413	0.0430002	Body mass index (BMI) || id:21001_males	Body mass index (BMI)	Body mass index (BMI) || ||	TRUE	igd	NA	NA	NA	NA	NA	NA	NA	11	2178330	0.00146515	1.20E-13	180726	ebi-a-GCST90012109	Sex hormone-binding globulin levels || id:ebi-a-GCST90012109	TRUE	reported	igd	2	TRUE	NA	NA	NA	NA
25	rs11610256	T	C	T	C	0.00867838	0.00285492	0.216665	0.217234	FALSE	FALSE	FALSE	21001_males	12	111734121	0.00240114	166413	0.23	Body mass index (BMI) || id:21001_males	Body mass index (BMI)	Body mass index (BMI) || ||	TRUE	igd	NA	NA	NA	NA	NA	NA	NA	12	111734121	0.00149523	2.10E-09	180726	ebi-a-GCST90012109	Sex hormone-binding globulin levels || id:ebi-a-GCST90012109	TRUE	reported	igd	2	TRUE	NA	NA	NA	NA
26	rs11621792	T	C	T	C	-0.012749	0.00126256	0.453647	0.452708	FALSE	FALSE	FALSE	21001_males	14	24871926	0.00200208	166413	0.53	Body mass index (BMI) || id:21001_males	Body mass index (BMI)	Body mass index (BMI) || ||	TRUE	igd	NA	NA	NA	NA	NA	NA	NA	14	24871926	0.00124244	1.40E-25	180726	ebi-a-GCST90012109	Sex hormone-binding globulin levels || id:ebi-a-GCST90012109	TRUE	reported	igd	2	TRUE	NA	NA	NA	NA
27	rs116338429	T	C	T	C	0.00985678	0.00196422	0.170752	0.196114	FALSE	FALSE	FALSE	21001_males	13	114770990	0.00249198	166413	0.43	Body mass index (BMI) || id:21001_males	Body mass index (BMI)	Body mass index (BMI) || ||	TRUE	igd	TRUE	rs116338429	rs61971849	T	C	T	C	13	114767040	0.00172794	1.30E-09	180726	ebi-a-GCST90012109	Sex hormone-binding globulin levels || id:ebi-a-GCST90012109	TRUE	reported	igd	2	TRUE	NA	NA	NA	NA
28	rs11666245	A	G	A	G	-0.0163325	-0.00031799	0.047306	0.047418	FALSE	FALSE	FALSE	21001_males	19	38229926	0.00465971	166413	0.95	Body mass index (BMI) || id:21001_males	Body mass index (BMI)	Body mass index (BMI) || ||	TRUE	igd	NA	NA	NA	NA	NA	NA	NA	19	38229926	0.0029014	2.20E-09	180726	ebi-a-GCST90012109	Sex hormone-binding globulin levels || id:ebi-a-GCST90012109	TRUE	reported	igd	2	TRUE	NA	NA	NA	NA
29	rs11734408	G	A	G	A	0.00767697	0.00536837	0.293256	0.291526	FALSE	FALSE	FALSE	21001_males	4	23882519	0.0021717	166413	0.0129999	Body mass index (BMI) || id:21001_males	Body mass index (BMI)	Body mass index (BMI) || ||	TRUE	igd	NA	NA	NA	NA	NA	NA	NA	4	23882519	0.00134935	3.30E-10	180726	ebi-a-GCST90012109	Sex hormone-binding globulin levels || id:ebi-a-GCST90012109	TRUE	reported	igd	2	TRUE	NA	NA	NA	NA
30	rs11739158	T	C	T	C	0.00829379	-0.00497165	0.427811	0.427827	FALSE	FALSE	FALSE	21001_males	5	72927292	0.00199849	166413	0.0129999	Body mass index (BMI) || id:21001_males	Body mass index (BMI)	Body mass index (BMI) || ||	TRUE	igd	NA	NA	NA	NA	NA	NA	NA	5	72927292	0.00124625	2.10E-12	180726	ebi-a-GCST90012109	Sex hormone-binding globulin levels || id:ebi-a-GCST90012109	TRUE	reported	igd	2	TRUE	NA	NA	NA	NA
31	rs11743810	T	C	T	C	0.00893646	-0.00638203	0.560069	0.559044	FALSE	FALSE	FALSE	21001_males	5	137802404	0.00199019	166413	0.00129999	Body mass index (BMI) || id:21001_males	Body mass index (BMI)	Body mass index (BMI) || ||	TRUE	igd	NA	NA	NA	NA	NA	NA	NA	5	137802404	0.00124066	2.00E-12	180726	ebi-a-GCST90012109	Sex hormone-binding globulin levels || id:ebi-a-GCST90012109	TRUE	reported	igd	2	TRUE	NA	NA	NA	NA
32	rs117664177	T	C	T	C	-0.051561	-0.00103363	0.01211	0.012614	FALSE	FALSE	FALSE	21001_males	12	101036562	0.00904047	166413	0.91	Body mass index (BMI) || id:21001_males	Body mass index (BMI)	Body mass index (BMI) || ||	TRUE	igd	NA	NA	NA	NA	NA	NA	NA	12	101036562	0.00573803	3.70E-22	180726	ebi-a-GCST90012109	Sex hormone-binding globulin levels || id:ebi-a-GCST90012109	TRUE	reported	igd	2	TRUE	NA	NA	NA	NA
33	rs117734486	T	C	T	C	-0.0133401	0.000329802	0.061081	0.060592	FALSE	FALSE	FALSE	21001_males	8	81061523	0.00421786	166413	0.94	Body mass index (BMI) || id:21001_males	Body mass index (BMI)	Body mass index (BMI) || ||	TRUE	igd	NA	NA	NA	NA	NA	NA	NA	8	81061523	0.00261459	1.20E-08	180726	ebi-a-GCST90012109	Sex hormone-binding globulin levels || id:ebi-a-GCST90012109	TRUE	reported	igd	2	TRUE	NA	NA	NA	NA
34	rs117921873	G	A	G	A	0.021022	-0.00986827	0.066515	0.066705	FALSE	FALSE	FALSE	21001_males	8	81473835	0.00402037	166413	0.0140001	Body mass index (BMI) || id:21001_males	Body mass index (BMI)	Body mass index (BMI) || ||	TRUE	igd	NA	NA	NA	NA	NA	NA	NA	8	81473835	0.00250814	4.70E-18	180726	ebi-a-GCST90012109	Sex hormone-binding globulin levels || id:ebi-a-GCST90012109	TRUE	reported	igd	2	TRUE	NA	NA	NA	NA
35	rs118037027	T	A	T	A	0.0222618	-0.00393519	0.040459	0.040706	FALSE	TRUE	FALSE	21001_males	12	21203424	0.0050325	166413	0.43	Body mass index (BMI) || id:21001_males	Body mass index (BMI)	Body mass index (BMI) || ||	TRUE	igd	NA	NA	NA	NA	NA	NA	NA	12	21203424	0.00313784	3.70E-13	180726	ebi-a-GCST90012109	Sex hormone-binding globulin levels || id:ebi-a-GCST90012109	TRUE	reported	igd	2	TRUE	NA	NA	NA	NA
36	rs11856926	A	G	A	G	-0.011587	-0.00209652	0.448829	0.448464	FALSE	FALSE	FALSE	21001_males	15	96223649	0.00200389	166413	0.3	Body mass index (BMI) || id:21001_males	Body mass index (BMI)	Body mass index (BMI) || ||	TRUE	igd	NA	NA	NA	NA	NA	NA	NA	15	96223649	0.00124664	1.90E-22	180726	ebi-a-GCST90012109	Sex hormone-binding globulin levels || id:ebi-a-GCST90012109	TRUE	reported	igd	2	TRUE	NA	NA	NA	NA
37	rs11870307	G	A	G	A	0.0526994	0.000211891	0.780506	0.780837	FALSE	FALSE	FALSE	21001_males	17	7617787	0.00241513	166413	0.93	Body mass index (BMI) || id:21001_males	Body mass index (BMI)	Body mass index (BMI) || ||	TRUE	igd	NA	NA	NA	NA	NA	NA	NA	17	7617787	0.00145305	1.00E-200	180726	ebi-a-GCST90012109	Sex hormone-binding globulin levels || id:ebi-a-GCST90012109	TRUE	reported	igd	2	TRUE	NA	NA	NA	NA
38	rs12138136	A	T	A	T	0.0152389	-0.00383721	0.086596	0.081446	FALSE	TRUE	FALSE	21001_males	1	149850941	0.00360476	166413	0.29	Body mass index (BMI) || id:21001_males	Body mass index (BMI)	Body mass index (BMI) || ||	TRUE	igd	TRUE	rs12138136	rs72708148	A	T	T	G	1	149844305	0.00220676	6.30E-14	180726	ebi-a-GCST90012109	Sex hormone-binding globulin levels || id:ebi-a-GCST90012109	TRUE	reported	igd	2	TRUE	NA	NA	NA	NA
39	rs1229492	C	T	C	T	-0.0114669	-0.000386689	0.731518	0.731263	FALSE	FALSE	FALSE	21001_males	7	81564122	0.00224543	166413	0.86	Body mass index (BMI) || id:21001_males	Body mass index (BMI)	Body mass index (BMI) || ||	TRUE	igd	NA	NA	NA	NA	NA	NA	NA	7	81564122	0.00139655	6.30E-18	180726	ebi-a-GCST90012109	Sex hormone-binding globulin levels || id:ebi-a-GCST90012109	TRUE	reported	igd	2	TRUE	NA	NA	NA	NA
42	rs12605524	G	A	G	A	-0.00764797	0.00598138	0.28752	0.288294	FALSE	FALSE	FALSE	21001_males	18	22073551	0.00219931	166413	0.00649995	Body mass index (BMI) || id:21001_males	Body mass index (BMI)	Body mass index (BMI) || ||	TRUE	igd	NA	NA	NA	NA	NA	NA	NA	18	22073551	0.00137562	1.20E-08	180726	ebi-a-GCST90012109	Sex hormone-binding globulin levels || id:ebi-a-GCST90012109	TRUE	reported	igd	2	TRUE	NA	NA	NA	NA
43	rs12611046	A	G	A	G	-0.00968	0.00608678	0.150636	0.150838	FALSE	FALSE	FALSE	21001_males	19	14291704	0.00285913	166413	0.0329997	Body mass index (BMI) || id:21001_males	Body mass index (BMI)	Body mass index (BMI) || ||	TRUE	igd	NA	NA	NA	NA	NA	NA	NA	19	14291704	0.00177915	7.00E-09	180726	ebi-a-GCST90012109	Sex hormone-binding globulin levels || id:ebi-a-GCST90012109	TRUE	reported	igd	2	TRUE	NA	NA	NA	NA
44	rs12694450	C	T	C	T	-0.00706409	-0.000423741	0.675226	0.642298	FALSE	FALSE	FALSE	21001_males	2	220022074	0.00205546	166413	0.84	Body mass index (BMI) || id:21001_males	Body mass index (BMI)	Body mass index (BMI) || ||	TRUE	igd	TRUE	rs12694450	rs12694451	T	C	A	G	2	220019638	0.0013572	3.80E-08	180726	ebi-a-GCST90012109	Sex hormone-binding globulin levels || id:ebi-a-GCST90012109	TRUE	reported	igd	2	TRUE	NA	NA	NA	NA
45	rs12696304	G	C	G	C	0.00813109	-0.0039528	0.265645	0.265341	FALSE	TRUE	FALSE	21001_males	3	169481271	0.00223554	166413	0.0769999	Body mass index (BMI) || id:21001_males	Body mass index (BMI)	Body mass index (BMI) || ||	TRUE	igd	NA	NA	NA	NA	NA	NA	NA	3	169481271	0.00139236	1.70E-09	180726	ebi-a-GCST90012109	Sex hormone-binding globulin levels || id:ebi-a-GCST90012109	TRUE	reported	igd	2	TRUE	NA	NA	NA	NA
46	rs12797706	A	G	A	G	0.0120832	-0.00066109	0.234588	0.234934	FALSE	FALSE	FALSE	21001_males	11	65561369	0.00235105	166413	0.780001	Body mass index (BMI) || id:21001_males	Body mass index (BMI)	Body mass index (BMI) || ||	TRUE	igd	NA	NA	NA	NA	NA	NA	NA	11	65561369	0.00146721	6.10E-17	180726	ebi-a-GCST90012109	Sex hormone-binding globulin levels || id:ebi-a-GCST90012109	TRUE	reported	igd	2	TRUE	NA	NA	NA	NA
48	rs12953087	T	C	T	C	0.00827924	-0.00282731	0.795092	0.79442	FALSE	FALSE	FALSE	21001_males	17	59265201	0.00245092	166413	0.25	Body mass index (BMI) || id:21001_males	Body mass index (BMI)	Body mass index (BMI) || ||	TRUE	igd	NA	NA	NA	NA	NA	NA	NA	17	59265201	0.00148126	7.50E-09	180726	ebi-a-GCST90012109	Sex hormone-binding globulin levels || id:ebi-a-GCST90012109	TRUE	reported	igd	2	TRUE	NA	NA	NA	NA
49	rs12989596	T	G	T	G	0.00791747	0.00160504	0.291651	0.307029	FALSE	FALSE	FALSE	21001_males	2	148609135	0.00213508	166413	0.450001	Body mass index (BMI) || id:21001_males	Body mass index (BMI)	Body mass index (BMI) || ||	TRUE	igd	TRUE	rs12989596	rs13028411	T	G	G	A	2	148591232	0.00135721	9.60E-10	180726	ebi-a-GCST90012109	Sex hormone-binding globulin levels || id:ebi-a-GCST90012109	TRUE	reported	igd	2	TRUE	NA	NA	NA	NA
50	rs13108218	G	A	G	A	-0.0229943	-0.00392421	0.617254	0.614846	FALSE	FALSE	FALSE	21001_males	4	3443931	0.00204321	166413	0.0549997	Body mass index (BMI) || id:21001_males	Body mass index (BMI)	Body mass index (BMI) || ||	TRUE	igd	NA	NA	NA	NA	NA	NA	NA	4	3443931	0.00127338	1.20E-79	180726	ebi-a-GCST90012109	Sex hormone-binding globulin levels || id:ebi-a-GCST90012109	TRUE	reported	igd	2	TRUE	NA	NA	NA	NA
51	rs13150068	G	A	G	A	-0.0207329	0.00340325	0.437637	0.435808	FALSE	FALSE	FALSE	21001_males	4	88203828	0.00199171	166413	0.0879995	Body mass index (BMI) || id:21001_males	Body mass index (BMI)	Body mass index (BMI) || ||	TRUE	igd	NA	NA	NA	NA	NA	NA	NA	4	88203828	0.00123764	7.60E-67	180726	ebi-a-GCST90012109	Sex hormone-binding globulin levels || id:ebi-a-GCST90012109	TRUE	reported	igd	2	TRUE	NA	NA	NA	NA
52	rs13379043	C	T	C	T	0.00828852	0.00297559	0.280009	0.280496	FALSE	FALSE	FALSE	21001_males	14	74250126	0.00224488	166413	0.19	Body mass index (BMI) || id:21001_males	Body mass index (BMI)	Body mass index (BMI) || ||	TRUE	igd	NA	NA	NA	NA	NA	NA	NA	14	74250126	0.00139928	2.20E-10	180726	ebi-a-GCST90012109	Sex hormone-binding globulin levels || id:ebi-a-GCST90012109	TRUE	reported	igd	2	TRUE	NA	NA	NA	NA
53	rs1349852	C	A	C	A	0.02037	0.00140031	0.47548	0.475367	FALSE	FALSE	FALSE	21001_males	4	69537915	0.00197675	166413	0.48	Body mass index (BMI) || id:21001_males	Body mass index (BMI)	Body mass index (BMI) || ||	TRUE	igd	TRUE	rs1349852	rs7686914	C	A	C	T	4	69533217	0.00123789	5.90E-67	180726	ebi-a-GCST90012109	Sex hormone-binding globulin levels || id:ebi-a-GCST90012109	TRUE	reported	igd	2	TRUE	NA	NA	NA	NA
54	rs138529890	A	G	A	G	0.0252972	-0.00698199	0.037848	0.037057	FALSE	FALSE	FALSE	21001_males	2	32478354	0.00532882	166413	0.19	Body mass index (BMI) || id:21001_males	Body mass index (BMI)	Body mass index (BMI) || ||	TRUE	igd	NA	NA	NA	NA	NA	NA	NA	2	32478354	0.00327843	2.50E-14	180726	ebi-a-GCST90012109	Sex hormone-binding globulin levels || id:ebi-a-GCST90012109	TRUE	reported	igd	2	TRUE	NA	NA	NA	NA
55	rs138611541	C	T	C	T	-0.0148471	0.00266222	0.076823	0.076318	FALSE	FALSE	FALSE	21001_males	5	56228040	0.00371822	166413	0.47	Body mass index (BMI) || id:21001_males	Body mass index (BMI)	Body mass index (BMI) || ||	TRUE	igd	NA	NA	NA	NA	NA	NA	NA	5	56228040	0.0023084	3.50E-12	180726	ebi-a-GCST90012109	Sex hormone-binding globulin levels || id:ebi-a-GCST90012109	TRUE	reported	igd	2	TRUE	NA	NA	NA	NA
58	rs144647926	A	G	A	G	0.0123175	-0.00132747	0.087356	0.08688	FALSE	FALSE	FALSE	21001_males	1	235467607	0.00351129	166413	0.709999	Body mass index (BMI) || id:21001_males	Body mass index (BMI)	Body mass index (BMI) || ||	TRUE	igd	NA	NA	NA	NA	NA	NA	NA	1	235467607	0.00217179	1.40E-09	180726	ebi-a-GCST90012109	Sex hormone-binding globulin levels || id:ebi-a-GCST90012109	TRUE	reported	igd	2	TRUE	NA	NA	NA	NA
61	rs1538648	G	A	G	A	-0.00757485	-0.000719318	0.503197	0.501683	FALSE	FALSE	FALSE	21001_males	10	94820860	0.00198081	166413	0.719999	Body mass index (BMI) || id:21001_males	Body mass index (BMI)	Body mass index (BMI) || ||	TRUE	igd	NA	NA	NA	NA	NA	NA	NA	10	94820860	0.00122235	8.40E-13	180726	ebi-a-GCST90012109	Sex hormone-binding globulin levels || id:ebi-a-GCST90012109	TRUE	reported	igd	2	TRUE	NA	NA	NA	NA
66	rs1736180	A	G	A	G	0.0173849	-0.00515688	0.287261	0.288328	FALSE	FALSE	FALSE	21001_males	19	2796021	0.00218754	166413	0.0179999	Body mass index (BMI) || id:21001_males	Body mass index (BMI)	Body mass index (BMI) || ||	TRUE	igd	NA	NA	NA	NA	NA	NA	NA	19	2796021	0.00136123	2.30E-41	180726	ebi-a-GCST90012109	Sex hormone-binding globulin levels || id:ebi-a-GCST90012109	TRUE	reported	igd	2	TRUE	NA	NA	NA	NA
67	rs174529	C	T	C	T	-0.00774839	0.00387746	0.375889	0.373669	FALSE	FALSE	FALSE	21001_males	11	61543961	0.00204653	166413	0.0580003	Body mass index (BMI) || id:21001_males	Body mass index (BMI)	Body mass index (BMI) || ||	TRUE	igd	NA	NA	NA	NA	NA	NA	NA	11	61543961	0.00127239	4.20E-10	180726	ebi-a-GCST90012109	Sex hormone-binding globulin levels || id:ebi-a-GCST90012109	TRUE	reported	igd	2	TRUE	NA	NA	NA	NA
70	rs1782652	A	T	A	T	-0.0127414	-0.00239328	0.380625	0.382821	FALSE	TRUE	FALSE	21001_males	10	81074125	0.00205725	166413	0.24	Body mass index (BMI) || id:21001_males	Body mass index (BMI)	Body mass index (BMI) || ||	TRUE	igd	NA	NA	NA	NA	NA	NA	NA	10	81074125	0.00127529	5.80E-27	180726	ebi-a-GCST90012109	Sex hormone-binding globulin levels || id:ebi-a-GCST90012109	TRUE	reported	igd	2	TRUE	NA	NA	NA	NA
71	rs1801689	C	A	C	A	-0.03343	-0.00518728	0.029871	0.030524	FALSE	FALSE	FALSE	21001_males	17	64210580	0.00575363	166413	0.37	Body mass index (BMI) || id:21001_males	Body mass index (BMI)	Body mass index (BMI) || ||	TRUE	igd	NA	NA	NA	NA	NA	NA	NA	17	64210580	0.00350564	1.80E-21	180726	ebi-a-GCST90012109	Sex hormone-binding globulin levels || id:ebi-a-GCST90012109	TRUE	reported	igd	2	TRUE	NA	NA	NA	NA
72	rs1860018	A	G	A	G	-0.00848468	-0.00110193	0.443251	0.44212	FALSE	FALSE	FALSE	21001_males	17	13846723	0.00198621	166413	0.58	Body mass index (BMI) || id:21001_males	Body mass index (BMI)	Body mass index (BMI) || ||	TRUE	igd	NA	NA	NA	NA	NA	NA	NA	17	13846723	0.00119697	2.50E-13	180726	ebi-a-GCST90012109	Sex hormone-binding globulin levels || id:ebi-a-GCST90012109	TRUE	reported	igd	2	TRUE	NA	NA	NA	NA
73	rs187079266	A	G	A	G	-0.072588	0.00662154	0.013934	0.013627	FALSE	FALSE	FALSE	21001_males	17	7438801	0.00866619	166413	0.44	Body mass index (BMI) || id:21001_males	Body mass index (BMI)	Body mass index (BMI) || ||	TRUE	igd	NA	NA	NA	NA	NA	NA	NA	17	7438801	0.00515995	7.70E-47	180726	ebi-a-GCST90012109	Sex hormone-binding globulin levels || id:ebi-a-GCST90012109	TRUE	reported	igd	2	TRUE	NA	NA	NA	NA
74	rs1871395	G	A	G	A	-0.0325026	0.000159742	0.151789	0.152292	FALSE	FALSE	FALSE	21001_males	12	21352315	0.00275351	166413	0.95	Body mass index (BMI) || id:21001_males	Body mass index (BMI)	Body mass index (BMI) || ||	TRUE	igd	NA	NA	NA	NA	NA	NA	NA	12	21352315	0.00171209	4.60E-88	180726	ebi-a-GCST90012109	Sex hormone-binding globulin levels || id:ebi-a-GCST90012109	TRUE	reported	igd	2	TRUE	NA	NA	NA	NA
75	rs187437	A	G	A	G	-0.00826966	-0.00526164	0.453037	0.453733	FALSE	FALSE	FALSE	21001_males	7	116445091	0.00199121	166413	0.00819993	Body mass index (BMI) || id:21001_males	Body mass index (BMI)	Body mass index (BMI) || ||	TRUE	igd	NA	NA	NA	NA	NA	NA	NA	7	116445091	0.00123975	9.60E-14	180726	ebi-a-GCST90012109	Sex hormone-binding globulin levels || id:ebi-a-GCST90012109	TRUE	reported	igd	2	TRUE	NA	NA	NA	NA
76	rs2045345	G	A	G	A	-0.0118503	0.00180862	0.194645	0.209571	FALSE	FALSE	FALSE	21001_males	1	26821230	0.00241948	166413	0.450001	Body mass index (BMI) || id:21001_males	Body mass index (BMI)	Body mass index (BMI) || ||	TRUE	igd	TRUE	rs2045345	rs6693662	G	A	G	A	1	26818894	0.00158288	1.00E-13	180726	ebi-a-GCST90012109	Sex hormone-binding globulin levels || id:ebi-a-GCST90012109	TRUE	reported	igd	2	TRUE	NA	NA	NA	NA
77	rs2073503	G	C	G	C	0.00683324	-0.00116397	0.310531	0.310672	FALSE	TRUE	FALSE	21001_males	4	3536176	0.00213257	166413	0.59	Body mass index (BMI) || id:21001_males	Body mass index (BMI)	Body mass index (BMI) || ||	TRUE	igd	NA	NA	NA	NA	NA	NA	NA	4	3536176	0.00132685	2.10E-08	180726	ebi-a-GCST90012109	Sex hormone-binding globulin levels || id:ebi-a-GCST90012109	TRUE	reported	igd	2	TRUE	NA	NA	NA	NA
78	rs2123050	T	A	T	A	-0.00886187	0.00149191	0.60582	0.604689	FALSE	TRUE	FALSE	21001_males	15	35224247	0.00202839	166413	0.46	Body mass index (BMI) || id:21001_males	Body mass index (BMI)	Body mass index (BMI) || ||	TRUE	igd	NA	NA	NA	NA	NA	NA	NA	15	35224247	0.00126102	1.80E-13	180726	ebi-a-GCST90012109	Sex hormone-binding globulin levels || id:ebi-a-GCST90012109	TRUE	reported	igd	2	TRUE	NA	NA	NA	NA
79	rs2138161	C	T	C	T	-0.0130685	-0.00189417	0.64815	0.648208	FALSE	FALSE	FALSE	21001_males	2	227095159	0.00206069	166413	0.36	Body mass index (BMI) || id:21001_males	Body mass index (BMI)	Body mass index (BMI) || ||	TRUE	igd	NA	NA	NA	NA	NA	NA	NA	2	227095159	0.00128154	1.40E-24	180726	ebi-a-GCST90012109	Sex hormone-binding globulin levels || id:ebi-a-GCST90012109	TRUE	reported	igd	2	TRUE	NA	NA	NA	NA
80	rs2239222	G	A	G	A	0.0110595	0.00356824	0.349619	0.350266	FALSE	FALSE	FALSE	21001_males	14	73011885	0.00208843	166413	0.0879995	Body mass index (BMI) || id:21001_males	Body mass index (BMI)	Body mass index (BMI) || ||	TRUE	igd	NA	NA	NA	NA	NA	NA	NA	14	73011885	0.00130116	5.50E-17	180726	ebi-a-GCST90012109	Sex hormone-binding globulin levels || id:ebi-a-GCST90012109	TRUE	reported	igd	2	TRUE	NA	NA	NA	NA
81	rs2256657	G	A	G	A	-0.0140088	0.0023514	0.853507	0.854719	FALSE	FALSE	FALSE	21001_males	10	65712613	0.00281426	166413	0.4	Body mass index (BMI) || id:21001_males	Body mass index (BMI)	Body mass index (BMI) || ||	TRUE	igd	NA	NA	NA	NA	NA	NA	NA	10	65712613	0.00173169	6.30E-18	180726	ebi-a-GCST90012109	Sex hormone-binding globulin levels || id:ebi-a-GCST90012109	TRUE	reported	igd	2	TRUE	NA	NA	NA	NA
82	rs2259305	A	G	A	G	-0.0118863	-0.00319507	0.476995	0.479018	FALSE	FALSE	FALSE	21001_males	10	93615903	0.00197642	166413	0.11	Body mass index (BMI) || id:21001_males	Body mass index (BMI)	Body mass index (BMI) || ||	TRUE	igd	NA	NA	NA	NA	NA	NA	NA	10	93615903	0.00122291	2.90E-22	180726	ebi-a-GCST90012109	Sex hormone-binding globulin levels || id:ebi-a-GCST90012109	TRUE	reported	igd	2	TRUE	NA	NA	NA	NA
83	rs2266782	A	G	A	G	-0.00783493	0.00686909	0.416647	0.415179	FALSE	FALSE	FALSE	21001_males	1	171076966	0.00199884	166413	0.000589997	Body mass index (BMI) || id:21001_males	Body mass index (BMI)	Body mass index (BMI) || ||	TRUE	igd	NA	NA	NA	NA	NA	NA	NA	1	171076966	0.00124201	4.10E-10	180726	ebi-a-GCST90012109	Sex hormone-binding globulin levels || id:ebi-a-GCST90012109	TRUE	reported	igd	2	TRUE	NA	NA	NA	NA
84	rs2298058	T	C	T	C	0.0111891	-0.000710457	0.306244	0.306615	FALSE	FALSE	FALSE	21001_males	13	95248566	0.00214989	166413	0.74	Body mass index (BMI) || id:21001_males	Body mass index (BMI)	Body mass index (BMI) || ||	TRUE	igd	NA	NA	NA	NA	NA	NA	NA	13	95248566	0.0013408	2.10E-18	180726	ebi-a-GCST90012109	Sex hormone-binding globulin levels || id:ebi-a-GCST90012109	TRUE	reported	igd	2	TRUE	NA	NA	NA	NA
85	rs2301050	T	C	T	C	-0.00678906	-0.00320845	0.275057	0.274535	FALSE	FALSE	FALSE	21001_males	3	105401507	0.00220891	166413	0.15	Body mass index (BMI) || id:21001_males	Body mass index (BMI)	Body mass index (BMI) || ||	TRUE	igd	NA	NA	NA	NA	NA	NA	NA	3	105401507	0.00137554	4.30E-08	180726	ebi-a-GCST90012109	Sex hormone-binding globulin levels || id:ebi-a-GCST90012109	TRUE	reported	igd	2	TRUE	NA	NA	NA	NA
86	rs2330649	A	G	A	G	-0.0100381	0.0038906	0.566063	0.57672	FALSE	FALSE	FALSE	21001_males	22	24297287	0.0020196	166413	0.0539995	Body mass index (BMI) || id:21001_males	Body mass index (BMI)	Body mass index (BMI) || ||	TRUE	igd	TRUE	rs2330649	rs2253552	G	A	T	C	22	24295053	0.00126705	4.00E-17	180726	ebi-a-GCST90012109	Sex hormone-binding globulin levels || id:ebi-a-GCST90012109	TRUE	reported	igd	2	TRUE	NA	NA	NA	NA
87	rs2351958	A	C	A	C	-0.0101948	0.0011844	0.387523	0.389063	FALSE	FALSE	FALSE	21001_males	11	16248020	0.00202703	166413	0.56	Body mass index (BMI) || id:21001_males	Body mass index (BMI)	Body mass index (BMI) || ||	TRUE	igd	NA	NA	NA	NA	NA	NA	NA	11	16248020	0.00126369	1.30E-17	180726	ebi-a-GCST90012109	Sex hormone-binding globulin levels || id:ebi-a-GCST90012109	TRUE	reported	igd	2	TRUE	NA	NA	NA	NA
88	rs2575368	G	T	G	T	-0.0120002	-0.00416684	0.919707	0.919374	FALSE	FALSE	FALSE	21001_males	16	1817397	0.0036372	166413	0.25	Body mass index (BMI) || id:21001_males	Body mass index (BMI)	Body mass index (BMI) || ||	TRUE	igd	NA	NA	NA	NA	NA	NA	NA	16	1817397	0.00227266	3.10E-08	180726	ebi-a-GCST90012109	Sex hormone-binding globulin levels || id:ebi-a-GCST90012109	TRUE	reported	igd	2	TRUE	NA	NA	NA	NA
89	rs2612069	G	C	G	C	-0.0120066	0.00164643	0.096031	0.097902	FALSE	TRUE	FALSE	21001_males	12	66215292	0.00333531	166413	0.62	Body mass index (BMI) || id:21001_males	Body mass index (BMI)	Body mass index (BMI) || ||	TRUE	igd	NA	NA	NA	NA	NA	NA	NA	12	66215292	0.0020917	8.10E-09	180726	ebi-a-GCST90012109	Sex hormone-binding globulin levels || id:ebi-a-GCST90012109	TRUE	reported	igd	2	TRUE	NA	NA	NA	NA
90	rs2642438	G	A	G	A	0.0150028	-0.00276697	0.701828	0.702611	FALSE	FALSE	FALSE	21001_males	1	220970028	0.00215476	166413	0.2	Body mass index (BMI) || id:21001_males	Body mass index (BMI)	Body mass index (BMI) || ||	TRUE	igd	NA	NA	NA	NA	NA	NA	NA	1	220970028	0.00133645	3.40E-31	180726	ebi-a-GCST90012109	Sex hormone-binding globulin levels || id:ebi-a-GCST90012109	TRUE	reported	igd	2	TRUE	NA	NA	NA	NA
91	rs2694157	C	T	C	T	0.00902024	-0.00197481	0.620654	0.619592	FALSE	FALSE	FALSE	21001_males	7	101907808	0.00203415	166413	0.33	Body mass index (BMI) || id:21001_males	Body mass index (BMI)	Body mass index (BMI) || ||	TRUE	igd	NA	NA	NA	NA	NA	NA	NA	7	101907808	0.00126663	7.90E-14	180726	ebi-a-GCST90012109	Sex hormone-binding globulin levels || id:ebi-a-GCST90012109	TRUE	reported	igd	2	TRUE	NA	NA	NA	NA
92	rs2721195	C	T	C	T	-0.0112875	-0.0017098	0.52513	0.526164	FALSE	FALSE	FALSE	21001_males	8	145677011	0.00198635	166413	0.39	Body mass index (BMI) || id:21001_males	Body mass index (BMI)	Body mass index (BMI) || ||	TRUE	igd	NA	NA	NA	NA	NA	NA	NA	8	145677011	0.001238	5.30E-21	180726	ebi-a-GCST90012109	Sex hormone-binding globulin levels || id:ebi-a-GCST90012109	TRUE	reported	igd	2	TRUE	NA	NA	NA	NA
98	rs28773027	A	G	A	G	0.0119206	-0.00115482	0.101446	0.099765	FALSE	FALSE	FALSE	21001_males	4	88076227	0.00332694	166413	0.73	Body mass index (BMI) || id:21001_males	Body mass index (BMI)	Body mass index (BMI) || ||	TRUE	igd	NA	NA	NA	NA	NA	NA	NA	4	88076227	0.00205087	1.90E-10	180726	ebi-a-GCST90012109	Sex hormone-binding globulin levels || id:ebi-a-GCST90012109	TRUE	reported	igd	2	TRUE	NA	NA	NA	NA
100	rs2896906	C	T	C	T	-0.00970772	0.00255902	0.193587	0.194411	FALSE	FALSE	FALSE	21001_males	16	4647417	0.00250237	166413	0.31	Body mass index (BMI) || id:21001_males	Body mass index (BMI)	Body mass index (BMI) || ||	TRUE	igd	NA	NA	NA	NA	NA	NA	NA	16	4647417	0.00156221	1.10E-10	180726	ebi-a-GCST90012109	Sex hormone-binding globulin levels || id:ebi-a-GCST90012109	TRUE	reported	igd	2	TRUE	NA	NA	NA	NA
101	rs2905801	T	C	T	C	0.0140121	-0.00650701	0.705121	0.706704	FALSE	FALSE	FALSE	21001_males	17	29524974	0.00217286	166413	0.00269998	Body mass index (BMI) || id:21001_males	Body mass index (BMI)	Body mass index (BMI) || ||	TRUE	igd	NA	NA	NA	NA	NA	NA	NA	17	29524974	0.00130719	3.80E-28	180726	ebi-a-GCST90012109	Sex hormone-binding globulin levels || id:ebi-a-GCST90012109	TRUE	reported	igd	2	TRUE	NA	NA	NA	NA
103	rs2924545	A	G	A	G	-0.00664564	-0.00230074	0.429092	0.430644	FALSE	FALSE	FALSE	21001_males	11	68883281	0.00200472	166413	0.25	Body mass index (BMI) || id:21001_males	Body mass index (BMI)	Body mass index (BMI) || ||	TRUE	igd	NA	NA	NA	NA	NA	NA	NA	11	68883281	0.00124894	5.00E-09	180726	ebi-a-GCST90012109	Sex hormone-binding globulin levels || id:ebi-a-GCST90012109	TRUE	reported	igd	2	TRUE	NA	NA	NA	NA
105	rs3006593	C	G	C	G	0.00767249	-0.00318888	0.379929	0.378898	FALSE	TRUE	FALSE	21001_males	10	31171626	0.00203803	166413	0.12	Body mass index (BMI) || id:21001_males	Body mass index (BMI)	Body mass index (BMI) || ||	TRUE	igd	NA	NA	NA	NA	NA	NA	NA	10	31171626	0.00125767	7.90E-10	180726	ebi-a-GCST90012109	Sex hormone-binding globulin levels || id:ebi-a-GCST90012109	TRUE	reported	igd	2	TRUE	NA	NA	NA	NA
106	rs3173833	G	T	G	T	0.00768356	0.00204593	0.573379	0.574041	FALSE	FALSE	FALSE	21001_males	7	150491084	0.00199818	166413	0.31	Body mass index (BMI) || id:21001_males	Body mass index (BMI)	Body mass index (BMI) || ||	TRUE	igd	NA	NA	NA	NA	NA	NA	NA	7	150491084	0.0012443	6.80E-09	180726	ebi-a-GCST90012109	Sex hormone-binding globulin levels || id:ebi-a-GCST90012109	TRUE	reported	igd	2	TRUE	NA	NA	NA	NA
107	rs34255979	T	C	T	C	0.0272468	0.00342484	0.119463	0.119893	FALSE	FALSE	FALSE	21001_males	19	46384830	0.00305811	166413	0.26	Body mass index (BMI) || id:21001_males	Body mass index (BMI)	Body mass index (BMI) || ||	TRUE	igd	NA	NA	NA	NA	NA	NA	NA	19	46384830	0.00190546	4.00E-51	180726	ebi-a-GCST90012109	Sex hormone-binding globulin levels || id:ebi-a-GCST90012109	TRUE	reported	igd	2	TRUE	NA	NA	NA	NA
109	rs34587839	A	G	A	G	-0.0125669	-0.0044279	0.155551	0.154862	FALSE	FALSE	FALSE	21001_males	20	32300671	0.00274123	166413	0.11	Body mass index (BMI) || id:21001_males	Body mass index (BMI)	Body mass index (BMI) || ||	TRUE	igd	NA	NA	NA	NA	NA	NA	NA	20	32300671	0.00170732	1.10E-14	180726	ebi-a-GCST90012109	Sex hormone-binding globulin levels || id:ebi-a-GCST90012109	TRUE	reported	igd	2	TRUE	NA	NA	NA	NA
111	rs34869253	C	T	C	T	-0.00809933	-0.00341827	0.428735	0.428173	FALSE	FALSE	FALSE	21001_males	4	1009420	0.00201491	166413	0.0899995	Body mass index (BMI) || id:21001_males	Body mass index (BMI)	Body mass index (BMI) || ||	TRUE	igd	NA	NA	NA	NA	NA	NA	NA	4	1009420	0.00125064	3.60E-12	180726	ebi-a-GCST90012109	Sex hormone-binding globulin levels || id:ebi-a-GCST90012109	TRUE	reported	igd	2	TRUE	NA	NA	NA	NA
112	rs35135293	T	C	T	C	-0.00737332	-0.00122966	0.519066	0.518861	FALSE	FALSE	FALSE	21001_males	2	20363666	0.00197873	166413	0.53	Body mass index (BMI) || id:21001_males	Body mass index (BMI)	Body mass index (BMI) || ||	TRUE	igd	NA	NA	NA	NA	NA	NA	NA	2	20363666	0.00122906	7.30E-12	180726	ebi-a-GCST90012109	Sex hormone-binding globulin levels || id:ebi-a-GCST90012109	TRUE	reported	igd	2	TRUE	NA	NA	NA	NA
113	rs35234337	T	C	T	C	-0.00760759	0.00669565	0.257471	0.257473	FALSE	FALSE	FALSE	21001_males	9	35661243	0.00226872	166413	0.0032	Body mass index (BMI) || id:21001_males	Body mass index (BMI)	Body mass index (BMI) || ||	TRUE	igd	NA	NA	NA	NA	NA	NA	NA	9	35661243	0.00141397	2.30E-08	180726	ebi-a-GCST90012109	Sex hormone-binding globulin levels || id:ebi-a-GCST90012109	TRUE	reported	igd	2	TRUE	NA	NA	NA	NA
114	rs35346083	A	C	A	C	-0.0104562	0.00282444	0.443854	0.445456	FALSE	FALSE	FALSE	21001_males	1	25788425	0.00198415	166413	0.15	Body mass index (BMI) || id:21001_males	Body mass index (BMI)	Body mass index (BMI) || ||	TRUE	igd	NA	NA	NA	NA	NA	NA	NA	1	25788425	0.00123226	8.00E-19	180726	ebi-a-GCST90012109	Sex hormone-binding globulin levels || id:ebi-a-GCST90012109	TRUE	reported	igd	2	TRUE	NA	NA	NA	NA
116	rs3730393	A	G	A	G	-0.0188678	0.0114162	0.040398	0.040746	FALSE	FALSE	FALSE	21001_males	16	67226405	0.00504218	166413	0.0239999	Body mass index (BMI) || id:21001_males	Body mass index (BMI)	Body mass index (BMI) || ||	TRUE	igd	NA	NA	NA	NA	NA	NA	NA	16	67226405	0.00316246	2.10E-10	180726	ebi-a-GCST90012109	Sex hormone-binding globulin levels || id:ebi-a-GCST90012109	TRUE	reported	igd	2	TRUE	NA	NA	NA	NA
118	rs3795128	C	T	C	T	0.00977417	0.00253118	0.483632	0.483603	FALSE	FALSE	FALSE	21001_males	20	39774163	0.00198454	166413	0.2	Body mass index (BMI) || id:21001_males	Body mass index (BMI)	Body mass index (BMI) || ||	TRUE	igd	NA	NA	NA	NA	NA	NA	NA	20	39774163	0.00123946	1.50E-17	180726	ebi-a-GCST90012109	Sex hormone-binding globulin levels || id:ebi-a-GCST90012109	TRUE	reported	igd	2	TRUE	NA	NA	NA	NA
119	rs3890483	T	G	T	G	-0.0111819	-0.00317656	0.442264	0.440395	FALSE	FALSE	FALSE	21001_males	19	7220596	0.00200244	166413	0.11	Body mass index (BMI) || id:21001_males	Body mass index (BMI)	Body mass index (BMI) || ||	TRUE	igd	NA	NA	NA	NA	NA	NA	NA	19	7220596	0.00124431	2.00E-21	180726	ebi-a-GCST90012109	Sex hormone-binding globulin levels || id:ebi-a-GCST90012109	TRUE	reported	igd	2	TRUE	NA	NA	NA	NA
120	rs3891167	G	A	G	A	0.00815923	-0.00672133	0.257163	0.256381	FALSE	FALSE	FALSE	21001_males	18	658423	0.00236059	166413	0.00439997	Body mass index (BMI) || id:21001_males	Body mass index (BMI)	Body mass index (BMI) || ||	TRUE	igd	NA	NA	NA	NA	NA	NA	NA	18	658423	0.0014729	3.60E-08	180726	ebi-a-GCST90012109	Sex hormone-binding globulin levels || id:ebi-a-GCST90012109	TRUE	reported	igd	2	TRUE	NA	NA	NA	NA
121	rs40270	C	A	C	A	-0.0141665	0.00301808	0.772121	0.771926	FALSE	FALSE	FALSE	21001_males	5	55804552	0.00235121	166413	0.2	Body mass index (BMI) || id:21001_males	Body mass index (BMI)	Body mass index (BMI) || ||	TRUE	igd	NA	NA	NA	NA	NA	NA	NA	5	55804552	0.00146708	1.30E-22	180726	ebi-a-GCST90012109	Sex hormone-binding globulin levels || id:ebi-a-GCST90012109	TRUE	reported	igd	2	TRUE	NA	NA	NA	NA
122	rs4092465	G	A	G	A	0.00857154	-0.000103603	0.647016	0.646618	FALSE	FALSE	FALSE	21001_males	18	55080437	0.00208239	166413	0.96	Body mass index (BMI) || id:21001_males	Body mass index (BMI)	Body mass index (BMI) || ||	TRUE	igd	NA	NA	NA	NA	NA	NA	NA	18	55080437	0.00130236	3.60E-13	180726	ebi-a-GCST90012109	Sex hormone-binding globulin levels || id:ebi-a-GCST90012109	TRUE	reported	igd	2	TRUE	NA	NA	NA	NA
123	rs42945	G	A	G	A	-0.00881296	0.00349147	0.51158	0.515353	FALSE	FALSE	FALSE	21001_males	16	58545426	0.00198797	166413	0.0790005	Body mass index (BMI) || id:21001_males	Body mass index (BMI)	Body mass index (BMI) || ||	TRUE	igd	NA	NA	NA	NA	NA	NA	NA	16	58545426	0.00124194	3.20E-13	180726	ebi-a-GCST90012109	Sex hormone-binding globulin levels || id:ebi-a-GCST90012109	TRUE	reported	igd	2	TRUE	NA	NA	NA	NA
124	rs4297769	A	G	A	G	-0.0138222	-0.0029186	0.389563	0.388331	FALSE	FALSE	FALSE	21001_males	17	7944048	0.00206391	166413	0.16	Body mass index (BMI) || id:21001_males	Body mass index (BMI)	Body mass index (BMI) || ||	TRUE	igd	NA	NA	NA	NA	NA	NA	NA	17	7944048	0.0012432	1.90E-28	180726	ebi-a-GCST90012109	Sex hormone-binding globulin levels || id:ebi-a-GCST90012109	TRUE	reported	igd	2	TRUE	NA	NA	NA	NA
125	rs4327534	A	C	A	C	0.0070071	0.000856556	0.319889	0.322008	FALSE	FALSE	FALSE	21001_males	4	157629571	0.00211364	166413	0.69	Body mass index (BMI) || id:21001_males	Body mass index (BMI)	Body mass index (BMI) || ||	TRUE	igd	TRUE	rs4327534	rs7694570	A	C	G	T	4	157627879	0.00131672	3.80E-08	180726	ebi-a-GCST90012109	Sex hormone-binding globulin levels || id:ebi-a-GCST90012109	TRUE	reported	igd	2	TRUE	NA	NA	NA	NA
126	rs4671607	C	T	C	T	-0.0156863	0.00538335	0.737605	0.736742	FALSE	FALSE	FALSE	21001_males	2	64908033	0.00224699	166413	0.017	Body mass index (BMI) || id:21001_males	Body mass index (BMI)	Body mass index (BMI) || ||	TRUE	igd	TRUE	rs4671607	rs11691369	T	C	T	C	2	64905898	0.00140192	2.90E-33	180726	ebi-a-GCST90012109	Sex hormone-binding globulin levels || id:ebi-a-GCST90012109	TRUE	reported	igd	2	TRUE	NA	NA	NA	NA
127	rs4675682	C	T	C	T	-0.00894896	-6.99E-05	0.46019	0.46103	FALSE	FALSE	FALSE	21001_males	2	208402750	0.00197608	166413	0.97	Body mass index (BMI) || id:21001_males	Body mass index (BMI)	Body mass index (BMI) || ||	TRUE	igd	NA	NA	NA	NA	NA	NA	NA	2	208402750	0.00123031	3.10E-15	180726	ebi-a-GCST90012109	Sex hormone-binding globulin levels || id:ebi-a-GCST90012109	TRUE	reported	igd	2	TRUE	NA	NA	NA	NA
128	rs4715316	T	C	T	C	0.0086613	0.00119842	0.644472	0.644121	FALSE	FALSE	FALSE	21001_males	6	52628998	0.00206617	166413	0.56	Body mass index (BMI) || id:21001_males	Body mass index (BMI)	Body mass index (BMI) || ||	TRUE	igd	NA	NA	NA	NA	NA	NA	NA	6	52628998	0.00129252	2.00E-13	180726	ebi-a-GCST90012109	Sex hormone-binding globulin levels || id:ebi-a-GCST90012109	TRUE	reported	igd	2	TRUE	NA	NA	NA	NA
129	rs4719366	A	G	A	G	-0.00801322	0.00199569	0.397059	0.394927	FALSE	FALSE	FALSE	21001_males	7	1977906	0.00202591	166413	0.32	Body mass index (BMI) || id:21001_males	Body mass index (BMI)	Body mass index (BMI) || ||	TRUE	igd	NA	NA	NA	NA	NA	NA	NA	7	1977906	0.0012634	2.20E-11	180726	ebi-a-GCST90012109	Sex hormone-binding globulin levels || id:ebi-a-GCST90012109	TRUE	reported	igd	2	TRUE	NA	NA	NA	NA
131	rs4819867	A	C	A	C	0.00688975	-0.00807522	0.297211	0.297214	FALSE	FALSE	FALSE	21001_males	22	20136379	0.00217675	166413	0.00021	Body mass index (BMI) || id:21001_males	Body mass index (BMI)	Body mass index (BMI) || ||	TRUE	igd	NA	NA	NA	NA	NA	NA	NA	22	20136379	0.00135593	5.00E-09	180726	ebi-a-GCST90012109	Sex hormone-binding globulin levels || id:ebi-a-GCST90012109	TRUE	reported	igd	2	TRUE	NA	NA	NA	NA
132	rs4841133	G	A	G	A	0.022133	-0.000590906	0.908681	0.908803	FALSE	FALSE	FALSE	21001_males	8	9183664	0.00343838	166413	0.86	Body mass index (BMI) || id:21001_males	Body mass index (BMI)	Body mass index (BMI) || ||	TRUE	igd	NA	NA	NA	NA	NA	NA	NA	8	9183664	0.00214218	1.40E-28	180726	ebi-a-GCST90012109	Sex hormone-binding globulin levels || id:ebi-a-GCST90012109	TRUE	reported	igd	2	TRUE	NA	NA	NA	NA
134	rs4918722	T	C	T	C	-0.00951318	0.00863522	0.727446	0.724402	FALSE	FALSE	FALSE	21001_males	10	113947040	0.00221304	166413	9.50E-05	Body mass index (BMI) || id:21001_males	Body mass index (BMI)	Body mass index (BMI) || ||	TRUE	igd	NA	NA	NA	NA	NA	NA	NA	10	113947040	0.00137242	5.10E-14	180726	ebi-a-GCST90012109	Sex hormone-binding globulin levels || id:ebi-a-GCST90012109	TRUE	reported	igd	2	TRUE	NA	NA	NA	NA
135	rs540730	C	T	C	T	-0.0177235	-0.00405442	0.754418	0.756011	FALSE	FALSE	FALSE	21001_males	12	57807114	0.00229679	166413	0.0779992	Body mass index (BMI) || id:21001_males	Body mass index (BMI)	Body mass index (BMI) || ||	TRUE	igd	NA	NA	NA	NA	NA	NA	NA	12	57807114	0.00142693	4.90E-39	180726	ebi-a-GCST90012109	Sex hormone-binding globulin levels || id:ebi-a-GCST90012109	TRUE	reported	igd	2	TRUE	NA	NA	NA	NA
137	rs55771168	C	T	C	T	0.00745775	-0.00850091	0.271108	0.272721	FALSE	FALSE	FALSE	21001_males	11	119070949	0.00222278	166413	0.000129999	Body mass index (BMI) || id:21001_males	Body mass index (BMI)	Body mass index (BMI) || ||	TRUE	igd	NA	NA	NA	NA	NA	NA	NA	11	119070949	0.00138631	1.20E-08	180726	ebi-a-GCST90012109	Sex hormone-binding globulin levels || id:ebi-a-GCST90012109	TRUE	reported	igd	2	TRUE	NA	NA	NA	NA
138	rs55869502	T	C	T	C	-0.0113108	-0.00296406	0.4951	0.495176	FALSE	FALSE	FALSE	21001_males	14	100825670	0.00198428	166413	0.14	Body mass index (BMI) || id:21001_males	Body mass index (BMI)	Body mass index (BMI) || ||	TRUE	igd	NA	NA	NA	NA	NA	NA	NA	14	100825670	0.00123479	3.30E-22	180726	ebi-a-GCST90012109	Sex hormone-binding globulin levels || id:ebi-a-GCST90012109	TRUE	reported	igd	2	TRUE	NA	NA	NA	NA
139	rs55987409	T	C	T	C	0.0141619	0.0102002	0.072538	0.072286	FALSE	FALSE	FALSE	21001_males	20	49569025	0.00383569	166413	0.00779992	Body mass index (BMI) || id:21001_males	Body mass index (BMI)	Body mass index (BMI) || ||	TRUE	igd	NA	NA	NA	NA	NA	NA	NA	20	49569025	0.00238657	1.30E-09	180726	ebi-a-GCST90012109	Sex hormone-binding globulin levels || id:ebi-a-GCST90012109	TRUE	reported	igd	2	TRUE	NA	NA	NA	NA
141	rs56196860	A	C	A	C	0.0219327	0.0077076	0.031512	0.031266	FALSE	FALSE	FALSE	21001_males	12	2908330	0.00567597	166413	0.17	Body mass index (BMI) || id:21001_males	Body mass index (BMI)	Body mass index (BMI) || ||	TRUE	igd	NA	NA	NA	NA	NA	NA	NA	12	2908330	0.00351758	6.60E-11	180726	ebi-a-GCST90012109	Sex hormone-binding globulin levels || id:ebi-a-GCST90012109	TRUE	reported	igd	2	TRUE	NA	NA	NA	NA
142	rs56332871	A	C	A	C	0.0298253	0.00551197	0.272043	0.274365	FALSE	FALSE	FALSE	21001_males	15	96714816	0.00222747	166413	0.0129999	Body mass index (BMI) || id:21001_males	Body mass index (BMI)	Body mass index (BMI) || ||	TRUE	igd	NA	NA	NA	NA	NA	NA	NA	15	96714816	0.00139111	4.20E-111	180726	ebi-a-GCST90012109	Sex hormone-binding globulin levels || id:ebi-a-GCST90012109	TRUE	reported	igd	2	TRUE	NA	NA	NA	NA
145	rs59203582	T	A	T	A	0.017504	-0.00909345	0.158108	0.159207	FALSE	TRUE	FALSE	21001_males	8	81424720	0.00270738	166413	0.000779992	Body mass index (BMI) || id:21001_males	Body mass index (BMI)	Body mass index (BMI) || ||	TRUE	igd	NA	NA	NA	NA	NA	NA	NA	8	81424720	0.00169193	8.70E-30	180726	ebi-a-GCST90012109	Sex hormone-binding globulin levels || id:ebi-a-GCST90012109	TRUE	reported	igd	2	TRUE	NA	NA	NA	NA
149	rs6130613	T	C	T	C	0.017418	-0.00109102	0.469585	0.469787	FALSE	FALSE	FALSE	21001_males	20	43054441	0.00202154	166413	0.59	Body mass index (BMI) || id:21001_males	Body mass index (BMI)	Body mass index (BMI) || ||	TRUE	igd	NA	NA	NA	NA	NA	NA	NA	20	43054441	0.00125777	7.50E-45	180726	ebi-a-GCST90012109	Sex hormone-binding globulin levels || id:ebi-a-GCST90012109	TRUE	reported	igd	2	TRUE	NA	NA	NA	NA
153	rs62472728	T	C	T	C	0.0170313	0.000352345	0.060894	0.061325	FALSE	FALSE	FALSE	21001_males	7	143105566	0.0041685	166413	0.93	Body mass index (BMI) || id:21001_males	Body mass index (BMI)	Body mass index (BMI) || ||	TRUE	igd	NA	NA	NA	NA	NA	NA	NA	7	143105566	0.00260051	9.60E-10	180726	ebi-a-GCST90012109	Sex hormone-binding globulin levels || id:ebi-a-GCST90012109	TRUE	reported	igd	2	TRUE	NA	NA	NA	NA
154	rs62618693	T	C	T	C	0.0187921	-0.0100806	0.045536	0.044862	FALSE	FALSE	FALSE	21001_males	11	32956492	0.00477079	166413	0.0350002	Body mass index (BMI) || id:21001_males	Body mass index (BMI)	Body mass index (BMI) || ||	TRUE	igd	NA	NA	NA	NA	NA	NA	NA	11	32956492	0.00294867	5.20E-11	180726	ebi-a-GCST90012109	Sex hormone-binding globulin levels || id:ebi-a-GCST90012109	TRUE	reported	igd	2	TRUE	NA	NA	NA	NA
155	rs631695	G	T	G	T	-0.0168256	-0.00588234	0.582362	0.583276	FALSE	FALSE	FALSE	21001_males	11	69283303	0.00200484	166413	0.00329997	Body mass index (BMI) || id:21001_males	Body mass index (BMI)	Body mass index (BMI) || ||	TRUE	igd	NA	NA	NA	NA	NA	NA	NA	11	69283303	0.00124634	8.70E-47	180726	ebi-a-GCST90012109	Sex hormone-binding globulin levels || id:ebi-a-GCST90012109	TRUE	reported	igd	2	TRUE	NA	NA	NA	NA
157	rs6480299	G	C	G	C	-0.0109315	0.00239198	0.669646	0.669741	FALSE	TRUE	FALSE	21001_males	10	69631393	0.00210465	166413	0.26	Body mass index (BMI) || id:21001_males	Body mass index (BMI)	Body mass index (BMI) || ||	TRUE	igd	NA	NA	NA	NA	NA	NA	NA	10	69631393	0.00130057	3.80E-17	180726	ebi-a-GCST90012109	Sex hormone-binding globulin levels || id:ebi-a-GCST90012109	TRUE	reported	igd	2	TRUE	NA	NA	NA	NA
158	rs6532796	G	A	G	A	-0.0200993	-7.97E-05	0.706404	0.70628	FALSE	FALSE	FALSE	21001_males	4	100042242	0.00217111	166413	0.97	Body mass index (BMI) || id:21001_males	Body mass index (BMI)	Body mass index (BMI) || ||	TRUE	igd	NA	NA	NA	NA	NA	NA	NA	4	100042242	0.00134644	4.70E-51	180726	ebi-a-GCST90012109	Sex hormone-binding globulin levels || id:ebi-a-GCST90012109	TRUE	reported	igd	2	TRUE	NA	NA	NA	NA
159	rs6541725	A	C	A	C	-0.00773737	-0.000475951	0.379609	0.380286	FALSE	FALSE	FALSE	21001_males	2	121338032	0.0020297	166413	0.81	Body mass index (BMI) || id:21001_males	Body mass index (BMI)	Body mass index (BMI) || ||	TRUE	igd	NA	NA	NA	NA	NA	NA	NA	2	121338032	0.0012627	1.80E-09	180726	ebi-a-GCST90012109	Sex hormone-binding globulin levels || id:ebi-a-GCST90012109	TRUE	reported	igd	2	TRUE	NA	NA	NA	NA
161	rs6736913	G	A	G	A	-0.0329121	0.000951597	0.978716	0.97942	FALSE	FALSE	FALSE	21001_males	2	42510018	0.00692664	166413	0.89	Body mass index (BMI) || id:21001_males	Body mass index (BMI)	Body mass index (BMI) || ||	TRUE	igd	NA	NA	NA	NA	NA	NA	NA	2	42510018	0.00423623	3.00E-15	180726	ebi-a-GCST90012109	Sex hormone-binding globulin levels || id:ebi-a-GCST90012109	TRUE	reported	igd	2	TRUE	NA	NA	NA	NA
162	rs6758199	T	C	T	C	-0.016905	0.00211227	0.066765	0.067103	FALSE	FALSE	FALSE	21001_males	2	70537173	0.00396395	166413	0.59	Body mass index (BMI) || id:21001_males	Body mass index (BMI)	Body mass index (BMI) || ||	TRUE	igd	NA	NA	NA	NA	NA	NA	NA	2	70537173	0.00246789	3.50E-12	180726	ebi-a-GCST90012109	Sex hormone-binding globulin levels || id:ebi-a-GCST90012109	TRUE	reported	igd	2	TRUE	NA	NA	NA	NA
165	rs6939861	A	G	A	G	-0.0112806	0.00391672	0.261847	0.261712	FALSE	FALSE	FALSE	21001_males	6	41703041	0.00227528	166413	0.0850002	Body mass index (BMI) || id:21001_males	Body mass index (BMI)	Body mass index (BMI) || ||	TRUE	igd	NA	NA	NA	NA	NA	NA	NA	6	41703041	0.00142004	1.10E-15	180726	ebi-a-GCST90012109	Sex hormone-binding globulin levels || id:ebi-a-GCST90012109	TRUE	reported	igd	2	TRUE	NA	NA	NA	NA
166	rs6950023	G	T	G	T	0.0316741	-0.00406196	0.8144	0.815465	FALSE	FALSE	FALSE	21001_males	7	97915635	0.00254883	166413	0.11	Body mass index (BMI) || id:21001_males	Body mass index (BMI)	Body mass index (BMI) || ||	TRUE	igd	NA	NA	NA	NA	NA	NA	NA	7	97915635	0.00157952	9.90E-96	180726	ebi-a-GCST90012109	Sex hormone-binding globulin levels || id:ebi-a-GCST90012109	TRUE	reported	igd	2	TRUE	NA	NA	NA	NA
168	rs7092853	T	C	T	C	-0.0108014	0.00692633	0.850678	0.85134	FALSE	FALSE	FALSE	21001_males	10	64429307	0.00278155	166413	0.0129999	Body mass index (BMI) || id:21001_males	Body mass index (BMI)	Body mass index (BMI) || ||	TRUE	igd	NA	NA	NA	NA	NA	NA	NA	10	64429307	0.00171373	6.80E-11	180726	ebi-a-GCST90012109	Sex hormone-binding globulin levels || id:ebi-a-GCST90012109	TRUE	reported	igd	2	TRUE	NA	NA	NA	NA
171	rs720130	T	G	T	G	-0.00659278	9.08E-05	0.404437	0.406567	FALSE	FALSE	FALSE	21001_males	16	11132633	0.00201452	166413	0.96	Body mass index (BMI) || id:21001_males	Body mass index (BMI)	Body mass index (BMI) || ||	TRUE	igd	NA	NA	NA	NA	NA	NA	NA	16	11132633	0.00125987	7.80E-09	180726	ebi-a-GCST90012109	Sex hormone-binding globulin levels || id:ebi-a-GCST90012109	TRUE	reported	igd	2	TRUE	NA	NA	NA	NA
172	rs7225349	A	G	A	G	-0.0133437	0.00464931	0.832522	0.830214	FALSE	FALSE	FALSE	21001_males	17	73240009	0.00264517	166413	0.0790005	Body mass index (BMI) || id:21001_males	Body mass index (BMI)	Body mass index (BMI) || ||	TRUE	igd	NA	NA	NA	NA	NA	NA	NA	17	73240009	0.00160389	5.20E-17	180726	ebi-a-GCST90012109	Sex hormone-binding globulin levels || id:ebi-a-GCST90012109	TRUE	reported	igd	2	TRUE	NA	NA	NA	NA
175	rs72787581	A	G	A	G	0.0246186	-0.0151991	0.023397	0.02304	FALSE	FALSE	FALSE	21001_males	2	33012808	0.0066469	166413	0.0219999	Body mass index (BMI) || id:21001_males	Body mass index (BMI)	Body mass index (BMI) || ||	TRUE	igd	NA	NA	NA	NA	NA	NA	NA	2	33012808	0.00409905	7.10E-10	180726	ebi-a-GCST90012109	Sex hormone-binding globulin levels || id:ebi-a-GCST90012109	TRUE	reported	igd	2	TRUE	NA	NA	NA	NA
176	rs72842811	T	C	T	C	-0.0653578	0.0108446	0.033389	0.032786	FALSE	FALSE	FALSE	21001_males	17	7296899	0.00598453	166413	0.0700003	Body mass index (BMI) || id:21001_males	Body mass index (BMI)	Body mass index (BMI) || ||	TRUE	igd	NA	NA	NA	NA	NA	NA	NA	17	7296899	0.00357483	3.40E-77	180726	ebi-a-GCST90012109	Sex hormone-binding globulin levels || id:ebi-a-GCST90012109	TRUE	reported	igd	2	TRUE	NA	NA	NA	NA
177	rs72929847	A	G	A	G	0.0196337	0.0056051	0.076546	0.075472	FALSE	FALSE	FALSE	21001_males	1	61684630	0.00374053	166413	0.13	Body mass index (BMI) || id:21001_males	Body mass index (BMI)	Body mass index (BMI) || ||	TRUE	igd	NA	NA	NA	NA	NA	NA	NA	1	61684630	0.00230744	6.20E-18	180726	ebi-a-GCST90012109	Sex hormone-binding globulin levels || id:ebi-a-GCST90012109	TRUE	reported	igd	2	TRUE	NA	NA	NA	NA
180	rs7314285	G	T	G	T	0.0301165	0.00724574	0.068474	0.068726	FALSE	FALSE	FALSE	21001_males	12	111522026	0.00390666	166413	0.064	Body mass index (BMI) || id:21001_males	Body mass index (BMI)	Body mass index (BMI) || ||	TRUE	igd	NA	NA	NA	NA	NA	NA	NA	12	111522026	0.00243544	1.50E-41	180726	ebi-a-GCST90012109	Sex hormone-binding globulin levels || id:ebi-a-GCST90012109	TRUE	reported	igd	2	TRUE	NA	NA	NA	NA
184	rs74551598	C	A	C	A	-0.00836883	0.000995891	0.243984	0.243692	FALSE	FALSE	FALSE	21001_males	9	117177566	0.00231306	166413	0.67	Body mass index (BMI) || id:21001_males	Body mass index (BMI)	Body mass index (BMI) || ||	TRUE	igd	NA	NA	NA	NA	NA	NA	NA	9	117177566	0.00143759	1.00E-09	180726	ebi-a-GCST90012109	Sex hormone-binding globulin levels || id:ebi-a-GCST90012109	TRUE	reported	igd	2	TRUE	NA	NA	NA	NA
185	rs75130744	C	G	C	G	-0.0296028	0.00365581	0.071554	0.070772	FALSE	TRUE	FALSE	21001_males	12	25410741	0.00386258	166413	0.34	Body mass index (BMI) || id:21001_males	Body mass index (BMI)	Body mass index (BMI) || ||	TRUE	igd	NA	NA	NA	NA	NA	NA	NA	12	25410741	0.00238856	3.10E-39	180726	ebi-a-GCST90012109	Sex hormone-binding globulin levels || id:ebi-a-GCST90012109	TRUE	reported	igd	2	TRUE	NA	NA	NA	NA
186	rs7540115	C	A	C	A	0.00936579	-0.000732853	0.818722	0.819266	FALSE	FALSE	FALSE	21001_males	1	200265618	0.00256398	166413	0.780001	Body mass index (BMI) || id:21001_males	Body mass index (BMI)	Body mass index (BMI) || ||	TRUE	igd	NA	NA	NA	NA	NA	NA	NA	1	200265618	0.0015874	1.10E-09	180726	ebi-a-GCST90012109	Sex hormone-binding globulin levels || id:ebi-a-GCST90012109	TRUE	reported	igd	2	TRUE	NA	NA	NA	NA
189	rs77483564	T	C	T	C	0.0303068	-0.0104708	0.016978	0.017085	FALSE	FALSE	FALSE	21001_males	4	111096883	0.00779569	166413	0.18	Body mass index (BMI) || id:21001_males	Body mass index (BMI)	Body mass index (BMI) || ||	TRUE	igd	NA	NA	NA	NA	NA	NA	NA	4	111096883	0.00485249	3.70E-10	180726	ebi-a-GCST90012109	Sex hormone-binding globulin levels || id:ebi-a-GCST90012109	TRUE	reported	igd	2	TRUE	NA	NA	NA	NA
190	rs776746	T	C	T	C	0.0152833	-0.0113487	0.067312	0.06781	FALSE	FALSE	FALSE	21001_males	7	99270539	0.00393154	166413	0.00389996	Body mass index (BMI) || id:21001_males	Body mass index (BMI)	Body mass index (BMI) || ||	TRUE	igd	NA	NA	NA	NA	NA	NA	NA	7	99270539	0.00245492	6.10E-11	180726	ebi-a-GCST90012109	Sex hormone-binding globulin levels || id:ebi-a-GCST90012109	TRUE	reported	igd	2	TRUE	NA	NA	NA	NA
191	rs7773423	G	A	G	A	0.00749373	-0.000766117	0.40114	0.401921	FALSE	FALSE	FALSE	21001_males	6	116363149	0.00201308	166413	0.7	Body mass index (BMI) || id:21001_males	Body mass index (BMI)	Body mass index (BMI) || ||	TRUE	igd	NA	NA	NA	NA	NA	NA	NA	6	116363149	0.00125965	2.10E-09	180726	ebi-a-GCST90012109	Sex hormone-binding globulin levels || id:ebi-a-GCST90012109	TRUE	reported	igd	2	TRUE	NA	NA	NA	NA
192	rs7860634	A	G	A	G	0.0123675	-0.00183777	0.573824	0.572241	FALSE	FALSE	FALSE	21001_males	9	139089679	0.00199862	166413	0.36	Body mass index (BMI) || id:21001_males	Body mass index (BMI)	Body mass index (BMI) || ||	TRUE	igd	NA	NA	NA	NA	NA	NA	NA	9	139089679	0.00124597	6.10E-25	180726	ebi-a-GCST90012109	Sex hormone-binding globulin levels || id:ebi-a-GCST90012109	TRUE	reported	igd	2	TRUE	NA	NA	NA	NA
193	rs78679318	G	T	G	T	0.00893484	-0.00285113	0.187187	0.187291	FALSE	FALSE	FALSE	21001_males	9	113033907	0.00254003	166413	0.26	Body mass index (BMI) || id:21001_males	Body mass index (BMI)	Body mass index (BMI) || ||	TRUE	igd	NA	NA	NA	NA	NA	NA	NA	9	113033907	0.0015856	2.40E-09	180726	ebi-a-GCST90012109	Sex hormone-binding globulin levels || id:ebi-a-GCST90012109	TRUE	reported	igd	2	TRUE	NA	NA	NA	NA
194	rs78890745	A	G	A	G	0.0136529	-0.007102	0.108878	0.108189	FALSE	FALSE	FALSE	21001_males	4	159834474	0.00319734	166413	0.0259998	Body mass index (BMI) || id:21001_males	Body mass index (BMI)	Body mass index (BMI) || ||	TRUE	igd	NA	NA	NA	NA	NA	NA	NA	4	159834474	0.00198065	8.90E-12	180726	ebi-a-GCST90012109	Sex hormone-binding globulin levels || id:ebi-a-GCST90012109	TRUE	reported	igd	2	TRUE	NA	NA	NA	NA
195	rs7920217	T	C	T	C	0.00773882	0.000593387	0.504413	0.501979	FALSE	FALSE	FALSE	21001_males	10	105672842	0.00197947	166413	0.760001	Body mass index (BMI) || id:21001_males	Body mass index (BMI)	Body mass index (BMI) || ||	TRUE	igd	TRUE	rs7920217	rs11191865	C	T	G	A	10	105668172	0.00122079	1.10E-09	180726	ebi-a-GCST90012109	Sex hormone-binding globulin levels || id:ebi-a-GCST90012109	TRUE	reported	igd	2	TRUE	NA	NA	NA	NA
199	rs79717793	A	G	A	G	-0.0246105	0.00780507	0.155045	0.153833	FALSE	FALSE	FALSE	21001_males	10	5262267	0.00274173	166413	0.00439997	Body mass index (BMI) || id:21001_males	Body mass index (BMI)	Body mass index (BMI) || ||	TRUE	igd	NA	NA	NA	NA	NA	NA	NA	10	5262267	0.00168938	2.60E-55	180726	ebi-a-GCST90012109	Sex hormone-binding globulin levels || id:ebi-a-GCST90012109	TRUE	reported	igd	2	TRUE	NA	NA	NA	NA
200	rs79760705	T	G	T	G	-0.0175959	-0.00738138	0.113023	0.112783	FALSE	FALSE	FALSE	21001_males	5	53298716	0.00313211	166413	0.0179999	Body mass index (BMI) || id:21001_males	Body mass index (BMI)	Body mass index (BMI) || ||	TRUE	igd	NA	NA	NA	NA	NA	NA	NA	5	53298716	0.00194631	2.00E-21	180726	ebi-a-GCST90012109	Sex hormone-binding globulin levels || id:ebi-a-GCST90012109	TRUE	reported	igd	2	TRUE	NA	NA	NA	NA
204	rs820503	A	C	A	C	-0.0112088	-0.00457676	0.137437	0.138167	FALSE	FALSE	FALSE	21001_males	9	6667928	0.00287018	166413	0.11	Body mass index (BMI) || id:21001_males	Body mass index (BMI)	Body mass index (BMI) || ||	TRUE	igd	NA	NA	NA	NA	NA	NA	NA	9	6667928	0.0017888	3.70E-11	180726	ebi-a-GCST90012109	Sex hormone-binding globulin levels || id:ebi-a-GCST90012109	TRUE	reported	igd	2	TRUE	NA	NA	NA	NA
208	rs876435	A	G	A	G	-0.00756735	0.00171305	0.590337	0.591093	FALSE	FALSE	FALSE	21001_males	8	22873533	0.00202779	166413	0.4	Body mass index (BMI) || id:21001_males	Body mass index (BMI)	Body mass index (BMI) || ||	TRUE	igd	NA	NA	NA	NA	NA	NA	NA	8	22873533	0.00126472	3.00E-11	180726	ebi-a-GCST90012109	Sex hormone-binding globulin levels || id:ebi-a-GCST90012109	TRUE	reported	igd	2	TRUE	NA	NA	NA	NA
209	rs9288177	A	G	A	G	-0.00898949	0.00123666	0.374299	0.373855	FALSE	FALSE	FALSE	21001_males	2	191585252	0.0020452	166413	0.55	Body mass index (BMI) || id:21001_males	Body mass index (BMI)	Body mass index (BMI) || ||	TRUE	igd	NA	NA	NA	NA	NA	NA	NA	2	191585252	0.00127263	5.00E-13	180726	ebi-a-GCST90012109	Sex hormone-binding globulin levels || id:ebi-a-GCST90012109	TRUE	reported	igd	2	TRUE	NA	NA	NA	NA
211	rs9379084	A	G	A	G	-0.0153264	0.00617868	0.115346	0.115604	FALSE	FALSE	FALSE	21001_males	6	7231843	0.00318316	166413	0.0519996	Body mass index (BMI) || id:21001_males	Body mass index (BMI)	Body mass index (BMI) || ||	TRUE	igd	NA	NA	NA	NA	NA	NA	NA	6	7231843	0.00198813	1.00E-15	180726	ebi-a-GCST90012109	Sex hormone-binding globulin levels || id:ebi-a-GCST90012109	TRUE	reported	igd	2	TRUE	NA	NA	NA	NA
213	rs9492	C	A	C	A	-0.00947556	0.00653189	0.182992	0.183049	FALSE	FALSE	FALSE	21001_males	6	32610976	0.00281855	166413	0.02	Body mass index (BMI) || id:21001_males	Body mass index (BMI)	Body mass index (BMI) || ||	TRUE	igd	NA	NA	NA	NA	NA	NA	NA	6	32610976	0.00176134	3.80E-09	180726	ebi-a-GCST90012109	Sex hormone-binding globulin levels || id:ebi-a-GCST90012109	TRUE	reported	igd	2	TRUE	NA	NA	NA	NA
214	rs9697210	A	G	A	G	-0.0187441	0.000383807	0.145255	0.145911	FALSE	FALSE	FALSE	21001_males	9	131468740	0.00280715	166413	0.89	Body mass index (BMI) || id:21001_males	Body mass index (BMI)	Body mass index (BMI) || ||	TRUE	igd	NA	NA	NA	NA	NA	NA	NA	9	131468740	0.00175123	1.10E-29	180726	ebi-a-GCST90012109	Sex hormone-binding globulin levels || id:ebi-a-GCST90012109	TRUE	reported	igd	2	TRUE	NA	NA	NA	NA
215	rs9739640	G	A	G	A	-0.00948138	0.010148	0.167995	0.172862	FALSE	FALSE	FALSE	21001_males	12	53787866	0.00261477	166413	1.00E-04	Body mass index (BMI) || id:21001_males	Body mass index (BMI)	Body mass index (BMI) || ||	TRUE	igd	TRUE	rs9739640	rs149919208	G	A	G	A	12	53783174	0.00166929	1.30E-08	180726	ebi-a-GCST90012109	Sex hormone-binding globulin levels || id:ebi-a-GCST90012109	TRUE	reported	igd	2	TRUE	NA	NA	NA	NA
