# Supplementary material for: Putative causal inference for the relationship between obesity and sex hormones in males: a bidirectional Mendelian randomization study
Source: PeerJ. 2023 Jul 19;11:e15760. doi: 10.7717/peerj.15760 (PMC10362853; doi:10.7717/peerj.15760)
Supplement: Supplemental Information 3 [file peerj-11-15760-s003.zip › RAW_data_csv_files/SHBG_to_Estradiol_levels.csv]

	SNP	effect_allele.exposure	other_allele.exposure	effect_allele.outcome	other_allele.outcome	beta.exposure	beta.outcome	eaf.exposure	eaf.outcome	remove	palindromic	ambiguous	id.outcome	chr	pos	se.outcome	samplesize.outcome	pval.outcome	outcome	originalname.outcome	outcome.deprecated	mr_keep.outcome	data_source.outcome	chr.exposure	pos.exposure	se.exposure	pval.exposure	samplesize.exposure	id.exposure	exposure	mr_keep.exposure	pval_origin.exposure	data_source.exposure	action	mr_keep	ncase.exposure	ncontrol.exposure	ncase.outcome	ncontrol.outcome
1	rs10027275	C	G	C	G	-0.0125534	-8.20E-06	0.74126	0.741461	FALSE	TRUE	FALSE	ebi-a-GCST90012105	4	148981496	0.000973562	206927	1	Estradiol levels || id:ebi-a-GCST90012105	Estradiol levels	Estradiol levels || ||	TRUE	igd	4	148981496	0.00141198	1.70E-21	180726	ebi-a-GCST90012109	Sex hormone-binding globulin levels || id:ebi-a-GCST90012109	TRUE	reported	igd	2	TRUE	NA	NA	NA	NA
2	rs10041660	C	T	C	T	0.00755274	-0.000115925	0.50476	0.504478	FALSE	FALSE	FALSE	ebi-a-GCST90012105	5	122650224	0.000855438	206927	0.89	Estradiol levels || id:ebi-a-GCST90012105	Estradiol levels	Estradiol levels || ||	TRUE	igd	5	122650224	0.00124541	8.20E-10	180726	ebi-a-GCST90012109	Sex hormone-binding globulin levels || id:ebi-a-GCST90012109	TRUE	reported	igd	2	TRUE	NA	NA	NA	NA
3	rs10107182	T	C	T	C	0.0124022	0.00167738	0.663202	0.66293	FALSE	FALSE	FALSE	ebi-a-GCST90012105	8	59392737	0.000893958	206927	0.0569994	Estradiol levels || id:ebi-a-GCST90012105	Estradiol levels	Estradiol levels || ||	TRUE	igd	8	59392737	0.00130257	2.80E-22	180726	ebi-a-GCST90012109	Sex hormone-binding globulin levels || id:ebi-a-GCST90012109	TRUE	reported	igd	2	TRUE	NA	NA	NA	NA
4	rs1037169	C	T	C	T	-0.0115299	-0.000146368	0.687205	0.687388	FALSE	FALSE	FALSE	ebi-a-GCST90012105	11	13361005	0.000913968	206927	0.92	Estradiol levels || id:ebi-a-GCST90012105	Estradiol levels	Estradiol levels || ||	TRUE	igd	11	13361005	0.00133154	3.70E-20	180726	ebi-a-GCST90012109	Sex hormone-binding globulin levels || id:ebi-a-GCST90012109	TRUE	reported	igd	2	TRUE	NA	NA	NA	NA
5	rs10733789	C	T	C	T	0.0492531	0.0034224	0.313039	0.313243	FALSE	FALSE	FALSE	ebi-a-GCST90012105	10	64948684	0.000913345	206927	0.000219999	Estradiol levels || id:ebi-a-GCST90012105	Estradiol levels	Estradiol levels || ||	TRUE	igd	10	64948684	0.00131963	1.00E-200	180726	ebi-a-GCST90012109	Sex hormone-binding globulin levels || id:ebi-a-GCST90012109	TRUE	reported	igd	2	TRUE	NA	NA	NA	NA
6	rs10737683	A	G	A	G	-0.010124	0.00122975	0.236779	0.236799	FALSE	FALSE	FALSE	ebi-a-GCST90012105	1	196894829	0.000995735	206927	0.2	Estradiol levels || id:ebi-a-GCST90012105	Estradiol levels	Estradiol levels || ||	TRUE	igd	1	196894829	0.00144072	4.30E-12	180726	ebi-a-GCST90012109	Sex hormone-binding globulin levels || id:ebi-a-GCST90012109	TRUE	reported	igd	2	TRUE	NA	NA	NA	NA
7	rs10868080	A	T	A	T	-0.0213279	-0.00229885	0.744477	0.744752	FALSE	TRUE	FALSE	ebi-a-GCST90012105	9	86626769	0.000967575	206927	0.015	Estradiol levels || id:ebi-a-GCST90012105	Estradiol levels	Estradiol levels || ||	TRUE	igd	9	86626769	0.00140815	1.50E-57	180726	ebi-a-GCST90012109	Sex hormone-binding globulin levels || id:ebi-a-GCST90012109	TRUE	reported	igd	2	TRUE	NA	NA	NA	NA
8	rs10871777	G	A	G	A	-0.00984077	-0.00029073	0.236131	0.236098	FALSE	FALSE	FALSE	ebi-a-GCST90012105	18	57851763	0.000996783	206927	0.780001	Estradiol levels || id:ebi-a-GCST90012105	Estradiol levels	Estradiol levels || ||	TRUE	igd	18	57851763	0.00145802	5.00E-11	180726	ebi-a-GCST90012109	Sex hormone-binding globulin levels || id:ebi-a-GCST90012109	TRUE	reported	igd	2	TRUE	NA	NA	NA	NA
9	rs10881582	A	G	A	G	0.0133501	0.00220284	0.238037	0.237965	FALSE	FALSE	FALSE	ebi-a-GCST90012105	9	137256078	0.000995432	206927	0.0280001	Estradiol levels || id:ebi-a-GCST90012105	Estradiol levels	Estradiol levels || ||	TRUE	igd	9	137256078	0.00145058	9.30E-21	180726	ebi-a-GCST90012109	Sex hormone-binding globulin levels || id:ebi-a-GCST90012109	TRUE	reported	igd	2	TRUE	NA	NA	NA	NA
10	rs10895277	G	A	G	A	-0.00961547	-0.000764793	0.340806	0.340838	FALSE	FALSE	FALSE	ebi-a-GCST90012105	11	102084940	0.000894603	206927	0.37	Estradiol levels || id:ebi-a-GCST90012105	Estradiol levels	Estradiol levels || ||	TRUE	igd	11	102084940	0.00130251	8.90E-15	180726	ebi-a-GCST90012109	Sex hormone-binding globulin levels || id:ebi-a-GCST90012109	TRUE	reported	igd	2	TRUE	NA	NA	NA	NA
12	rs11075253	A	C	A	C	0.00922345	0.00258242	0.296081	0.29623	FALSE	FALSE	FALSE	ebi-a-GCST90012105	16	15148646	0.000928385	206927	0.00430002	Estradiol levels || id:ebi-a-GCST90012105	Estradiol levels	Estradiol levels || ||	TRUE	igd	16	15148646	0.00135476	8.00E-12	180726	ebi-a-GCST90012109	Sex hormone-binding globulin levels || id:ebi-a-GCST90012109	TRUE	reported	igd	2	TRUE	NA	NA	NA	NA
13	rs11111274	A	G	A	G	-0.00731072	-0.00341197	0.737279	0.737335	FALSE	FALSE	FALSE	ebi-a-GCST90012105	12	102838128	0.000953015	206927	0.000309999	Estradiol levels || id:ebi-a-GCST90012105	Estradiol levels	Estradiol levels || ||	TRUE	igd	12	102838128	0.00138631	4.60E-08	180726	ebi-a-GCST90012109	Sex hormone-binding globulin levels || id:ebi-a-GCST90012109	TRUE	reported	igd	2	TRUE	NA	NA	NA	NA
14	rs11158976	T	C	T	C	0.00787242	0.00149247	0.287721	0.287152	FALSE	FALSE	FALSE	ebi-a-GCST90012105	14	73230278	0.000938457	206927	0.12	Estradiol levels || id:ebi-a-GCST90012105	Estradiol levels	Estradiol levels || ||	TRUE	igd	14	73230278	0.00136551	2.20E-08	180726	ebi-a-GCST90012109	Sex hormone-binding globulin levels || id:ebi-a-GCST90012109	TRUE	reported	igd	2	TRUE	NA	NA	NA	NA
15	rs11159347	T	C	T	C	-0.010709	0.000702217	0.680871	0.681073	FALSE	FALSE	FALSE	ebi-a-GCST90012105	14	25947436	0.000909224	206927	0.42	Estradiol levels || id:ebi-a-GCST90012105	Estradiol levels	Estradiol levels || ||	TRUE	igd	14	25947436	0.00132486	3.10E-17	180726	ebi-a-GCST90012109	Sex hormone-binding globulin levels || id:ebi-a-GCST90012109	TRUE	reported	igd	2	TRUE	NA	NA	NA	NA
16	rs111752158	T	C	T	C	0.0127725	0.00193385	0.096496	0.096383	FALSE	FALSE	FALSE	ebi-a-GCST90012105	4	170994894	0.00143473	206927	0.15	Estradiol levels || id:ebi-a-GCST90012105	Estradiol levels	Estradiol levels || ||	TRUE	igd	4	170994894	0.0020799	2.80E-11	180726	ebi-a-GCST90012109	Sex hormone-binding globulin levels || id:ebi-a-GCST90012109	TRUE	reported	igd	2	TRUE	NA	NA	NA	NA
17	rs111981233	G	T	G	T	0.0261638	-5.06E-05	0.078984	0.078972	FALSE	FALSE	FALSE	ebi-a-GCST90012105	19	50016479	0.00156207	206927	0.96	Estradiol levels || id:ebi-a-GCST90012105	Estradiol levels	Estradiol levels || ||	TRUE	igd	19	50016479	0.00227727	8.20E-33	180726	ebi-a-GCST90012109	Sex hormone-binding globulin levels || id:ebi-a-GCST90012109	TRUE	reported	igd	2	TRUE	NA	NA	NA	NA
18	rs112035922	T	C	T	C	-0.008812	-0.000802333	0.231857	0.231679	FALSE	FALSE	FALSE	ebi-a-GCST90012105	13	115047464	0.00100667	206927	0.450001	Estradiol levels || id:ebi-a-GCST90012105	Estradiol levels	Estradiol levels || ||	TRUE	igd	13	115047464	0.00146895	2.30E-10	180726	ebi-a-GCST90012109	Sex hormone-binding globulin levels || id:ebi-a-GCST90012109	TRUE	reported	igd	2	TRUE	NA	NA	NA	NA
19	rs113248443	G	A	G	A	-0.0143674	-0.000830324	0.048294	0.048378	FALSE	FALSE	FALSE	ebi-a-GCST90012105	10	66102542	0.00204016	206927	0.66	Estradiol levels || id:ebi-a-GCST90012105	Estradiol levels	Estradiol levels || ||	TRUE	igd	10	66102542	0.00294711	2.90E-08	180726	ebi-a-GCST90012109	Sex hormone-binding globulin levels || id:ebi-a-GCST90012109	TRUE	reported	igd	2	TRUE	NA	NA	NA	NA
20	rs114165349	C	G	C	G	-0.0871136	-0.00478741	0.023158	0.023081	FALSE	TRUE	FALSE	ebi-a-GCST90012105	1	27021913	0.0028336	206927	0.0969996	Estradiol levels || id:ebi-a-GCST90012105	Estradiol levels	Estradiol levels || ||	TRUE	igd	1	27021913	0.00408954	3.50E-111	180726	ebi-a-GCST90012109	Sex hormone-binding globulin levels || id:ebi-a-GCST90012109	TRUE	reported	igd	2	TRUE	NA	NA	NA	NA
21	rs114949263	C	T	C	T	0.0187991	-0.000324875	0.111388	0.111492	FALSE	FALSE	FALSE	ebi-a-GCST90012105	7	150498245	0.00134749	206927	0.81	Estradiol levels || id:ebi-a-GCST90012105	Estradiol levels	Estradiol levels || ||	TRUE	igd	7	150498245	0.00196067	4.20E-25	180726	ebi-a-GCST90012109	Sex hormone-binding globulin levels || id:ebi-a-GCST90012109	TRUE	reported	igd	2	TRUE	NA	NA	NA	NA
22	rs115276619	A	T	A	T	-0.0285399	0.00543091	0.016626	0.016706	FALSE	TRUE	FALSE	ebi-a-GCST90012105	1	184865132	0.00340144	206927	0.13	Estradiol levels || id:ebi-a-GCST90012105	Estradiol levels	Estradiol levels || ||	TRUE	igd	1	184865132	0.00493428	3.70E-11	180726	ebi-a-GCST90012109	Sex hormone-binding globulin levels || id:ebi-a-GCST90012109	TRUE	reported	igd	2	TRUE	NA	NA	NA	NA
23	rs1154988	A	T	A	T	-0.0276587	0.00180066	0.773031	0.773469	FALSE	TRUE	FALSE	ebi-a-GCST90012105	3	135925191	0.00100894	206927	0.08	Estradiol levels || id:ebi-a-GCST90012105	Estradiol levels	Estradiol levels || ||	TRUE	igd	3	135925191	0.00146575	4.20E-88	180726	ebi-a-GCST90012109	Sex hormone-binding globulin levels || id:ebi-a-GCST90012109	TRUE	reported	igd	2	TRUE	NA	NA	NA	NA
24	rs11564722	T	C	T	C	0.00955307	0.000631055	0.23874	0.239264	FALSE	FALSE	FALSE	ebi-a-GCST90012105	11	2178330	0.00100479	206927	0.5	Estradiol levels || id:ebi-a-GCST90012105	Estradiol levels	Estradiol levels || ||	TRUE	igd	11	2178330	0.00146515	1.20E-13	180726	ebi-a-GCST90012109	Sex hormone-binding globulin levels || id:ebi-a-GCST90012109	TRUE	reported	igd	2	TRUE	NA	NA	NA	NA
25	rs11610256	T	C	T	C	0.00867838	7.41E-05	0.216665	0.216883	FALSE	FALSE	FALSE	ebi-a-GCST90012105	12	111734121	0.00102834	206927	0.96	Estradiol levels || id:ebi-a-GCST90012105	Estradiol levels	Estradiol levels || ||	TRUE	igd	12	111734121	0.00149523	2.10E-09	180726	ebi-a-GCST90012109	Sex hormone-binding globulin levels || id:ebi-a-GCST90012109	TRUE	reported	igd	2	TRUE	NA	NA	NA	NA
26	rs11621792	T	C	T	C	-0.012749	-0.00282832	0.453647	0.453426	FALSE	FALSE	FALSE	ebi-a-GCST90012105	14	24871926	0.000853234	206927	0.000830004	Estradiol levels || id:ebi-a-GCST90012105	Estradiol levels	Estradiol levels || ||	TRUE	igd	14	24871926	0.00124244	1.40E-25	180726	ebi-a-GCST90012109	Sex hormone-binding globulin levels || id:ebi-a-GCST90012109	TRUE	reported	igd	2	TRUE	NA	NA	NA	NA
27	rs116338429	T	C	T	C	0.00985678	-0.000316763	0.170752	0.170829	FALSE	FALSE	FALSE	ebi-a-GCST90012105	13	114767040	0.00118348	206927	0.780001	Estradiol levels || id:ebi-a-GCST90012105	Estradiol levels	Estradiol levels || ||	TRUE	igd	13	114767040	0.00172794	1.30E-09	180726	ebi-a-GCST90012109	Sex hormone-binding globulin levels || id:ebi-a-GCST90012109	TRUE	reported	igd	2	TRUE	NA	NA	NA	NA
28	rs11666245	A	G	A	G	-0.0163325	-0.00450811	0.047306	0.047292	FALSE	FALSE	FALSE	ebi-a-GCST90012105	19	38229926	0.00199097	206927	0.025	Estradiol levels || id:ebi-a-GCST90012105	Estradiol levels	Estradiol levels || ||	TRUE	igd	19	38229926	0.0029014	2.20E-09	180726	ebi-a-GCST90012109	Sex hormone-binding globulin levels || id:ebi-a-GCST90012109	TRUE	reported	igd	2	TRUE	NA	NA	NA	NA
29	rs11734408	G	A	G	A	0.00767697	-0.000277878	0.293256	0.29345	FALSE	FALSE	FALSE	ebi-a-GCST90012105	4	23882519	0.000930271	206927	0.77	Estradiol levels || id:ebi-a-GCST90012105	Estradiol levels	Estradiol levels || ||	TRUE	igd	4	23882519	0.00134935	3.30E-10	180726	ebi-a-GCST90012109	Sex hormone-binding globulin levels || id:ebi-a-GCST90012109	TRUE	reported	igd	2	TRUE	NA	NA	NA	NA
30	rs11739158	T	C	T	C	0.00829379	0.000685597	0.427811	0.428513	FALSE	FALSE	FALSE	ebi-a-GCST90012105	5	72927292	0.000856157	206927	0.41	Estradiol levels || id:ebi-a-GCST90012105	Estradiol levels	Estradiol levels || ||	TRUE	igd	5	72927292	0.00124625	2.10E-12	180726	ebi-a-GCST90012109	Sex hormone-binding globulin levels || id:ebi-a-GCST90012109	TRUE	reported	igd	2	TRUE	NA	NA	NA	NA
31	rs11743810	T	C	T	C	0.00893646	0.00201142	0.560069	0.559761	FALSE	FALSE	FALSE	ebi-a-GCST90012105	5	137802404	0.000851987	206927	0.0189998	Estradiol levels || id:ebi-a-GCST90012105	Estradiol levels	Estradiol levels || ||	TRUE	igd	5	137802404	0.00124066	2.00E-12	180726	ebi-a-GCST90012109	Sex hormone-binding globulin levels || id:ebi-a-GCST90012109	TRUE	reported	igd	2	TRUE	NA	NA	NA	NA
32	rs117664177	T	C	T	C	-0.051561	-0.0075993	0.01211	0.01215	FALSE	FALSE	FALSE	ebi-a-GCST90012105	12	101036562	0.00394096	206927	0.05	Estradiol levels || id:ebi-a-GCST90012105	Estradiol levels	Estradiol levels || ||	TRUE	igd	12	101036562	0.00573803	3.70E-22	180726	ebi-a-GCST90012109	Sex hormone-binding globulin levels || id:ebi-a-GCST90012109	TRUE	reported	igd	2	TRUE	NA	NA	NA	NA
33	rs117734486	T	C	T	C	-0.0133401	-0.00179721	0.061081	0.061086	FALSE	FALSE	FALSE	ebi-a-GCST90012105	8	81061523	0.00179513	206927	0.3	Estradiol levels || id:ebi-a-GCST90012105	Estradiol levels	Estradiol levels || ||	TRUE	igd	8	81061523	0.00261459	1.20E-08	180726	ebi-a-GCST90012109	Sex hormone-binding globulin levels || id:ebi-a-GCST90012109	TRUE	reported	igd	2	TRUE	NA	NA	NA	NA
34	rs117921873	G	A	G	A	0.021022	0.00234408	0.066515	0.06651	FALSE	FALSE	FALSE	ebi-a-GCST90012105	8	81473835	0.00172156	206927	0.16	Estradiol levels || id:ebi-a-GCST90012105	Estradiol levels	Estradiol levels || ||	TRUE	igd	8	81473835	0.00250814	4.70E-18	180726	ebi-a-GCST90012109	Sex hormone-binding globulin levels || id:ebi-a-GCST90012109	TRUE	reported	igd	2	TRUE	NA	NA	NA	NA
35	rs118037027	T	A	T	A	0.0222618	0.000898872	0.040459	0.040396	FALSE	TRUE	FALSE	ebi-a-GCST90012105	12	21203424	0.00216147	206927	0.62	Estradiol levels || id:ebi-a-GCST90012105	Estradiol levels	Estradiol levels || ||	TRUE	igd	12	21203424	0.00313784	3.70E-13	180726	ebi-a-GCST90012109	Sex hormone-binding globulin levels || id:ebi-a-GCST90012109	TRUE	reported	igd	2	TRUE	NA	NA	NA	NA
36	rs11856926	A	G	A	G	-0.011587	-0.0011703	0.448829	0.448846	FALSE	FALSE	FALSE	ebi-a-GCST90012105	15	96223649	0.000855522	206927	0.17	Estradiol levels || id:ebi-a-GCST90012105	Estradiol levels	Estradiol levels || ||	TRUE	igd	15	96223649	0.00124664	1.90E-22	180726	ebi-a-GCST90012109	Sex hormone-binding globulin levels || id:ebi-a-GCST90012109	TRUE	reported	igd	2	TRUE	NA	NA	NA	NA
37	rs11870307	G	A	G	A	0.0526994	0.0024814	0.780506	0.7806	FALSE	FALSE	FALSE	ebi-a-GCST90012105	17	7617787	0.00103	206927	0.015	Estradiol levels || id:ebi-a-GCST90012105	Estradiol levels	Estradiol levels || ||	TRUE	igd	17	7617787	0.00145305	1.00E-200	180726	ebi-a-GCST90012109	Sex hormone-binding globulin levels || id:ebi-a-GCST90012109	TRUE	reported	igd	2	TRUE	NA	NA	NA	NA
38	rs12138136	A	T	A	T	0.0152389	0.00168605	0.086596	0.086288	FALSE	TRUE	FALSE	ebi-a-GCST90012105	1	149844305	0.0015287	206927	0.25	Estradiol levels || id:ebi-a-GCST90012105	Estradiol levels	Estradiol levels || ||	TRUE	igd	1	149844305	0.00220676	6.30E-14	180726	ebi-a-GCST90012109	Sex hormone-binding globulin levels || id:ebi-a-GCST90012109	TRUE	reported	igd	2	TRUE	NA	NA	NA	NA
39	rs1229492	C	T	C	T	-0.0114669	0.000864526	0.731518	0.732182	FALSE	FALSE	FALSE	ebi-a-GCST90012105	7	81564122	0.000960779	206927	0.39	Estradiol levels || id:ebi-a-GCST90012105	Estradiol levels	Estradiol levels || ||	TRUE	igd	7	81564122	0.00139655	6.30E-18	180726	ebi-a-GCST90012109	Sex hormone-binding globulin levels || id:ebi-a-GCST90012109	TRUE	reported	igd	2	TRUE	NA	NA	NA	NA
42	rs12605524	G	A	G	A	-0.00764797	-0.000888333	0.28752	0.287425	FALSE	FALSE	FALSE	ebi-a-GCST90012105	18	22073551	0.000940534	206927	0.31	Estradiol levels || id:ebi-a-GCST90012105	Estradiol levels	Estradiol levels || ||	TRUE	igd	18	22073551	0.00137562	1.20E-08	180726	ebi-a-GCST90012109	Sex hormone-binding globulin levels || id:ebi-a-GCST90012109	TRUE	reported	igd	2	TRUE	NA	NA	NA	NA
43	rs12611046	A	G	A	G	-0.00968	-5.64E-06	0.150636	0.150556	FALSE	FALSE	FALSE	ebi-a-GCST90012105	19	14291704	0.00122078	206927	0.97	Estradiol levels || id:ebi-a-GCST90012105	Estradiol levels	Estradiol levels || ||	TRUE	igd	19	14291704	0.00177915	7.00E-09	180726	ebi-a-GCST90012109	Sex hormone-binding globulin levels || id:ebi-a-GCST90012109	TRUE	reported	igd	2	TRUE	NA	NA	NA	NA
44	rs12694450	C	T	C	T	-0.00706409	-0.000553648	0.675226	0.675137	FALSE	FALSE	FALSE	ebi-a-GCST90012105	2	220019638	0.000936308	206927	0.55	Estradiol levels || id:ebi-a-GCST90012105	Estradiol levels	Estradiol levels || ||	TRUE	igd	2	220019638	0.0013572	3.80E-08	180726	ebi-a-GCST90012109	Sex hormone-binding globulin levels || id:ebi-a-GCST90012109	TRUE	reported	igd	2	TRUE	NA	NA	NA	NA
45	rs12696304	G	C	G	C	0.00813109	-0.000199441	0.265645	0.265768	FALSE	TRUE	FALSE	ebi-a-GCST90012105	3	169481271	0.000957824	206927	0.83	Estradiol levels || id:ebi-a-GCST90012105	Estradiol levels	Estradiol levels || ||	TRUE	igd	3	169481271	0.00139236	1.70E-09	180726	ebi-a-GCST90012109	Sex hormone-binding globulin levels || id:ebi-a-GCST90012109	TRUE	reported	igd	2	TRUE	NA	NA	NA	NA
46	rs12797706	A	G	A	G	0.0120832	-0.000387533	0.234588	0.234213	FALSE	FALSE	FALSE	ebi-a-GCST90012105	11	65561369	0.00100775	206927	0.7	Estradiol levels || id:ebi-a-GCST90012105	Estradiol levels	Estradiol levels || ||	TRUE	igd	11	65561369	0.00146721	6.10E-17	180726	ebi-a-GCST90012109	Sex hormone-binding globulin levels || id:ebi-a-GCST90012109	TRUE	reported	igd	2	TRUE	NA	NA	NA	NA
47	rs12950562	T	C	T	C	0.0110236	0.000825071	0.613966	0.613817	FALSE	FALSE	FALSE	ebi-a-GCST90012105	17	17995166	0.000870631	206927	0.33	Estradiol levels || id:ebi-a-GCST90012105	Estradiol levels	Estradiol levels || ||	TRUE	igd	17	17995166	0.00122815	7.40E-21	180726	ebi-a-GCST90012109	Sex hormone-binding globulin levels || id:ebi-a-GCST90012109	TRUE	reported	igd	2	TRUE	NA	NA	NA	NA
48	rs12953087	T	C	T	C	0.00827924	0.00245443	0.795092	0.795418	FALSE	FALSE	FALSE	ebi-a-GCST90012105	17	59265201	0.00104914	206927	0.0189998	Estradiol levels || id:ebi-a-GCST90012105	Estradiol levels	Estradiol levels || ||	TRUE	igd	17	59265201	0.00148126	7.50E-09	180726	ebi-a-GCST90012109	Sex hormone-binding globulin levels || id:ebi-a-GCST90012109	TRUE	reported	igd	2	TRUE	NA	NA	NA	NA
49	rs12989596	T	G	T	G	0.00791747	0.00143167	0.291651	0.291977	FALSE	FALSE	FALSE	ebi-a-GCST90012105	2	148591232	0.000937257	206927	0.13	Estradiol levels || id:ebi-a-GCST90012105	Estradiol levels	Estradiol levels || ||	TRUE	igd	2	148591232	0.00135721	9.60E-10	180726	ebi-a-GCST90012109	Sex hormone-binding globulin levels || id:ebi-a-GCST90012109	TRUE	reported	igd	2	TRUE	NA	NA	NA	NA
50	rs13108218	G	A	G	A	-0.0229943	-0.00103914	0.617254	0.61695	FALSE	FALSE	FALSE	ebi-a-GCST90012105	4	3443931	0.000877973	206927	0.24	Estradiol levels || id:ebi-a-GCST90012105	Estradiol levels	Estradiol levels || ||	TRUE	igd	4	3443931	0.00127338	1.20E-79	180726	ebi-a-GCST90012109	Sex hormone-binding globulin levels || id:ebi-a-GCST90012109	TRUE	reported	igd	2	TRUE	NA	NA	NA	NA
51	rs13150068	G	A	G	A	-0.0207329	-0.000629262	0.437637	0.437208	FALSE	FALSE	FALSE	ebi-a-GCST90012105	4	88203828	0.000852755	206927	0.450001	Estradiol levels || id:ebi-a-GCST90012105	Estradiol levels	Estradiol levels || ||	TRUE	igd	4	88203828	0.00123764	7.60E-67	180726	ebi-a-GCST90012109	Sex hormone-binding globulin levels || id:ebi-a-GCST90012109	TRUE	reported	igd	2	TRUE	NA	NA	NA	NA
52	rs13379043	C	T	C	T	0.00828852	0.000401284	0.280009	0.280526	FALSE	FALSE	FALSE	ebi-a-GCST90012105	14	74250126	0.000959733	206927	0.7	Estradiol levels || id:ebi-a-GCST90012105	Estradiol levels	Estradiol levels || ||	TRUE	igd	14	74250126	0.00139928	2.20E-10	180726	ebi-a-GCST90012109	Sex hormone-binding globulin levels || id:ebi-a-GCST90012109	TRUE	reported	igd	2	TRUE	NA	NA	NA	NA
55	rs138611541	C	T	C	T	-0.0148471	-0.000303961	0.076823	0.076824	FALSE	FALSE	FALSE	ebi-a-GCST90012105	5	56228040	0.00158604	206927	0.86	Estradiol levels || id:ebi-a-GCST90012105	Estradiol levels	Estradiol levels || ||	TRUE	igd	5	56228040	0.0023084	3.50E-12	180726	ebi-a-GCST90012109	Sex hormone-binding globulin levels || id:ebi-a-GCST90012109	TRUE	reported	igd	2	TRUE	NA	NA	NA	NA
56	rs138820	C	T	C	T	-0.00803676	-0.00076387	0.215284	0.2155	FALSE	FALSE	FALSE	ebi-a-GCST90012105	22	50164078	0.00103183	206927	0.450001	Estradiol levels || id:ebi-a-GCST90012105	Estradiol levels	Estradiol levels || ||	TRUE	igd	22	50164078	0.00150694	2.00E-08	180726	ebi-a-GCST90012109	Sex hormone-binding globulin levels || id:ebi-a-GCST90012109	TRUE	reported	igd	2	TRUE	NA	NA	NA	NA
57	rs1415293	T	A	T	A	0.00743431	0.000454183	0.318282	0.318414	FALSE	TRUE	FALSE	ebi-a-GCST90012105	1	219730006	0.000906859	206927	0.62	Estradiol levels || id:ebi-a-GCST90012105	Estradiol levels	Estradiol levels || ||	TRUE	igd	1	219730006	0.00131195	2.70E-09	180726	ebi-a-GCST90012109	Sex hormone-binding globulin levels || id:ebi-a-GCST90012109	TRUE	reported	igd	2	TRUE	NA	NA	NA	NA
58	rs144647926	A	G	A	G	0.0123175	-0.0013118	0.087356	0.087367	FALSE	FALSE	FALSE	ebi-a-GCST90012105	1	235467607	0.00150133	206927	0.39	Estradiol levels || id:ebi-a-GCST90012105	Estradiol levels	Estradiol levels || ||	TRUE	igd	1	235467607	0.00217179	1.40E-09	180726	ebi-a-GCST90012109	Sex hormone-binding globulin levels || id:ebi-a-GCST90012109	TRUE	reported	igd	2	TRUE	NA	NA	NA	NA
59	rs149131600	T	C	T	C	0.0205782	-0.00147367	0.17438	0.174737	FALSE	FALSE	FALSE	ebi-a-GCST90012105	19	35549122	0.00111398	206927	0.22	Estradiol levels || id:ebi-a-GCST90012105	Estradiol levels	Estradiol levels || ||	TRUE	igd	19	35549122	0.00162554	9.20E-42	180726	ebi-a-GCST90012109	Sex hormone-binding globulin levels || id:ebi-a-GCST90012109	TRUE	reported	igd	2	TRUE	NA	NA	NA	NA
60	rs150844304	C	A	C	A	-0.0745127	-0.0102503	0.024905	0.024843	FALSE	FALSE	FALSE	ebi-a-GCST90012105	15	43726625	0.00272008	206927	0.00016	Estradiol levels || id:ebi-a-GCST90012105	Estradiol levels	Estradiol levels || ||	TRUE	igd	15	43726625	0.0039585	9.40E-85	180726	ebi-a-GCST90012109	Sex hormone-binding globulin levels || id:ebi-a-GCST90012109	TRUE	reported	igd	2	TRUE	NA	NA	NA	NA
61	rs1538648	G	A	G	A	-0.00757485	0.000850416	0.503197	0.503584	FALSE	FALSE	FALSE	ebi-a-GCST90012105	10	94820860	0.000846193	206927	0.32	Estradiol levels || id:ebi-a-GCST90012105	Estradiol levels	Estradiol levels || ||	TRUE	igd	10	94820860	0.00122235	8.40E-13	180726	ebi-a-GCST90012109	Sex hormone-binding globulin levels || id:ebi-a-GCST90012109	TRUE	reported	igd	2	TRUE	NA	NA	NA	NA
62	rs157935	G	T	G	T	0.0121026	0.00146368	0.303601	0.303405	FALSE	FALSE	FALSE	ebi-a-GCST90012105	7	130585553	0.000923234	206927	0.1	Estradiol levels || id:ebi-a-GCST90012105	Estradiol levels	Estradiol levels || ||	TRUE	igd	7	130585553	0.00134199	1.50E-22	180726	ebi-a-GCST90012109	Sex hormone-binding globulin levels || id:ebi-a-GCST90012109	TRUE	reported	igd	2	TRUE	NA	NA	NA	NA
63	rs17036326	G	A	G	A	0.0170022	0.000929146	0.121798	0.12207	FALSE	FALSE	FALSE	ebi-a-GCST90012105	3	12389313	0.00128906	206927	0.46	Estradiol levels || id:ebi-a-GCST90012105	Estradiol levels	Estradiol levels || ||	TRUE	igd	3	12389313	0.00187533	1.20E-18	180726	ebi-a-GCST90012109	Sex hormone-binding globulin levels || id:ebi-a-GCST90012109	TRUE	reported	igd	2	TRUE	NA	NA	NA	NA
64	rs17145750	T	C	T	C	0.0107381	0.000755229	0.161026	0.161071	FALSE	FALSE	FALSE	ebi-a-GCST90012105	7	73026378	0.00115007	206927	0.48	Estradiol levels || id:ebi-a-GCST90012105	Estradiol levels	Estradiol levels || ||	TRUE	igd	7	73026378	0.00167262	9.70E-11	180726	ebi-a-GCST90012109	Sex hormone-binding globulin levels || id:ebi-a-GCST90012109	TRUE	reported	igd	2	TRUE	NA	NA	NA	NA
65	rs1730865	T	G	T	G	-0.0260475	-0.00391273	0.654768	0.655151	FALSE	FALSE	FALSE	ebi-a-GCST90012105	1	107605611	0.000894678	206927	1.50E-05	Estradiol levels || id:ebi-a-GCST90012105	Estradiol levels	Estradiol levels || ||	TRUE	igd	1	107605611	0.00129437	4.60E-98	180726	ebi-a-GCST90012109	Sex hormone-binding globulin levels || id:ebi-a-GCST90012109	TRUE	reported	igd	2	TRUE	NA	NA	NA	NA
66	rs1736180	A	G	A	G	0.0173849	0.00108298	0.287261	0.287332	FALSE	FALSE	FALSE	ebi-a-GCST90012105	19	2796021	0.000933794	206927	0.25	Estradiol levels || id:ebi-a-GCST90012105	Estradiol levels	Estradiol levels || ||	TRUE	igd	19	2796021	0.00136123	2.30E-41	180726	ebi-a-GCST90012109	Sex hormone-binding globulin levels || id:ebi-a-GCST90012109	TRUE	reported	igd	2	TRUE	NA	NA	NA	NA
67	rs174529	C	T	C	T	-0.00774839	-0.00354972	0.375889	0.375462	FALSE	FALSE	FALSE	ebi-a-GCST90012105	11	61543961	0.00087439	206927	4.10E-05	Estradiol levels || id:ebi-a-GCST90012105	Estradiol levels	Estradiol levels || ||	TRUE	igd	11	61543961	0.00127239	4.20E-10	180726	ebi-a-GCST90012109	Sex hormone-binding globulin levels || id:ebi-a-GCST90012109	TRUE	reported	igd	2	TRUE	NA	NA	NA	NA
68	rs17580	A	T	A	T	0.0304227	-0.00229186	0.048463	0.048292	FALSE	TRUE	FALSE	ebi-a-GCST90012105	14	94847262	0.0019729	206927	0.26	Estradiol levels || id:ebi-a-GCST90012105	Estradiol levels	Estradiol levels || ||	TRUE	igd	14	94847262	0.00286953	4.20E-29	180726	ebi-a-GCST90012109	Sex hormone-binding globulin levels || id:ebi-a-GCST90012109	TRUE	reported	igd	2	TRUE	NA	NA	NA	NA
69	rs1776899	A	G	A	G	-0.0226948	0.000794893	0.969325	0.96937	FALSE	FALSE	FALSE	ebi-a-GCST90012105	6	34193230	0.00245088	206927	0.719999	Estradiol levels || id:ebi-a-GCST90012105	Estradiol levels	Estradiol levels || ||	TRUE	igd	6	34193230	0.0035717	5.70E-10	180726	ebi-a-GCST90012109	Sex hormone-binding globulin levels || id:ebi-a-GCST90012109	TRUE	reported	igd	2	TRUE	NA	NA	NA	NA
70	rs1782652	A	T	A	T	-0.0127414	-0.00123733	0.380625	0.380394	FALSE	TRUE	FALSE	ebi-a-GCST90012105	10	81074125	0.000882263	206927	0.15	Estradiol levels || id:ebi-a-GCST90012105	Estradiol levels	Estradiol levels || ||	TRUE	igd	10	81074125	0.00127529	5.80E-27	180726	ebi-a-GCST90012109	Sex hormone-binding globulin levels || id:ebi-a-GCST90012109	TRUE	reported	igd	2	TRUE	NA	NA	NA	NA
71	rs1801689	C	A	C	A	-0.03343	0.00460297	0.029871	0.030151	FALSE	FALSE	FALSE	ebi-a-GCST90012105	17	64210580	0.00247243	206927	0.0589997	Estradiol levels || id:ebi-a-GCST90012105	Estradiol levels	Estradiol levels || ||	TRUE	igd	17	64210580	0.00350564	1.80E-21	180726	ebi-a-GCST90012109	Sex hormone-binding globulin levels || id:ebi-a-GCST90012109	TRUE	reported	igd	2	TRUE	NA	NA	NA	NA
72	rs1860018	A	G	A	G	-0.00848468	0.000335619	0.443251	0.443453	FALSE	FALSE	FALSE	ebi-a-GCST90012105	17	13846723	0.000847902	206927	0.709999	Estradiol levels || id:ebi-a-GCST90012105	Estradiol levels	Estradiol levels || ||	TRUE	igd	17	13846723	0.00119697	2.50E-13	180726	ebi-a-GCST90012109	Sex hormone-binding globulin levels || id:ebi-a-GCST90012109	TRUE	reported	igd	2	TRUE	NA	NA	NA	NA
73	rs187079266	A	G	A	G	-0.072588	-0.0033925	0.013934	0.013955	FALSE	FALSE	FALSE	ebi-a-GCST90012105	17	7438801	0.0036533	206927	0.38	Estradiol levels || id:ebi-a-GCST90012105	Estradiol levels	Estradiol levels || ||	TRUE	igd	17	7438801	0.00515995	7.70E-47	180726	ebi-a-GCST90012109	Sex hormone-binding globulin levels || id:ebi-a-GCST90012109	TRUE	reported	igd	2	TRUE	NA	NA	NA	NA
74	rs1871395	G	A	G	A	-0.0325026	-0.00108115	0.151789	0.151975	FALSE	FALSE	FALSE	ebi-a-GCST90012105	12	21352315	0.00117716	206927	0.38	Estradiol levels || id:ebi-a-GCST90012105	Estradiol levels	Estradiol levels || ||	TRUE	igd	12	21352315	0.00171209	4.60E-88	180726	ebi-a-GCST90012109	Sex hormone-binding globulin levels || id:ebi-a-GCST90012109	TRUE	reported	igd	2	TRUE	NA	NA	NA	NA
75	rs187437	A	G	A	G	-0.00826966	-0.00131462	0.453037	0.453327	FALSE	FALSE	FALSE	ebi-a-GCST90012105	7	116445091	0.000852	206927	0.12	Estradiol levels || id:ebi-a-GCST90012105	Estradiol levels	Estradiol levels || ||	TRUE	igd	7	116445091	0.00123975	9.60E-14	180726	ebi-a-GCST90012109	Sex hormone-binding globulin levels || id:ebi-a-GCST90012109	TRUE	reported	igd	2	TRUE	NA	NA	NA	NA
76	rs202200760	C	G	C	G	0.0711034	0.00379259	0.038592	0.038705	FALSE	TRUE	FALSE	ebi-a-GCST90012105	19	17346854	0.00238955	206927	0.12	Estradiol levels || id:ebi-a-GCST90012105	Estradiol levels	Estradiol levels || ||	TRUE	igd	19	17346854	0.00348775	3.70E-98	180726	ebi-a-GCST90012109	Sex hormone-binding globulin levels || id:ebi-a-GCST90012109	TRUE	reported	igd	2	TRUE	NA	NA	NA	NA
77	rs2045345	G	A	G	A	-0.0118503	4.34E-05	0.194645	0.194779	FALSE	FALSE	FALSE	ebi-a-GCST90012105	1	26818894	0.00109465	206927	0.99	Estradiol levels || id:ebi-a-GCST90012105	Estradiol levels	Estradiol levels || ||	TRUE	igd	1	26818894	0.00158288	1.00E-13	180726	ebi-a-GCST90012109	Sex hormone-binding globulin levels || id:ebi-a-GCST90012109	TRUE	reported	igd	2	TRUE	NA	NA	NA	NA
78	rs2073503	G	C	G	C	0.00683324	0.000501699	0.310531	0.310462	FALSE	TRUE	FALSE	ebi-a-GCST90012105	4	3536176	0.0009146	206927	0.56	Estradiol levels || id:ebi-a-GCST90012105	Estradiol levels	Estradiol levels || ||	TRUE	igd	4	3536176	0.00132685	2.10E-08	180726	ebi-a-GCST90012109	Sex hormone-binding globulin levels || id:ebi-a-GCST90012109	TRUE	reported	igd	2	TRUE	NA	NA	NA	NA
79	rs2123050	T	A	T	A	-0.00886187	-1.24E-05	0.60582	0.605926	FALSE	TRUE	FALSE	ebi-a-GCST90012105	15	35224247	0.000865462	206927	0.99	Estradiol levels || id:ebi-a-GCST90012105	Estradiol levels	Estradiol levels || ||	TRUE	igd	15	35224247	0.00126102	1.80E-13	180726	ebi-a-GCST90012109	Sex hormone-binding globulin levels || id:ebi-a-GCST90012109	TRUE	reported	igd	2	TRUE	NA	NA	NA	NA
80	rs2138161	C	T	C	T	-0.0130685	-0.00155178	0.64815	0.647656	FALSE	FALSE	FALSE	ebi-a-GCST90012105	2	227095159	0.000884519	206927	0.0769999	Estradiol levels || id:ebi-a-GCST90012105	Estradiol levels	Estradiol levels || ||	TRUE	igd	2	227095159	0.00128154	1.40E-24	180726	ebi-a-GCST90012109	Sex hormone-binding globulin levels || id:ebi-a-GCST90012109	TRUE	reported	igd	2	TRUE	NA	NA	NA	NA
81	rs2239222	G	A	G	A	0.0110595	0.000901368	0.349619	0.349221	FALSE	FALSE	FALSE	ebi-a-GCST90012105	14	73011885	0.00089298	206927	0.34	Estradiol levels || id:ebi-a-GCST90012105	Estradiol levels	Estradiol levels || ||	TRUE	igd	14	73011885	0.00130116	5.50E-17	180726	ebi-a-GCST90012109	Sex hormone-binding globulin levels || id:ebi-a-GCST90012109	TRUE	reported	igd	2	TRUE	NA	NA	NA	NA
82	rs2256657	G	A	G	A	-0.0140088	-0.00206158	0.853507	0.853489	FALSE	FALSE	FALSE	ebi-a-GCST90012105	10	65712613	0.00119915	206927	0.08	Estradiol levels || id:ebi-a-GCST90012105	Estradiol levels	Estradiol levels || ||	TRUE	igd	10	65712613	0.00173169	6.30E-18	180726	ebi-a-GCST90012109	Sex hormone-binding globulin levels || id:ebi-a-GCST90012109	TRUE	reported	igd	2	TRUE	NA	NA	NA	NA
83	rs2259305	A	G	A	G	-0.0118863	-0.000440079	0.476995	0.476962	FALSE	FALSE	FALSE	ebi-a-GCST90012105	10	93615903	0.000846651	206927	0.6	Estradiol levels || id:ebi-a-GCST90012105	Estradiol levels	Estradiol levels || ||	TRUE	igd	10	93615903	0.00122291	2.90E-22	180726	ebi-a-GCST90012109	Sex hormone-binding globulin levels || id:ebi-a-GCST90012109	TRUE	reported	igd	2	TRUE	NA	NA	NA	NA
84	rs2266782	A	G	A	G	-0.00783493	0.000914347	0.416647	0.416872	FALSE	FALSE	FALSE	ebi-a-GCST90012105	1	171076966	0.000858422	206927	0.29	Estradiol levels || id:ebi-a-GCST90012105	Estradiol levels	Estradiol levels || ||	TRUE	igd	1	171076966	0.00124201	4.10E-10	180726	ebi-a-GCST90012109	Sex hormone-binding globulin levels || id:ebi-a-GCST90012109	TRUE	reported	igd	2	TRUE	NA	NA	NA	NA
85	rs2298058	T	C	T	C	0.0111891	-0.000556423	0.306244	0.306093	FALSE	FALSE	FALSE	ebi-a-GCST90012105	13	95248566	0.000918902	206927	0.54	Estradiol levels || id:ebi-a-GCST90012105	Estradiol levels	Estradiol levels || ||	TRUE	igd	13	95248566	0.0013408	2.10E-18	180726	ebi-a-GCST90012109	Sex hormone-binding globulin levels || id:ebi-a-GCST90012109	TRUE	reported	igd	2	TRUE	NA	NA	NA	NA
86	rs2301050	T	C	T	C	-0.00678906	0.0011141	0.275057	0.275894	FALSE	FALSE	FALSE	ebi-a-GCST90012105	3	105401507	0.00094446	206927	0.26	Estradiol levels || id:ebi-a-GCST90012105	Estradiol levels	Estradiol levels || ||	TRUE	igd	3	105401507	0.00137554	4.30E-08	180726	ebi-a-GCST90012109	Sex hormone-binding globulin levels || id:ebi-a-GCST90012109	TRUE	reported	igd	2	TRUE	NA	NA	NA	NA
87	rs2330649	A	G	A	G	-0.0100381	-0.00142879	0.566063	0.566243	FALSE	FALSE	FALSE	ebi-a-GCST90012105	22	24295053	0.000867277	206927	0.1	Estradiol levels || id:ebi-a-GCST90012105	Estradiol levels	Estradiol levels || ||	TRUE	igd	22	24295053	0.00126705	4.00E-17	180726	ebi-a-GCST90012109	Sex hormone-binding globulin levels || id:ebi-a-GCST90012109	TRUE	reported	igd	2	TRUE	NA	NA	NA	NA
88	rs2351958	A	C	A	C	-0.0101948	0.000693232	0.387523	0.387702	FALSE	FALSE	FALSE	ebi-a-GCST90012105	11	16248020	0.000867402	206927	0.41	Estradiol levels || id:ebi-a-GCST90012105	Estradiol levels	Estradiol levels || ||	TRUE	igd	11	16248020	0.00126369	1.30E-17	180726	ebi-a-GCST90012109	Sex hormone-binding globulin levels || id:ebi-a-GCST90012109	TRUE	reported	igd	2	TRUE	NA	NA	NA	NA
89	rs2575368	G	T	G	T	-0.0120002	-0.00208088	0.919707	0.919673	FALSE	FALSE	FALSE	ebi-a-GCST90012105	16	1817397	0.00155706	206927	0.17	Estradiol levels || id:ebi-a-GCST90012105	Estradiol levels	Estradiol levels || ||	TRUE	igd	16	1817397	0.00227266	3.10E-08	180726	ebi-a-GCST90012109	Sex hormone-binding globulin levels || id:ebi-a-GCST90012109	TRUE	reported	igd	2	TRUE	NA	NA	NA	NA
90	rs2612069	G	C	G	C	-0.0120066	4.99E-06	0.096031	0.096133	FALSE	TRUE	FALSE	ebi-a-GCST90012105	12	66215292	0.00143714	206927	0.99	Estradiol levels || id:ebi-a-GCST90012105	Estradiol levels	Estradiol levels || ||	TRUE	igd	12	66215292	0.0020917	8.10E-09	180726	ebi-a-GCST90012109	Sex hormone-binding globulin levels || id:ebi-a-GCST90012109	TRUE	reported	igd	2	TRUE	NA	NA	NA	NA
91	rs2642438	G	A	G	A	0.0150028	8.30E-05	0.701828	0.701728	FALSE	FALSE	FALSE	ebi-a-GCST90012105	1	220970028	0.000923734	206927	0.94	Estradiol levels || id:ebi-a-GCST90012105	Estradiol levels	Estradiol levels || ||	TRUE	igd	1	220970028	0.00133645	3.40E-31	180726	ebi-a-GCST90012109	Sex hormone-binding globulin levels || id:ebi-a-GCST90012109	TRUE	reported	igd	2	TRUE	NA	NA	NA	NA
92	rs2694157	C	T	C	T	0.00902024	-0.00096721	0.620654	0.62009	FALSE	FALSE	FALSE	ebi-a-GCST90012105	7	101907808	0.000870757	206927	0.25	Estradiol levels || id:ebi-a-GCST90012105	Estradiol levels	Estradiol levels || ||	TRUE	igd	7	101907808	0.00126663	7.90E-14	180726	ebi-a-GCST90012109	Sex hormone-binding globulin levels || id:ebi-a-GCST90012109	TRUE	reported	igd	2	TRUE	NA	NA	NA	NA
93	rs2721195	C	T	C	T	-0.0112875	-0.00125759	0.52513	0.524969	FALSE	FALSE	FALSE	ebi-a-GCST90012105	8	145677011	0.000849896	206927	0.15	Estradiol levels || id:ebi-a-GCST90012105	Estradiol levels	Estradiol levels || ||	TRUE	igd	8	145677011	0.001238	5.30E-21	180726	ebi-a-GCST90012109	Sex hormone-binding globulin levels || id:ebi-a-GCST90012109	TRUE	reported	igd	2	TRUE	NA	NA	NA	NA
94	rs28394864	A	G	A	G	-0.029518	-0.000843197	0.460308	0.460594	FALSE	FALSE	FALSE	ebi-a-GCST90012105	17	47450775	0.000853313	206927	0.28	Estradiol levels || id:ebi-a-GCST90012105	Estradiol levels	Estradiol levels || ||	TRUE	igd	17	47450775	0.00120382	2.40E-138	180726	ebi-a-GCST90012109	Sex hormone-binding globulin levels || id:ebi-a-GCST90012109	TRUE	reported	igd	2	TRUE	NA	NA	NA	NA
95	rs28507491	A	G	A	G	0.0139975	-0.000801509	0.375706	0.376036	FALSE	FALSE	FALSE	ebi-a-GCST90012105	4	77197651	0.00087313	206927	0.35	Estradiol levels || id:ebi-a-GCST90012105	Estradiol levels	Estradiol levels || ||	TRUE	igd	4	77197651	0.0012668	5.70E-29	180726	ebi-a-GCST90012109	Sex hormone-binding globulin levels || id:ebi-a-GCST90012109	TRUE	reported	igd	2	TRUE	NA	NA	NA	NA
96	rs28549287	A	G	A	G	-0.0130821	-0.0016818	0.774148	0.774151	FALSE	FALSE	FALSE	ebi-a-GCST90012105	1	110230138	0.00109792	206927	0.14	Estradiol levels || id:ebi-a-GCST90012105	Estradiol levels	Estradiol levels || ||	TRUE	igd	1	110230138	0.00158912	4.90E-17	180726	ebi-a-GCST90012109	Sex hormone-binding globulin levels || id:ebi-a-GCST90012109	TRUE	reported	igd	2	TRUE	NA	NA	NA	NA
97	rs28601761	G	C	G	C	-0.00644119	0.00267281	0.418125	0.418312	FALSE	TRUE	FALSE	ebi-a-GCST90012105	8	126500031	0.000866787	206927	0.002	Estradiol levels || id:ebi-a-GCST90012105	Estradiol levels	Estradiol levels || ||	TRUE	igd	8	126500031	0.00126207	1.50E-08	180726	ebi-a-GCST90012109	Sex hormone-binding globulin levels || id:ebi-a-GCST90012109	TRUE	reported	igd	2	TRUE	NA	NA	NA	NA
98	rs2862954	C	T	C	T	0.0108541	0.00035641	0.500343	0.500597	FALSE	FALSE	FALSE	ebi-a-GCST90012105	10	101912064	0.000843559	206927	0.68	Estradiol levels || id:ebi-a-GCST90012105	Estradiol levels	Estradiol levels || ||	TRUE	igd	10	101912064	0.00121838	3.40E-19	180726	ebi-a-GCST90012109	Sex hormone-binding globulin levels || id:ebi-a-GCST90012109	TRUE	reported	igd	2	TRUE	NA	NA	NA	NA
99	rs2872881	A	G	A	G	0.00928822	-0.000255506	0.245662	0.245802	FALSE	FALSE	FALSE	ebi-a-GCST90012105	20	62342801	0.000981212	206927	0.84	Estradiol levels || id:ebi-a-GCST90012105	Estradiol levels	Estradiol levels || ||	TRUE	igd	20	62342801	0.00143199	4.80E-11	180726	ebi-a-GCST90012109	Sex hormone-binding globulin levels || id:ebi-a-GCST90012109	TRUE	reported	igd	2	TRUE	NA	NA	NA	NA
100	rs28773027	A	G	A	G	0.0119206	0.00140424	0.101446	0.101107	FALSE	FALSE	FALSE	ebi-a-GCST90012105	4	88076227	0.00141673	206927	0.34	Estradiol levels || id:ebi-a-GCST90012105	Estradiol levels	Estradiol levels || ||	TRUE	igd	4	88076227	0.00205087	1.90E-10	180726	ebi-a-GCST90012109	Sex hormone-binding globulin levels || id:ebi-a-GCST90012109	TRUE	reported	igd	2	TRUE	NA	NA	NA	NA
101	rs28929474	T	C	T	C	0.138303	0.000824887	0.019823	0.019918	FALSE	FALSE	FALSE	ebi-a-GCST90012105	14	94844947	0.00302489	206927	0.75	Estradiol levels || id:ebi-a-GCST90012105	Estradiol levels	Estradiol levels || ||	TRUE	igd	14	94844947	0.00441884	1.00E-200	180726	ebi-a-GCST90012109	Sex hormone-binding globulin levels || id:ebi-a-GCST90012109	TRUE	reported	igd	2	TRUE	NA	NA	NA	NA
102	rs2896906	C	T	C	T	-0.00970772	-0.00304785	0.193587	0.193891	FALSE	FALSE	FALSE	ebi-a-GCST90012105	16	4647417	0.00107092	206927	0.005	Estradiol levels || id:ebi-a-GCST90012105	Estradiol levels	Estradiol levels || ||	TRUE	igd	16	4647417	0.00156221	1.10E-10	180726	ebi-a-GCST90012109	Sex hormone-binding globulin levels || id:ebi-a-GCST90012109	TRUE	reported	igd	2	TRUE	NA	NA	NA	NA
103	rs2905801	T	C	T	C	0.0140121	3.36E-05	0.705121	0.705189	FALSE	FALSE	FALSE	ebi-a-GCST90012105	17	29524974	0.000926998	206927	0.98	Estradiol levels || id:ebi-a-GCST90012105	Estradiol levels	Estradiol levels || ||	TRUE	igd	17	29524974	0.00130719	3.80E-28	180726	ebi-a-GCST90012109	Sex hormone-binding globulin levels || id:ebi-a-GCST90012109	TRUE	reported	igd	2	TRUE	NA	NA	NA	NA
104	rs2914233	C	T	C	T	-0.0085613	-0.000429835	0.21093	0.210651	FALSE	FALSE	FALSE	ebi-a-GCST90012105	5	158013856	0.00104472	206927	0.649999	Estradiol levels || id:ebi-a-GCST90012105	Estradiol levels	Estradiol levels || ||	TRUE	igd	5	158013856	0.00151926	2.40E-09	180726	ebi-a-GCST90012109	Sex hormone-binding globulin levels || id:ebi-a-GCST90012109	TRUE	reported	igd	2	TRUE	NA	NA	NA	NA
105	rs2924545	A	G	A	G	-0.00664564	0.000627726	0.429092	0.429436	FALSE	FALSE	FALSE	ebi-a-GCST90012105	11	68883281	0.000857991	206927	0.450001	Estradiol levels || id:ebi-a-GCST90012105	Estradiol levels	Estradiol levels || ||	TRUE	igd	11	68883281	0.00124894	5.00E-09	180726	ebi-a-GCST90012109	Sex hormone-binding globulin levels || id:ebi-a-GCST90012109	TRUE	reported	igd	2	TRUE	NA	NA	NA	NA
107	rs2989330	G	A	G	A	0.00743759	-0.000375955	0.340297	0.3402	FALSE	FALSE	FALSE	ebi-a-GCST90012105	21	40716209	0.000897787	206927	0.66	Estradiol levels || id:ebi-a-GCST90012105	Estradiol levels	Estradiol levels || ||	TRUE	igd	21	40716209	0.00131431	6.80E-09	180726	ebi-a-GCST90012109	Sex hormone-binding globulin levels || id:ebi-a-GCST90012109	TRUE	reported	igd	2	TRUE	NA	NA	NA	NA
108	rs3006593	C	G	C	G	0.00767249	0.00125424	0.379929	0.38	FALSE	TRUE	FALSE	ebi-a-GCST90012105	10	31171626	0.00087108	206927	0.14	Estradiol levels || id:ebi-a-GCST90012105	Estradiol levels	Estradiol levels || ||	TRUE	igd	10	31171626	0.00125767	7.90E-10	180726	ebi-a-GCST90012109	Sex hormone-binding globulin levels || id:ebi-a-GCST90012109	TRUE	reported	igd	2	TRUE	NA	NA	NA	NA
109	rs3173833	G	T	G	T	0.00768356	0.000502484	0.573379	0.573391	FALSE	FALSE	FALSE	ebi-a-GCST90012105	7	150491084	0.000855298	206927	0.55	Estradiol levels || id:ebi-a-GCST90012105	Estradiol levels	Estradiol levels || ||	TRUE	igd	7	150491084	0.0012443	6.80E-09	180726	ebi-a-GCST90012109	Sex hormone-binding globulin levels || id:ebi-a-GCST90012109	TRUE	reported	igd	2	TRUE	NA	NA	NA	NA
110	rs34255979	T	C	T	C	0.0272468	0.00371222	0.119463	0.119584	FALSE	FALSE	FALSE	ebi-a-GCST90012105	19	46384830	0.00130684	206927	0.00560003	Estradiol levels || id:ebi-a-GCST90012105	Estradiol levels	Estradiol levels || ||	TRUE	igd	19	46384830	0.00190546	4.00E-51	180726	ebi-a-GCST90012109	Sex hormone-binding globulin levels || id:ebi-a-GCST90012109	TRUE	reported	igd	2	TRUE	NA	NA	NA	NA
111	rs34415062	A	G	A	G	0.00876761	-0.000386715	0.179875	0.179793	FALSE	FALSE	FALSE	ebi-a-GCST90012105	19	59023166	0.00110302	206927	0.7	Estradiol levels || id:ebi-a-GCST90012105	Estradiol levels	Estradiol levels || ||	TRUE	igd	19	59023166	0.00160777	1.70E-08	180726	ebi-a-GCST90012109	Sex hormone-binding globulin levels || id:ebi-a-GCST90012109	TRUE	reported	igd	2	TRUE	NA	NA	NA	NA
112	rs34587839	A	G	A	G	-0.0125669	-0.000333947	0.155551	0.155665	FALSE	FALSE	FALSE	ebi-a-GCST90012105	20	32300671	0.00116971	206927	0.709999	Estradiol levels || id:ebi-a-GCST90012105	Estradiol levels	Estradiol levels || ||	TRUE	igd	20	32300671	0.00170732	1.10E-14	180726	ebi-a-GCST90012109	Sex hormone-binding globulin levels || id:ebi-a-GCST90012109	TRUE	reported	igd	2	TRUE	NA	NA	NA	NA
113	rs34858588	G	C	G	C	-0.0157987	-0.00191737	0.078655	0.078688	FALSE	TRUE	FALSE	ebi-a-GCST90012105	19	19457235	0.0015702	206927	0.21	Estradiol levels || id:ebi-a-GCST90012105	Estradiol levels	Estradiol levels || ||	TRUE	igd	19	19457235	0.00229031	9.30E-15	180726	ebi-a-GCST90012109	Sex hormone-binding globulin levels || id:ebi-a-GCST90012109	TRUE	reported	igd	2	TRUE	NA	NA	NA	NA
114	rs34869253	C	T	C	T	-0.00809933	-0.000313538	0.428735	0.428611	FALSE	FALSE	FALSE	ebi-a-GCST90012105	4	1009420	0.000861832	206927	0.74	Estradiol levels || id:ebi-a-GCST90012105	Estradiol levels	Estradiol levels || ||	TRUE	igd	4	1009420	0.00125064	3.60E-12	180726	ebi-a-GCST90012109	Sex hormone-binding globulin levels || id:ebi-a-GCST90012109	TRUE	reported	igd	2	TRUE	NA	NA	NA	NA
115	rs35135293	T	C	T	C	-0.00737332	0.0014537	0.519066	0.51953	FALSE	FALSE	FALSE	ebi-a-GCST90012105	2	20363666	0.000848647	206927	0.0909997	Estradiol levels || id:ebi-a-GCST90012105	Estradiol levels	Estradiol levels || ||	TRUE	igd	2	20363666	0.00122906	7.30E-12	180726	ebi-a-GCST90012109	Sex hormone-binding globulin levels || id:ebi-a-GCST90012109	TRUE	reported	igd	2	TRUE	NA	NA	NA	NA
116	rs35234337	T	C	T	C	-0.00760759	-0.000426695	0.257471	0.257314	FALSE	FALSE	FALSE	ebi-a-GCST90012105	9	35661243	0.000971281	206927	0.64	Estradiol levels || id:ebi-a-GCST90012105	Estradiol levels	Estradiol levels || ||	TRUE	igd	9	35661243	0.00141397	2.30E-08	180726	ebi-a-GCST90012109	Sex hormone-binding globulin levels || id:ebi-a-GCST90012109	TRUE	reported	igd	2	TRUE	NA	NA	NA	NA
117	rs35346083	A	C	A	C	-0.0104562	0.00110716	0.443854	0.443833	FALSE	FALSE	FALSE	ebi-a-GCST90012105	1	25788425	0.000851999	206927	0.21	Estradiol levels || id:ebi-a-GCST90012105	Estradiol levels	Estradiol levels || ||	TRUE	igd	1	25788425	0.00123226	8.00E-19	180726	ebi-a-GCST90012109	Sex hormone-binding globulin levels || id:ebi-a-GCST90012109	TRUE	reported	igd	2	TRUE	NA	NA	NA	NA
118	rs36086195	T	C	T	C	0.0167429	0.00154687	0.578971	0.579109	FALSE	FALSE	FALSE	ebi-a-GCST90012105	1	16510894	0.000855885	206927	0.0629999	Estradiol levels || id:ebi-a-GCST90012105	Estradiol levels	Estradiol levels || ||	TRUE	igd	1	16510894	0.00123754	4.50E-44	180726	ebi-a-GCST90012109	Sex hormone-binding globulin levels || id:ebi-a-GCST90012109	TRUE	reported	igd	2	TRUE	NA	NA	NA	NA
119	rs3730393	A	G	A	G	-0.0188678	0.000961371	0.040398	0.040467	FALSE	FALSE	FALSE	ebi-a-GCST90012105	16	67226405	0.00216554	206927	0.66	Estradiol levels || id:ebi-a-GCST90012105	Estradiol levels	Estradiol levels || ||	TRUE	igd	16	67226405	0.00316246	2.10E-10	180726	ebi-a-GCST90012109	Sex hormone-binding globulin levels || id:ebi-a-GCST90012109	TRUE	reported	igd	2	TRUE	NA	NA	NA	NA
120	rs3768321	T	G	T	G	-0.0155199	0.0014338	0.197178	0.197106	FALSE	FALSE	FALSE	ebi-a-GCST90012105	1	40035928	0.00106574	206927	0.17	Estradiol levels || id:ebi-a-GCST90012105	Estradiol levels	Estradiol levels || ||	TRUE	igd	1	40035928	0.00154112	1.20E-23	180726	ebi-a-GCST90012109	Sex hormone-binding globulin levels || id:ebi-a-GCST90012109	TRUE	reported	igd	2	TRUE	NA	NA	NA	NA
121	rs3795128	C	T	C	T	0.00977417	-0.000458771	0.483632	0.48399	FALSE	FALSE	FALSE	ebi-a-GCST90012105	20	39774163	0.0008486	206927	0.59	Estradiol levels || id:ebi-a-GCST90012105	Estradiol levels	Estradiol levels || ||	TRUE	igd	20	39774163	0.00123946	1.50E-17	180726	ebi-a-GCST90012109	Sex hormone-binding globulin levels || id:ebi-a-GCST90012109	TRUE	reported	igd	2	TRUE	NA	NA	NA	NA
122	rs3890483	T	G	T	G	-0.0111819	2.53E-05	0.442264	0.44238	FALSE	FALSE	FALSE	ebi-a-GCST90012105	19	7220596	0.000853972	206927	0.95	Estradiol levels || id:ebi-a-GCST90012105	Estradiol levels	Estradiol levels || ||	TRUE	igd	19	7220596	0.00124431	2.00E-21	180726	ebi-a-GCST90012109	Sex hormone-binding globulin levels || id:ebi-a-GCST90012109	TRUE	reported	igd	2	TRUE	NA	NA	NA	NA
123	rs3891167	G	A	G	A	0.00815923	0.00260425	0.257163	0.257001	FALSE	FALSE	FALSE	ebi-a-GCST90012105	18	658423	0.00100775	206927	0.00969996	Estradiol levels || id:ebi-a-GCST90012105	Estradiol levels	Estradiol levels || ||	TRUE	igd	18	658423	0.0014729	3.60E-08	180726	ebi-a-GCST90012109	Sex hormone-binding globulin levels || id:ebi-a-GCST90012109	TRUE	reported	igd	2	TRUE	NA	NA	NA	NA
124	rs40270	C	A	C	A	-0.0141665	-0.000891168	0.772121	0.771971	FALSE	FALSE	FALSE	ebi-a-GCST90012105	5	55804552	0.00100681	206927	0.34	Estradiol levels || id:ebi-a-GCST90012105	Estradiol levels	Estradiol levels || ||	TRUE	igd	5	55804552	0.00146708	1.30E-22	180726	ebi-a-GCST90012109	Sex hormone-binding globulin levels || id:ebi-a-GCST90012109	TRUE	reported	igd	2	TRUE	NA	NA	NA	NA
125	rs4092465	G	A	G	A	0.00857154	-0.000458843	0.647016	0.646823	FALSE	FALSE	FALSE	ebi-a-GCST90012105	18	55080437	0.000891078	206927	0.630001	Estradiol levels || id:ebi-a-GCST90012105	Estradiol levels	Estradiol levels || ||	TRUE	igd	18	55080437	0.00130236	3.60E-13	180726	ebi-a-GCST90012109	Sex hormone-binding globulin levels || id:ebi-a-GCST90012109	TRUE	reported	igd	2	TRUE	NA	NA	NA	NA
126	rs42945	G	A	G	A	-0.00881296	-0.000120651	0.51158	0.511678	FALSE	FALSE	FALSE	ebi-a-GCST90012105	16	58545426	0.000851094	206927	0.86	Estradiol levels || id:ebi-a-GCST90012105	Estradiol levels	Estradiol levels || ||	TRUE	igd	16	58545426	0.00124194	3.20E-13	180726	ebi-a-GCST90012109	Sex hormone-binding globulin levels || id:ebi-a-GCST90012109	TRUE	reported	igd	2	TRUE	NA	NA	NA	NA
127	rs4297769	A	G	A	G	-0.0138222	-0.000763508	0.389563	0.389624	FALSE	FALSE	FALSE	ebi-a-GCST90012105	17	7944048	0.000880632	206927	0.35	Estradiol levels || id:ebi-a-GCST90012105	Estradiol levels	Estradiol levels || ||	TRUE	igd	17	7944048	0.0012432	1.90E-28	180726	ebi-a-GCST90012109	Sex hormone-binding globulin levels || id:ebi-a-GCST90012109	TRUE	reported	igd	2	TRUE	NA	NA	NA	NA
128	rs4327534	A	C	A	C	0.0070071	2.29E-05	0.319889	0.319962	FALSE	FALSE	FALSE	ebi-a-GCST90012105	4	157627879	0.000907125	206927	0.97	Estradiol levels || id:ebi-a-GCST90012105	Estradiol levels	Estradiol levels || ||	TRUE	igd	4	157627879	0.00131672	3.80E-08	180726	ebi-a-GCST90012109	Sex hormone-binding globulin levels || id:ebi-a-GCST90012109	TRUE	reported	igd	2	TRUE	NA	NA	NA	NA
129	rs4671607	C	T	C	T	-0.0156863	0.000171934	0.737605	0.73727	FALSE	FALSE	FALSE	ebi-a-GCST90012105	2	64905898	0.000967757	206927	0.91	Estradiol levels || id:ebi-a-GCST90012105	Estradiol levels	Estradiol levels || ||	TRUE	igd	2	64905898	0.00140192	2.90E-33	180726	ebi-a-GCST90012109	Sex hormone-binding globulin levels || id:ebi-a-GCST90012109	TRUE	reported	igd	2	TRUE	NA	NA	NA	NA
130	rs4675682	C	T	C	T	-0.00894896	0.00120561	0.46019	0.46032	FALSE	FALSE	FALSE	ebi-a-GCST90012105	2	208402750	0.000849561	206927	0.16	Estradiol levels || id:ebi-a-GCST90012105	Estradiol levels	Estradiol levels || ||	TRUE	igd	2	208402750	0.00123031	3.10E-15	180726	ebi-a-GCST90012109	Sex hormone-binding globulin levels || id:ebi-a-GCST90012109	TRUE	reported	igd	2	TRUE	NA	NA	NA	NA
131	rs4715316	T	C	T	C	0.0086613	0.000633688	0.644472	0.644888	FALSE	FALSE	FALSE	ebi-a-GCST90012105	6	52628998	0.000886068	206927	0.5	Estradiol levels || id:ebi-a-GCST90012105	Estradiol levels	Estradiol levels || ||	TRUE	igd	6	52628998	0.00129252	2.00E-13	180726	ebi-a-GCST90012109	Sex hormone-binding globulin levels || id:ebi-a-GCST90012109	TRUE	reported	igd	2	TRUE	NA	NA	NA	NA
132	rs4719366	A	G	A	G	-0.00801322	0.00115993	0.397059	0.397211	FALSE	FALSE	FALSE	ebi-a-GCST90012105	7	1977906	0.00086778	206927	0.17	Estradiol levels || id:ebi-a-GCST90012105	Estradiol levels	Estradiol levels || ||	TRUE	igd	7	1977906	0.0012634	2.20E-11	180726	ebi-a-GCST90012109	Sex hormone-binding globulin levels || id:ebi-a-GCST90012109	TRUE	reported	igd	2	TRUE	NA	NA	NA	NA
134	rs4819867	A	C	A	C	0.00688975	-0.00120325	0.297211	0.296947	FALSE	FALSE	FALSE	ebi-a-GCST90012105	22	20136379	0.000927857	206927	0.18	Estradiol levels || id:ebi-a-GCST90012105	Estradiol levels	Estradiol levels || ||	TRUE	igd	22	20136379	0.00135593	5.00E-09	180726	ebi-a-GCST90012109	Sex hormone-binding globulin levels || id:ebi-a-GCST90012109	TRUE	reported	igd	2	TRUE	NA	NA	NA	NA
135	rs4841133	G	A	G	A	0.022133	-0.00333603	0.908681	0.908592	FALSE	FALSE	FALSE	ebi-a-GCST90012105	8	9183664	0.00146922	206927	0.0219999	Estradiol levels || id:ebi-a-GCST90012105	Estradiol levels	Estradiol levels || ||	TRUE	igd	8	9183664	0.00214218	1.40E-28	180726	ebi-a-GCST90012109	Sex hormone-binding globulin levels || id:ebi-a-GCST90012109	TRUE	reported	igd	2	TRUE	NA	NA	NA	NA
137	rs4918722	T	C	T	C	-0.00951318	-0.00041529	0.727446	0.726934	FALSE	FALSE	FALSE	ebi-a-GCST90012105	10	113947040	0.000949895	206927	0.69	Estradiol levels || id:ebi-a-GCST90012105	Estradiol levels	Estradiol levels || ||	TRUE	igd	10	113947040	0.00137242	5.10E-14	180726	ebi-a-GCST90012109	Sex hormone-binding globulin levels || id:ebi-a-GCST90012109	TRUE	reported	igd	2	TRUE	NA	NA	NA	NA
138	rs540730	C	T	C	T	-0.0177235	-0.001814	0.754418	0.754824	FALSE	FALSE	FALSE	ebi-a-GCST90012105	12	57807114	0.000982227	206927	0.0719996	Estradiol levels || id:ebi-a-GCST90012105	Estradiol levels	Estradiol levels || ||	TRUE	igd	12	57807114	0.00142693	4.90E-39	180726	ebi-a-GCST90012109	Sex hormone-binding globulin levels || id:ebi-a-GCST90012109	TRUE	reported	igd	2	TRUE	NA	NA	NA	NA
139	rs55729432	G	C	G	C	0.0104733	-0.000111973	0.265278	0.265851	FALSE	TRUE	FALSE	ebi-a-GCST90012105	16	88511548	0.000964308	206927	0.93	Estradiol levels || id:ebi-a-GCST90012105	Estradiol levels	Estradiol levels || ||	TRUE	igd	16	88511548	0.00140802	3.20E-15	180726	ebi-a-GCST90012109	Sex hormone-binding globulin levels || id:ebi-a-GCST90012109	TRUE	reported	igd	2	TRUE	NA	NA	NA	NA
141	rs55869502	T	C	T	C	-0.0113108	-0.000425354	0.4951	0.495249	FALSE	FALSE	FALSE	ebi-a-GCST90012105	14	100825670	0.000846937	206927	0.67	Estradiol levels || id:ebi-a-GCST90012105	Estradiol levels	Estradiol levels || ||	TRUE	igd	14	100825670	0.00123479	3.30E-22	180726	ebi-a-GCST90012109	Sex hormone-binding globulin levels || id:ebi-a-GCST90012109	TRUE	reported	igd	2	TRUE	NA	NA	NA	NA
142	rs55987409	T	C	T	C	0.0141619	-0.000540611	0.072538	0.07236	FALSE	FALSE	FALSE	ebi-a-GCST90012105	20	49569025	0.0016363	206927	0.79	Estradiol levels || id:ebi-a-GCST90012105	Estradiol levels	Estradiol levels || ||	TRUE	igd	20	49569025	0.00238657	1.30E-09	180726	ebi-a-GCST90012109	Sex hormone-binding globulin levels || id:ebi-a-GCST90012109	TRUE	reported	igd	2	TRUE	NA	NA	NA	NA
143	rs56077345	C	G	C	G	0.0136246	-0.000166831	0.071231	0.070865	FALSE	TRUE	FALSE	ebi-a-GCST90012105	7	44808650	0.0016537	206927	0.94	Estradiol levels || id:ebi-a-GCST90012105	Estradiol levels	Estradiol levels || ||	TRUE	igd	7	44808650	0.00240009	2.80E-09	180726	ebi-a-GCST90012109	Sex hormone-binding globulin levels || id:ebi-a-GCST90012109	TRUE	reported	igd	2	TRUE	NA	NA	NA	NA
145	rs56332871	A	C	A	C	0.0298253	0.00265972	0.272043	0.271884	FALSE	FALSE	FALSE	ebi-a-GCST90012105	15	96714816	0.000954049	206927	0.00569994	Estradiol levels || id:ebi-a-GCST90012105	Estradiol levels	Estradiol levels || ||	TRUE	igd	15	96714816	0.00139111	4.20E-111	180726	ebi-a-GCST90012109	Sex hormone-binding globulin levels || id:ebi-a-GCST90012109	TRUE	reported	igd	2	TRUE	NA	NA	NA	NA
146	rs57158761	G	A	G	A	-0.00664562	-0.00115457	0.43637	0.436721	FALSE	FALSE	FALSE	ebi-a-GCST90012105	3	185371172	0.000854489	206927	0.18	Estradiol levels || id:ebi-a-GCST90012105	Estradiol levels	Estradiol levels || ||	TRUE	igd	3	185371172	0.00124159	8.70E-09	180726	ebi-a-GCST90012109	Sex hormone-binding globulin levels || id:ebi-a-GCST90012109	TRUE	reported	igd	2	TRUE	NA	NA	NA	NA
147	rs58414555	C	A	C	A	0.00751293	0.00113587	0.305798	0.305841	FALSE	FALSE	FALSE	ebi-a-GCST90012105	20	37554152	0.000918359	206927	0.21	Estradiol levels || id:ebi-a-GCST90012105	Estradiol levels	Estradiol levels || ||	TRUE	igd	20	37554152	0.00134031	2.60E-08	180726	ebi-a-GCST90012109	Sex hormone-binding globulin levels || id:ebi-a-GCST90012109	TRUE	reported	igd	2	TRUE	NA	NA	NA	NA
148	rs58912472	G	A	G	A	0.00691033	-0.000578477	0.526709	0.526937	FALSE	FALSE	FALSE	ebi-a-GCST90012105	17	1626018	0.000848995	206927	0.48	Estradiol levels || id:ebi-a-GCST90012105	Estradiol levels	Estradiol levels || ||	TRUE	igd	17	1626018	0.00119919	2.50E-09	180726	ebi-a-GCST90012109	Sex hormone-binding globulin levels || id:ebi-a-GCST90012109	TRUE	reported	igd	2	TRUE	NA	NA	NA	NA
149	rs59203582	T	A	T	A	0.017504	0.00240872	0.158108	0.15825	FALSE	TRUE	FALSE	ebi-a-GCST90012105	8	81424720	0.00116059	206927	0.0379997	Estradiol levels || id:ebi-a-GCST90012105	Estradiol levels	Estradiol levels || ||	TRUE	igd	8	81424720	0.00169193	8.70E-30	180726	ebi-a-GCST90012109	Sex hormone-binding globulin levels || id:ebi-a-GCST90012109	TRUE	reported	igd	2	TRUE	NA	NA	NA	NA
150	rs60018147	G	A	G	A	0.01315	-0.00117361	0.121031	0.120739	FALSE	FALSE	FALSE	ebi-a-GCST90012105	19	3375572	0.00136093	206927	0.42	Estradiol levels || id:ebi-a-GCST90012105	Estradiol levels	Estradiol levels || ||	TRUE	igd	19	3375572	0.00198109	1.00E-12	180726	ebi-a-GCST90012109	Sex hormone-binding globulin levels || id:ebi-a-GCST90012109	TRUE	reported	igd	2	TRUE	NA	NA	NA	NA
151	rs6005840	G	A	G	A	-0.0168747	-0.00119698	0.672701	0.672877	FALSE	FALSE	FALSE	ebi-a-GCST90012105	22	29101357	0.000900575	206927	0.18	Estradiol levels || id:ebi-a-GCST90012105	Estradiol levels	Estradiol levels || ||	TRUE	igd	22	29101357	0.00131567	4.00E-39	180726	ebi-a-GCST90012109	Sex hormone-binding globulin levels || id:ebi-a-GCST90012109	TRUE	reported	igd	2	TRUE	NA	NA	NA	NA
152	rs6088461	T	G	T	G	-0.00784447	0.000163546	0.42567	0.426094	FALSE	FALSE	FALSE	ebi-a-GCST90012105	20	32905161	0.000858439	206927	0.98	Estradiol levels || id:ebi-a-GCST90012105	Estradiol levels	Estradiol levels || ||	TRUE	igd	20	32905161	0.00125342	2.00E-11	180726	ebi-a-GCST90012109	Sex hormone-binding globulin levels || id:ebi-a-GCST90012109	TRUE	reported	igd	2	TRUE	NA	NA	NA	NA
153	rs6130613	T	C	T	C	0.017418	0.00110756	0.469585	0.469637	FALSE	FALSE	FALSE	ebi-a-GCST90012105	20	43054441	0.000861698	206927	0.19	Estradiol levels || id:ebi-a-GCST90012105	Estradiol levels	Estradiol levels || ||	TRUE	igd	20	43054441	0.00125777	7.50E-45	180726	ebi-a-GCST90012109	Sex hormone-binding globulin levels || id:ebi-a-GCST90012109	TRUE	reported	igd	2	TRUE	NA	NA	NA	NA
154	rs61686644	G	A	G	A	0.0103828	0.00195342	0.259771	0.259862	FALSE	FALSE	FALSE	ebi-a-GCST90012105	1	1508819	0.0010172	206927	0.0549997	Estradiol levels || id:ebi-a-GCST90012105	Estradiol levels	Estradiol levels || ||	TRUE	igd	1	1508819	0.00147133	5.30E-14	180726	ebi-a-GCST90012109	Sex hormone-binding globulin levels || id:ebi-a-GCST90012109	TRUE	reported	igd	2	TRUE	NA	NA	NA	NA
155	rs62011286	A	G	A	G	-0.0126136	-0.000103263	0.342496	0.342998	FALSE	FALSE	FALSE	ebi-a-GCST90012105	15	63791125	0.000890959	206927	0.91	Estradiol levels || id:ebi-a-GCST90012105	Estradiol levels	Estradiol levels || ||	TRUE	igd	15	63791125	0.00129832	1.10E-25	180726	ebi-a-GCST90012109	Sex hormone-binding globulin levels || id:ebi-a-GCST90012109	TRUE	reported	igd	2	TRUE	NA	NA	NA	NA
156	rs62259939	A	G	A	G	-0.00910972	0.000970189	0.438162	0.43755	FALSE	FALSE	FALSE	ebi-a-GCST90012105	3	49386047	0.000852645	206927	0.26	Estradiol levels || id:ebi-a-GCST90012105	Estradiol levels	Estradiol levels || ||	TRUE	igd	3	49386047	0.00123926	2.10E-13	180726	ebi-a-GCST90012109	Sex hormone-binding globulin levels || id:ebi-a-GCST90012109	TRUE	reported	igd	2	TRUE	NA	NA	NA	NA
157	rs624319	A	G	A	G	0.0151961	0.00130197	0.473485	0.47333	FALSE	FALSE	FALSE	ebi-a-GCST90012105	6	160772900	0.000848213	206927	0.12	Estradiol levels || id:ebi-a-GCST90012105	Estradiol levels	Estradiol levels || ||	TRUE	igd	6	160772900	0.00123751	5.70E-40	180726	ebi-a-GCST90012109	Sex hormone-binding globulin levels || id:ebi-a-GCST90012109	TRUE	reported	igd	2	TRUE	NA	NA	NA	NA
158	rs62472728	T	C	T	C	0.0170313	0.000641061	0.060894	0.060848	FALSE	FALSE	FALSE	ebi-a-GCST90012105	7	143105566	0.00178851	206927	0.74	Estradiol levels || id:ebi-a-GCST90012105	Estradiol levels	Estradiol levels || ||	TRUE	igd	7	143105566	0.00260051	9.60E-10	180726	ebi-a-GCST90012109	Sex hormone-binding globulin levels || id:ebi-a-GCST90012109	TRUE	reported	igd	2	TRUE	NA	NA	NA	NA
159	rs62618693	T	C	T	C	0.0187921	0.00135846	0.045536	0.045644	FALSE	FALSE	FALSE	ebi-a-GCST90012105	11	32956492	0.00202375	206927	0.51	Estradiol levels || id:ebi-a-GCST90012105	Estradiol levels	Estradiol levels || ||	TRUE	igd	11	32956492	0.00294867	5.20E-11	180726	ebi-a-GCST90012109	Sex hormone-binding globulin levels || id:ebi-a-GCST90012109	TRUE	reported	igd	2	TRUE	NA	NA	NA	NA
160	rs631695	G	T	G	T	-0.0168256	-0.00250652	0.582362	0.582543	FALSE	FALSE	FALSE	ebi-a-GCST90012105	11	69283303	0.000855746	206927	0.00379997	Estradiol levels || id:ebi-a-GCST90012105	Estradiol levels	Estradiol levels || ||	TRUE	igd	11	69283303	0.00124634	8.70E-47	180726	ebi-a-GCST90012109	Sex hormone-binding globulin levels || id:ebi-a-GCST90012109	TRUE	reported	igd	2	TRUE	NA	NA	NA	NA
161	rs6422513	A	G	A	G	0.0129507	0.000378781	0.792896	0.792752	FALSE	FALSE	FALSE	ebi-a-GCST90012105	1	93032467	0.00103732	206927	0.8	Estradiol levels || id:ebi-a-GCST90012105	Estradiol levels	Estradiol levels || ||	TRUE	igd	1	93032467	0.00150077	3.80E-18	180726	ebi-a-GCST90012109	Sex hormone-binding globulin levels || id:ebi-a-GCST90012109	TRUE	reported	igd	2	TRUE	NA	NA	NA	NA
162	rs6480299	G	C	G	C	-0.0109315	-0.00107027	0.669646	0.66973	FALSE	TRUE	FALSE	ebi-a-GCST90012105	10	69631393	0.000900884	206927	0.22	Estradiol levels || id:ebi-a-GCST90012105	Estradiol levels	Estradiol levels || ||	TRUE	igd	10	69631393	0.00130057	3.80E-17	180726	ebi-a-GCST90012109	Sex hormone-binding globulin levels || id:ebi-a-GCST90012109	TRUE	reported	igd	2	TRUE	NA	NA	NA	NA
163	rs6532796	G	A	G	A	-0.0200993	-0.0018451	0.706404	0.706607	FALSE	FALSE	FALSE	ebi-a-GCST90012105	4	100042242	0.000928231	206927	0.0470002	Estradiol levels || id:ebi-a-GCST90012105	Estradiol levels	Estradiol levels || ||	TRUE	igd	4	100042242	0.00134644	4.70E-51	180726	ebi-a-GCST90012109	Sex hormone-binding globulin levels || id:ebi-a-GCST90012109	TRUE	reported	igd	2	TRUE	NA	NA	NA	NA
164	rs6541725	A	C	A	C	-0.00773737	-8.06E-06	0.379609	0.379414	FALSE	FALSE	FALSE	ebi-a-GCST90012105	2	121338032	0.000872072	206927	0.97	Estradiol levels || id:ebi-a-GCST90012105	Estradiol levels	Estradiol levels || ||	TRUE	igd	2	121338032	0.0012627	1.80E-09	180726	ebi-a-GCST90012109	Sex hormone-binding globulin levels || id:ebi-a-GCST90012109	TRUE	reported	igd	2	TRUE	NA	NA	NA	NA
165	rs6717858	C	T	C	T	0.0113005	0.00189764	0.402974	0.402864	FALSE	FALSE	FALSE	ebi-a-GCST90012105	2	165539661	0.000862609	206927	0.0309999	Estradiol levels || id:ebi-a-GCST90012105	Estradiol levels	Estradiol levels || ||	TRUE	igd	2	165539661	0.00124935	6.20E-21	180726	ebi-a-GCST90012109	Sex hormone-binding globulin levels || id:ebi-a-GCST90012109	TRUE	reported	igd	2	TRUE	NA	NA	NA	NA
166	rs6736913	G	A	G	A	-0.0329121	0.000286038	0.978716	0.978831	FALSE	FALSE	FALSE	ebi-a-GCST90012105	2	42510018	0.00293318	206927	0.91	Estradiol levels || id:ebi-a-GCST90012105	Estradiol levels	Estradiol levels || ||	TRUE	igd	2	42510018	0.00423623	3.00E-15	180726	ebi-a-GCST90012109	Sex hormone-binding globulin levels || id:ebi-a-GCST90012109	TRUE	reported	igd	2	TRUE	NA	NA	NA	NA
167	rs6758199	T	C	T	C	-0.016905	0.0017559	0.066765	0.066824	FALSE	FALSE	FALSE	ebi-a-GCST90012105	2	70537173	0.00170252	206927	0.32	Estradiol levels || id:ebi-a-GCST90012105	Estradiol levels	Estradiol levels || ||	TRUE	igd	2	70537173	0.00246789	3.50E-12	180726	ebi-a-GCST90012109	Sex hormone-binding globulin levels || id:ebi-a-GCST90012109	TRUE	reported	igd	2	TRUE	NA	NA	NA	NA
168	rs6792725	G	A	G	A	0.0120526	0.00103543	0.694054	0.693874	FALSE	FALSE	FALSE	ebi-a-GCST90012105	3	24520283	0.000945027	206927	0.26	Estradiol levels || id:ebi-a-GCST90012105	Estradiol levels	Estradiol levels || ||	TRUE	igd	3	24520283	0.0013744	2.10E-21	180726	ebi-a-GCST90012109	Sex hormone-binding globulin levels || id:ebi-a-GCST90012109	TRUE	reported	igd	2	TRUE	NA	NA	NA	NA
169	rs6900473	G	A	G	A	-0.00890429	-0.00102697	0.688161	0.688082	FALSE	FALSE	FALSE	ebi-a-GCST90012105	6	130375810	0.000913208	206927	0.22	Estradiol levels || id:ebi-a-GCST90012105	Estradiol levels	Estradiol levels || ||	TRUE	igd	6	130375810	0.00133223	7.40E-12	180726	ebi-a-GCST90012109	Sex hormone-binding globulin levels || id:ebi-a-GCST90012109	TRUE	reported	igd	2	TRUE	NA	NA	NA	NA
170	rs6939861	A	G	A	G	-0.0112806	0.000551892	0.261847	0.261764	FALSE	FALSE	FALSE	ebi-a-GCST90012105	6	41703041	0.000973962	206927	0.61	Estradiol levels || id:ebi-a-GCST90012105	Estradiol levels	Estradiol levels || ||	TRUE	igd	6	41703041	0.00142004	1.10E-15	180726	ebi-a-GCST90012109	Sex hormone-binding globulin levels || id:ebi-a-GCST90012109	TRUE	reported	igd	2	TRUE	NA	NA	NA	NA
171	rs6950023	G	T	G	T	0.0316741	0.000913125	0.8144	0.814351	FALSE	FALSE	FALSE	ebi-a-GCST90012105	7	97915635	0.00108616	206927	0.41	Estradiol levels || id:ebi-a-GCST90012105	Estradiol levels	Estradiol levels || ||	TRUE	igd	7	97915635	0.00157952	9.90E-96	180726	ebi-a-GCST90012109	Sex hormone-binding globulin levels || id:ebi-a-GCST90012109	TRUE	reported	igd	2	TRUE	NA	NA	NA	NA
172	rs7085615	A	G	A	G	0.0305713	0.0017578	0.104062	0.103908	FALSE	FALSE	FALSE	ebi-a-GCST90012105	10	64768990	0.00138826	206927	0.22	Estradiol levels || id:ebi-a-GCST90012105	Estradiol levels	Estradiol levels || ||	TRUE	igd	10	64768990	0.00200364	9.70E-59	180726	ebi-a-GCST90012109	Sex hormone-binding globulin levels || id:ebi-a-GCST90012109	TRUE	reported	igd	2	TRUE	NA	NA	NA	NA
173	rs7092853	T	C	T	C	-0.0108014	0.00135856	0.850678	0.850073	FALSE	FALSE	FALSE	ebi-a-GCST90012105	10	64429307	0.00118456	206927	0.27	Estradiol levels || id:ebi-a-GCST90012105	Estradiol levels	Estradiol levels || ||	TRUE	igd	10	64429307	0.00171373	6.80E-11	180726	ebi-a-GCST90012109	Sex hormone-binding globulin levels || id:ebi-a-GCST90012109	TRUE	reported	igd	2	TRUE	NA	NA	NA	NA
174	rs7127472	T	C	T	C	0.0089718	0.00103701	0.214918	0.214616	FALSE	FALSE	FALSE	ebi-a-GCST90012105	11	61937658	0.00103602	206927	0.33	Estradiol levels || id:ebi-a-GCST90012105	Estradiol levels	Estradiol levels || ||	TRUE	igd	11	61937658	0.00150774	3.70E-09	180726	ebi-a-GCST90012109	Sex hormone-binding globulin levels || id:ebi-a-GCST90012109	TRUE	reported	igd	2	TRUE	NA	NA	NA	NA
175	rs71480542	A	C	A	C	0.00688656	0.000774028	0.382197	0.382496	FALSE	FALSE	FALSE	ebi-a-GCST90012105	15	59966306	0.000896917	206927	0.41	Estradiol levels || id:ebi-a-GCST90012105	Estradiol levels	Estradiol levels || ||	TRUE	igd	15	59966306	0.00130727	3.30E-08	180726	ebi-a-GCST90012109	Sex hormone-binding globulin levels || id:ebi-a-GCST90012109	TRUE	reported	igd	2	TRUE	NA	NA	NA	NA
176	rs7177179	C	T	C	T	-0.00728003	-0.000350116	0.348882	0.349282	FALSE	FALSE	FALSE	ebi-a-GCST90012105	15	40287982	0.000889961	206927	0.68	Estradiol levels || id:ebi-a-GCST90012105	Estradiol levels	Estradiol levels || ||	TRUE	igd	15	40287982	0.00129819	3.90E-08	180726	ebi-a-GCST90012109	Sex hormone-binding globulin levels || id:ebi-a-GCST90012109	TRUE	reported	igd	2	TRUE	NA	NA	NA	NA
177	rs720130	T	G	T	G	-0.00659278	-0.00117835	0.404437	0.404732	FALSE	FALSE	FALSE	ebi-a-GCST90012105	16	11132633	0.000863955	206927	0.18	Estradiol levels || id:ebi-a-GCST90012105	Estradiol levels	Estradiol levels || ||	TRUE	igd	16	11132633	0.00125987	7.80E-09	180726	ebi-a-GCST90012109	Sex hormone-binding globulin levels || id:ebi-a-GCST90012109	TRUE	reported	igd	2	TRUE	NA	NA	NA	NA
178	rs7225349	A	G	A	G	-0.0133437	-0.000538888	0.832522	0.832418	FALSE	FALSE	FALSE	ebi-a-GCST90012105	17	73240009	0.00113583	206927	0.59	Estradiol levels || id:ebi-a-GCST90012105	Estradiol levels	Estradiol levels || ||	TRUE	igd	17	73240009	0.00160389	5.20E-17	180726	ebi-a-GCST90012109	Sex hormone-binding globulin levels || id:ebi-a-GCST90012109	TRUE	reported	igd	2	TRUE	NA	NA	NA	NA
179	rs72666817	A	G	A	G	0.00922268	0.000939712	0.204451	0.204802	FALSE	FALSE	FALSE	ebi-a-GCST90012105	4	104129141	0.00105078	206927	0.38	Estradiol levels || id:ebi-a-GCST90012105	Estradiol levels	Estradiol levels || ||	TRUE	igd	4	104129141	0.0015249	2.60E-10	180726	ebi-a-GCST90012109	Sex hormone-binding globulin levels || id:ebi-a-GCST90012109	TRUE	reported	igd	2	TRUE	NA	NA	NA	NA
180	rs72683923	C	T	C	T	0.0339786	0.00604939	0.019679	0.019657	FALSE	FALSE	FALSE	ebi-a-GCST90012105	14	50735947	0.00304914	206927	0.05	Estradiol levels || id:ebi-a-GCST90012105	Estradiol levels	Estradiol levels || ||	TRUE	igd	14	50735947	0.00443863	3.00E-16	180726	ebi-a-GCST90012109	Sex hormone-binding globulin levels || id:ebi-a-GCST90012109	TRUE	reported	igd	2	TRUE	NA	NA	NA	NA
181	rs72787581	A	G	A	G	0.0246186	0.00820911	0.023397	0.023214	FALSE	FALSE	FALSE	ebi-a-GCST90012105	2	33012808	0.00284201	206927	0.00340001	Estradiol levels || id:ebi-a-GCST90012105	Estradiol levels	Estradiol levels || ||	TRUE	igd	2	33012808	0.00409905	7.10E-10	180726	ebi-a-GCST90012109	Sex hormone-binding globulin levels || id:ebi-a-GCST90012109	TRUE	reported	igd	2	TRUE	NA	NA	NA	NA
182	rs72842811	T	C	T	C	-0.0653578	-0.000171146	0.033389	0.03343	FALSE	FALSE	FALSE	ebi-a-GCST90012105	17	7296899	0.00253027	206927	0.98	Estradiol levels || id:ebi-a-GCST90012105	Estradiol levels	Estradiol levels || ||	TRUE	igd	17	7296899	0.00357483	3.40E-77	180726	ebi-a-GCST90012109	Sex hormone-binding globulin levels || id:ebi-a-GCST90012109	TRUE	reported	igd	2	TRUE	NA	NA	NA	NA
183	rs72929847	A	G	A	G	0.0196337	0.000883801	0.076546	0.076362	FALSE	FALSE	FALSE	ebi-a-GCST90012105	1	61684630	0.00159643	206927	0.61	Estradiol levels || id:ebi-a-GCST90012105	Estradiol levels	Estradiol levels || ||	TRUE	igd	1	61684630	0.00230744	6.20E-18	180726	ebi-a-GCST90012109	Sex hormone-binding globulin levels || id:ebi-a-GCST90012109	TRUE	reported	igd	2	TRUE	NA	NA	NA	NA
184	rs72948115	T	C	T	C	-0.0122848	-0.00176066	0.09487	0.095285	FALSE	FALSE	FALSE	ebi-a-GCST90012105	2	178167086	0.00144148	206927	0.23	Estradiol levels || id:ebi-a-GCST90012105	Estradiol levels	Estradiol levels || ||	TRUE	igd	2	178167086	0.00209101	4.70E-09	180726	ebi-a-GCST90012109	Sex hormone-binding globulin levels || id:ebi-a-GCST90012109	TRUE	reported	igd	2	TRUE	NA	NA	NA	NA
186	rs7314285	G	T	G	T	0.0301165	0.00345016	0.068474	0.068295	FALSE	FALSE	FALSE	ebi-a-GCST90012105	12	111522026	0.00167638	206927	0.0409996	Estradiol levels || id:ebi-a-GCST90012105	Estradiol levels	Estradiol levels || ||	TRUE	igd	12	111522026	0.00243544	1.50E-41	180726	ebi-a-GCST90012109	Sex hormone-binding globulin levels || id:ebi-a-GCST90012109	TRUE	reported	igd	2	TRUE	NA	NA	NA	NA
187	rs731839	A	G	A	G	0.00689626	0.000500865	0.665034	0.665626	FALSE	FALSE	FALSE	ebi-a-GCST90012105	19	33899065	0.000897029	206927	0.57	Estradiol levels || id:ebi-a-GCST90012105	Estradiol levels	Estradiol levels || ||	TRUE	igd	19	33899065	0.0013066	2.20E-08	180726	ebi-a-GCST90012109	Sex hormone-binding globulin levels || id:ebi-a-GCST90012109	TRUE	reported	igd	2	TRUE	NA	NA	NA	NA
188	rs738409	G	C	G	C	0.0309602	2.00E-05	0.216244	0.216042	FALSE	TRUE	FALSE	ebi-a-GCST90012105	22	44324727	0.00102558	206927	0.97	Estradiol levels || id:ebi-a-GCST90012105	Estradiol levels	Estradiol levels || ||	TRUE	igd	22	44324727	0.00149718	1.80E-96	180726	ebi-a-GCST90012109	Sex hormone-binding globulin levels || id:ebi-a-GCST90012109	TRUE	reported	igd	2	TRUE	NA	NA	NA	NA
189	rs7430950	C	A	C	A	-0.00851251	0.000649474	0.252159	0.252328	FALSE	FALSE	FALSE	ebi-a-GCST90012105	3	196233136	0.000974848	206927	0.54	Estradiol levels || id:ebi-a-GCST90012105	Estradiol levels	Estradiol levels || ||	TRUE	igd	3	196233136	0.00141712	4.20E-10	180726	ebi-a-GCST90012109	Sex hormone-binding globulin levels || id:ebi-a-GCST90012109	TRUE	reported	igd	2	TRUE	NA	NA	NA	NA
190	rs74551598	C	A	C	A	-0.00836883	-0.00248388	0.243984	0.243877	FALSE	FALSE	FALSE	ebi-a-GCST90012105	9	117177566	0.000987438	206927	0.00959997	Estradiol levels || id:ebi-a-GCST90012105	Estradiol levels	Estradiol levels || ||	TRUE	igd	9	117177566	0.00143759	1.00E-09	180726	ebi-a-GCST90012109	Sex hormone-binding globulin levels || id:ebi-a-GCST90012109	TRUE	reported	igd	2	TRUE	NA	NA	NA	NA
191	rs75130744	C	G	C	G	-0.0296028	-0.00264127	0.071554	0.071726	FALSE	TRUE	FALSE	ebi-a-GCST90012105	12	25410741	0.00164081	206927	0.11	Estradiol levels || id:ebi-a-GCST90012105	Estradiol levels	Estradiol levels || ||	TRUE	igd	12	25410741	0.00238856	3.10E-39	180726	ebi-a-GCST90012109	Sex hormone-binding globulin levels || id:ebi-a-GCST90012109	TRUE	reported	igd	2	TRUE	NA	NA	NA	NA
192	rs7540115	C	A	C	A	0.00936579	0.000948933	0.818722	0.819212	FALSE	FALSE	FALSE	ebi-a-GCST90012105	1	200265618	0.00109913	206927	0.42	Estradiol levels || id:ebi-a-GCST90012105	Estradiol levels	Estradiol levels || ||	TRUE	igd	1	200265618	0.0015874	1.10E-09	180726	ebi-a-GCST90012109	Sex hormone-binding globulin levels || id:ebi-a-GCST90012109	TRUE	reported	igd	2	TRUE	NA	NA	NA	NA
193	rs75631642	C	T	C	T	-0.00849796	-0.0023395	0.216919	0.217014	FALSE	FALSE	FALSE	ebi-a-GCST90012105	4	18049216	0.00104916	206927	0.0269998	Estradiol levels || id:ebi-a-GCST90012105	Estradiol levels	Estradiol levels || ||	TRUE	igd	4	18049216	0.00152246	2.20E-08	180726	ebi-a-GCST90012109	Sex hormone-binding globulin levels || id:ebi-a-GCST90012109	TRUE	reported	igd	2	TRUE	NA	NA	NA	NA
194	rs76895963	G	T	G	T	0.0554107	0.00258294	0.020899	0.020888	FALSE	FALSE	FALSE	ebi-a-GCST90012105	12	4384844	0.00325836	206927	0.48	Estradiol levels || id:ebi-a-GCST90012105	Estradiol levels	Estradiol levels || ||	TRUE	igd	12	4384844	0.00473659	2.40E-33	180726	ebi-a-GCST90012109	Sex hormone-binding globulin levels || id:ebi-a-GCST90012109	TRUE	reported	igd	2	TRUE	NA	NA	NA	NA
195	rs77483564	T	C	T	C	0.0303068	-0.00773665	0.016978	0.017174	FALSE	FALSE	FALSE	ebi-a-GCST90012105	4	111096883	0.00332455	206927	0.0189998	Estradiol levels || id:ebi-a-GCST90012105	Estradiol levels	Estradiol levels || ||	TRUE	igd	4	111096883	0.00485249	3.70E-10	180726	ebi-a-GCST90012109	Sex hormone-binding globulin levels || id:ebi-a-GCST90012109	TRUE	reported	igd	2	TRUE	NA	NA	NA	NA
196	rs776746	T	C	T	C	0.0152833	-0.00175723	0.067312	0.067328	FALSE	FALSE	FALSE	ebi-a-GCST90012105	7	99270539	0.00168788	206927	0.31	Estradiol levels || id:ebi-a-GCST90012105	Estradiol levels	Estradiol levels || ||	TRUE	igd	7	99270539	0.00245492	6.10E-11	180726	ebi-a-GCST90012109	Sex hormone-binding globulin levels || id:ebi-a-GCST90012109	TRUE	reported	igd	2	TRUE	NA	NA	NA	NA
197	rs7773423	G	A	G	A	0.00749373	0.000489444	0.40114	0.401256	FALSE	FALSE	FALSE	ebi-a-GCST90012105	6	116363149	0.000863745	206927	0.57	Estradiol levels || id:ebi-a-GCST90012105	Estradiol levels	Estradiol levels || ||	TRUE	igd	6	116363149	0.00125965	2.10E-09	180726	ebi-a-GCST90012109	Sex hormone-binding globulin levels || id:ebi-a-GCST90012109	TRUE	reported	igd	2	TRUE	NA	NA	NA	NA
198	rs7860634	A	G	A	G	0.0123675	-0.000211889	0.573824	0.573763	FALSE	FALSE	FALSE	ebi-a-GCST90012105	9	139089679	0.000855557	206927	0.87	Estradiol levels || id:ebi-a-GCST90012105	Estradiol levels	Estradiol levels || ||	TRUE	igd	9	139089679	0.00124597	6.10E-25	180726	ebi-a-GCST90012109	Sex hormone-binding globulin levels || id:ebi-a-GCST90012109	TRUE	reported	igd	2	TRUE	NA	NA	NA	NA
199	rs78679318	G	T	G	T	0.00893484	-0.00125679	0.187187	0.187369	FALSE	FALSE	FALSE	ebi-a-GCST90012105	9	113033907	0.00108743	206927	0.24	Estradiol levels || id:ebi-a-GCST90012105	Estradiol levels	Estradiol levels || ||	TRUE	igd	9	113033907	0.0015856	2.40E-09	180726	ebi-a-GCST90012109	Sex hormone-binding globulin levels || id:ebi-a-GCST90012109	TRUE	reported	igd	2	TRUE	NA	NA	NA	NA
200	rs78890745	A	G	A	G	0.0136529	0.00226798	0.108878	0.108942	FALSE	FALSE	FALSE	ebi-a-GCST90012105	4	159834474	0.00136492	206927	0.0940005	Estradiol levels || id:ebi-a-GCST90012105	Estradiol levels	Estradiol levels || ||	TRUE	igd	4	159834474	0.00198065	8.90E-12	180726	ebi-a-GCST90012109	Sex hormone-binding globulin levels || id:ebi-a-GCST90012109	TRUE	reported	igd	2	TRUE	NA	NA	NA	NA
201	rs7920217	T	C	T	C	0.00773882	0.00128243	0.504413	0.504591	FALSE	FALSE	FALSE	ebi-a-GCST90012105	10	105668172	0.000845583	206927	0.15	Estradiol levels || id:ebi-a-GCST90012105	Estradiol levels	Estradiol levels || ||	TRUE	igd	10	105668172	0.00122079	1.10E-09	180726	ebi-a-GCST90012109	Sex hormone-binding globulin levels || id:ebi-a-GCST90012109	TRUE	reported	igd	2	TRUE	NA	NA	NA	NA
202	rs79287178	A	G	A	G	-0.0397047	-0.001558	0.031751	0.031666	FALSE	FALSE	FALSE	ebi-a-GCST90012105	3	172294500	0.00253492	206927	0.49	Estradiol levels || id:ebi-a-GCST90012105	Estradiol levels	Estradiol levels || ||	TRUE	igd	3	172294500	0.00368077	3.60E-30	180726	ebi-a-GCST90012109	Sex hormone-binding globulin levels || id:ebi-a-GCST90012109	TRUE	reported	igd	2	TRUE	NA	NA	NA	NA
203	rs79391862	C	A	C	A	-0.0960251	-0.00355474	0.01382	0.013834	FALSE	FALSE	FALSE	ebi-a-GCST90012105	15	53739426	0.00368122	206927	0.35	Estradiol levels || id:ebi-a-GCST90012105	Estradiol levels	Estradiol levels || ||	TRUE	igd	15	53739426	0.00536866	5.00E-81	180726	ebi-a-GCST90012109	Sex hormone-binding globulin levels || id:ebi-a-GCST90012109	TRUE	reported	igd	2	TRUE	NA	NA	NA	NA
204	rs7970695	A	G	A	G	0.0194022	-0.000276045	0.62301	0.622961	FALSE	FALSE	FALSE	ebi-a-GCST90012105	12	121423376	0.000874049	206927	0.69	Estradiol levels || id:ebi-a-GCST90012105	Estradiol levels	Estradiol levels || ||	TRUE	igd	12	121423376	0.00127145	5.10E-54	180726	ebi-a-GCST90012109	Sex hormone-binding globulin levels || id:ebi-a-GCST90012109	TRUE	reported	igd	2	TRUE	NA	NA	NA	NA
205	rs79717793	A	G	A	G	-0.0246105	-0.00113179	0.155045	0.154739	FALSE	FALSE	FALSE	ebi-a-GCST90012105	10	5262267	0.00116992	206927	0.34	Estradiol levels || id:ebi-a-GCST90012105	Estradiol levels	Estradiol levels || ||	TRUE	igd	10	5262267	0.00168938	2.60E-55	180726	ebi-a-GCST90012109	Sex hormone-binding globulin levels || id:ebi-a-GCST90012109	TRUE	reported	igd	2	TRUE	NA	NA	NA	NA
206	rs79760705	T	G	T	G	-0.0175959	-0.000820654	0.113023	0.112963	FALSE	FALSE	FALSE	ebi-a-GCST90012105	5	53298716	0.00133771	206927	0.54	Estradiol levels || id:ebi-a-GCST90012105	Estradiol levels	Estradiol levels || ||	TRUE	igd	5	53298716	0.00194631	2.00E-21	180726	ebi-a-GCST90012109	Sex hormone-binding globulin levels || id:ebi-a-GCST90012109	TRUE	reported	igd	2	TRUE	NA	NA	NA	NA
207	rs8071650	A	G	A	G	0.00918975	0.00135179	0.306566	0.306154	FALSE	FALSE	FALSE	ebi-a-GCST90012105	17	73797871	0.000919649	206927	0.14	Estradiol levels || id:ebi-a-GCST90012105	Estradiol levels	Estradiol levels || ||	TRUE	igd	17	73797871	0.00129802	4.30E-13	180726	ebi-a-GCST90012109	Sex hormone-binding globulin levels || id:ebi-a-GCST90012109	TRUE	reported	igd	2	TRUE	NA	NA	NA	NA
208	rs8113367	G	A	G	A	0.00756423	0.00154369	0.633885	0.63398	FALSE	FALSE	FALSE	ebi-a-GCST90012105	19	18388250	0.000878117	206927	0.0749998	Estradiol levels || id:ebi-a-GCST90012105	Estradiol levels	Estradiol levels || ||	TRUE	igd	19	18388250	0.00128012	2.30E-09	180726	ebi-a-GCST90012109	Sex hormone-binding globulin levels || id:ebi-a-GCST90012109	TRUE	reported	igd	2	TRUE	NA	NA	NA	NA
209	rs816040	T	G	T	G	-0.00773707	-0.000317235	0.621449	0.621775	FALSE	FALSE	FALSE	ebi-a-GCST90012105	5	153421412	0.000871112	206927	0.69	Estradiol levels || id:ebi-a-GCST90012105	Estradiol levels	Estradiol levels || ||	TRUE	igd	5	153421412	0.00126761	1.30E-09	180726	ebi-a-GCST90012109	Sex hormone-binding globulin levels || id:ebi-a-GCST90012109	TRUE	reported	igd	2	TRUE	NA	NA	NA	NA
210	rs820503	A	C	A	C	-0.0112088	-0.00136679	0.137437	0.13731	FALSE	FALSE	FALSE	ebi-a-GCST90012105	9	6667928	0.00122887	206927	0.23	Estradiol levels || id:ebi-a-GCST90012105	Estradiol levels	Estradiol levels || ||	TRUE	igd	9	6667928	0.0017888	3.70E-11	180726	ebi-a-GCST90012109	Sex hormone-binding globulin levels || id:ebi-a-GCST90012109	TRUE	reported	igd	2	TRUE	NA	NA	NA	NA
211	rs838716	C	G	C	G	-0.00731808	0.000315699	0.679494	0.67976	FALSE	TRUE	FALSE	ebi-a-GCST90012105	2	234294791	0.000907034	206927	0.719999	Estradiol levels || id:ebi-a-GCST90012105	Estradiol levels	Estradiol levels || ||	TRUE	igd	2	234294791	0.00131343	1.10E-09	180726	ebi-a-GCST90012109	Sex hormone-binding globulin levels || id:ebi-a-GCST90012109	TRUE	reported	igd	2	TRUE	NA	NA	NA	NA
212	rs849135	A	G	A	G	0.00974471	0.00110793	0.501403	0.501537	FALSE	FALSE	FALSE	ebi-a-GCST90012105	7	28196413	0.000845513	206927	0.16	Estradiol levels || id:ebi-a-GCST90012105	Estradiol levels	Estradiol levels || ||	TRUE	igd	7	28196413	0.00122939	2.10E-17	180726	ebi-a-GCST90012109	Sex hormone-binding globulin levels || id:ebi-a-GCST90012109	TRUE	reported	igd	2	TRUE	NA	NA	NA	NA
213	rs858526	G	A	G	A	-0.0452906	-0.00191078	0.583099	0.583148	FALSE	FALSE	FALSE	ebi-a-GCST90012105	17	7499382	0.000862349	206927	0.0309999	Estradiol levels || id:ebi-a-GCST90012105	Estradiol levels	Estradiol levels || ||	TRUE	igd	17	7499382	0.00121789	1.00E-200	180726	ebi-a-GCST90012109	Sex hormone-binding globulin levels || id:ebi-a-GCST90012109	TRUE	reported	igd	2	TRUE	NA	NA	NA	NA
214	rs876435	A	G	A	G	-0.00756735	-0.00110448	0.590337	0.59031	FALSE	FALSE	FALSE	ebi-a-GCST90012105	8	22873533	0.000868084	206927	0.22	Estradiol levels || id:ebi-a-GCST90012105	Estradiol levels	Estradiol levels || ||	TRUE	igd	8	22873533	0.00126472	3.00E-11	180726	ebi-a-GCST90012109	Sex hormone-binding globulin levels || id:ebi-a-GCST90012109	TRUE	reported	igd	2	TRUE	NA	NA	NA	NA
215	rs9265285	C	T	C	T	-0.0153547	0.000101684	0.835723	0.835674	FALSE	FALSE	FALSE	ebi-a-GCST90012105	6	31292157	0.00118455	206927	0.94	Estradiol levels || id:ebi-a-GCST90012105	Estradiol levels	Estradiol levels || ||	TRUE	igd	6	31292157	0.00172826	5.50E-19	180726	ebi-a-GCST90012109	Sex hormone-binding globulin levels || id:ebi-a-GCST90012109	TRUE	reported	igd	2	TRUE	NA	NA	NA	NA
216	rs9288177	A	G	A	G	-0.00898949	-0.000182875	0.374299	0.374011	FALSE	FALSE	FALSE	ebi-a-GCST90012105	2	191585252	0.000878578	206927	0.81	Estradiol levels || id:ebi-a-GCST90012105	Estradiol levels	Estradiol levels || ||	TRUE	igd	2	191585252	0.00127263	5.00E-13	180726	ebi-a-GCST90012109	Sex hormone-binding globulin levels || id:ebi-a-GCST90012109	TRUE	reported	igd	2	TRUE	NA	NA	NA	NA
217	rs9304665	A	T	A	T	-0.0079175	-0.000712513	0.76448	0.764304	FALSE	TRUE	FALSE	ebi-a-GCST90012105	19	47602577	0.000997788	206927	0.43	Estradiol levels || id:ebi-a-GCST90012105	Estradiol levels	Estradiol levels || ||	TRUE	igd	19	47602577	0.00145512	1.30E-08	180726	ebi-a-GCST90012109	Sex hormone-binding globulin levels || id:ebi-a-GCST90012109	TRUE	reported	igd	2	TRUE	NA	NA	NA	NA
218	rs9379084	A	G	A	G	-0.0153264	-0.00145459	0.115346	0.115421	FALSE	FALSE	FALSE	ebi-a-GCST90012105	6	7231843	0.00136355	206927	0.31	Estradiol levels || id:ebi-a-GCST90012105	Estradiol levels	Estradiol levels || ||	TRUE	igd	6	7231843	0.00198813	1.00E-15	180726	ebi-a-GCST90012109	Sex hormone-binding globulin levels || id:ebi-a-GCST90012109	TRUE	reported	igd	2	TRUE	NA	NA	NA	NA
219	rs9461224	T	G	T	G	0.010895	-0.000806854	0.396951	0.397272	FALSE	FALSE	FALSE	ebi-a-GCST90012105	6	25936402	0.000863496	206927	0.33	Estradiol levels || id:ebi-a-GCST90012105	Estradiol levels	Estradiol levels || ||	TRUE	igd	6	25936402	0.00126004	1.40E-20	180726	ebi-a-GCST90012109	Sex hormone-binding globulin levels || id:ebi-a-GCST90012109	TRUE	reported	igd	2	TRUE	NA	NA	NA	NA
220	rs9492	C	A	C	A	-0.00947556	0.00152456	0.182992	0.182992	FALSE	FALSE	FALSE	ebi-a-GCST90012105	6	32610976	0.00120775	206927	0.24	Estradiol levels || id:ebi-a-GCST90012105	Estradiol levels	Estradiol levels || ||	TRUE	igd	6	32610976	0.00176134	3.80E-09	180726	ebi-a-GCST90012109	Sex hormone-binding globulin levels || id:ebi-a-GCST90012109	TRUE	reported	igd	2	TRUE	NA	NA	NA	NA
221	rs9697210	A	G	A	G	-0.0187441	0.00077728	0.145255	0.145164	FALSE	FALSE	FALSE	ebi-a-GCST90012105	9	131468740	0.0012025	206927	0.56	Estradiol levels || id:ebi-a-GCST90012105	Estradiol levels	Estradiol levels || ||	TRUE	igd	9	131468740	0.00175123	1.10E-29	180726	ebi-a-GCST90012109	Sex hormone-binding globulin levels || id:ebi-a-GCST90012109	TRUE	reported	igd	2	TRUE	NA	NA	NA	NA
222	rs9739640	G	A	G	A	-0.00948138	0.000983779	0.167995	0.167903	FALSE	FALSE	FALSE	ebi-a-GCST90012105	12	53783174	0.00114818	206927	0.39	Estradiol levels || id:ebi-a-GCST90012105	Estradiol levels	Estradiol levels || ||	TRUE	igd	12	53783174	0.00166929	1.30E-08	180726	ebi-a-GCST90012109	Sex hormone-binding globulin levels || id:ebi-a-GCST90012109	TRUE	reported	igd	2	TRUE	NA	NA	NA	NA
